# Supplementary material for: Gain and loss of elongation factor genes in green algae
Source: BMC Evol Biol. 2009 Feb 12;9:39. doi: 10.1186/1471-2148-9-39 (PMC2652445; doi:10.1186/1471-2148-9-39)
Supplement: Additional file 7 — Alignments. Nexus files of EF-1α, EFL, Gblocks stripped EFL and SSU-rbcL-atpB alignments. [file 1471-2148-9-39-S7.zip]

Archive with 4 entries (4 files):
- EF-1alpha_AA.nex
- EFL_AA.nex
- EFL_AA_Gblocks.nex
- SSU_rbcL_atpB.nex
