# Supplementary material for: Gain and loss of elongation factor genes in green algae
Source: BMC Evol Biol. 2009 Feb 12;9:39. doi: 10.1186/1471-2148-9-39 (PMC2652445; doi:10.1186/1471-2148-9-39)
Supplement: Additional file 7 — Alignments. Nexus files of EF-1α, EFL, Gblocks stripped EFL and SSU-rbcL-atpB alignments. [file 1471-2148-9-39-S7.zip › EFL_AA.nex]

#NEXUS

begin data;
dimensions ntax=67 nchar=551;
format interleave datatype=protein missing=N gap=-;

matrix
Acrochaete_repens_XX             ------------------------SIVICGHVDSGKSTTTGRLIFELGGIQERELEKLKDEAATLGKASFAFAFYMDRQKEERERGVTISCTTKEFFTDNWHYTIIDAPGHRDFIKNMISGAAQADVCLLMVPAD-GNFTTAIQKGDHKANEVQGQTRQHARLLNLLGVRQLACGINKMDSDTAG-YKEARYEEIKNEMKHMLTKVGWK------KDF-------VE-GSVPFLPISGWMGDNLIKKSD----NMTW--WKGAEIKSL-------AGKPHQVDTLLDYLNKVVELPERDNDKPL-RVPISGI-YKIKGVGDVLA-GRVEQGKVKPNDEVR-FMPTHTTA----NKCEGKVFTVEMHHKRVEFAGPGDNVGMNIN-----------------------------------------------------------------------------------------------------------------------------------------------------------------------
Bolbocoleon_piliferum_XX         ------------------------SIVICNHVDSGKSTTTGRLIFELGGIAERELEKLKEEAATLGKSSFAFAFYMDRQKEERERGVTISCTTKEFFTDNWHYTIIDAPGHRDFTKNMISGAAQADVCLLMVPAD-GNFTTAIQKGDHKANEVQGQTRQHARLLCLLGVRQLACGVNKMDSDTAQ-YKEARYNEIKDEMKHMLTKVGWK------KDF-------VE-GSVPFLPISGWMGDNLIKKSD----NMTW--WKGGEIKSL-------SGKSQHVDTLLDYLNTVVEPPERDNSKPL-RVPISGI-YKIKGVGDVLA-GRVEQGSVKPNDEVR-FMPTHTVA----NKCEGKVFTVEMHHKRVDSAGPGDNVGMNIN-----------------------------------------------------------------------------------------------------------------------------------------------------------------------
Chlamydomonas_incerta            --------------MSE--GKEHLSIVICGHVDSGKSTTTGRLLFELGGIPERELEKLKEEASALGKSSFAFAFYMDRAKEERERGVTIACTTKEFFTDRWHYTIIDAPGHRDFIKNMISGAAQADVCLLMVPAD-GNFTTAIQKGDHKAGEIQGQTRQHARLINLLGVKQLICGVNKMDSDTAG-YKKERYDEIANEMRHMLVRVGWK------DDF-------VN-KSVPILPISGWLGDNLITKST----NMPW--YTGQEVINL-------KGEKIQVHTLLDALNSFVVVPERKTDAPL-RLPISGA-YKIKGVGDVLA-GRVEQGVVKPGDEVI-FLPTHTTA----NPCTGKVFTVEMHHKRVEKAGPGDNVGMNIKGLDKGNMPRTGDVMILKADQTLKIVKD-FTAQ---IQTLD-IPGEVKKGYSPIGFVRCGRSA-CRISGINWKVGKETGG-KK----M-ENPVGLKANEMAE----VVYEPTQPLIVDSFKNCEGLSRIAFLDGNTAVMLGK--------------------------
Chlamydomonas_reinhardtii        --------------MSE--GKEHLSIVICGHVDSGKSTTTGRLLFELGGIPERELEKLKEEAAALGKSSFAFAFYMDRAKEERERGVTIACTTKEFFTDRWHYTIIDAPGHRDFIKNMISGAAQADVCLLMVPAD-GNFTTAIQKGDHKAGEIQGQTRQHARLINLLGVKQLIVGVNKMDSDTAG-YKKERYDEIANEMRHMLVRVGWK------DDF-------VN-KSVPILPISGWLGDNLITKST----NMTW--YSGQEVVNL-------KGEKIQVHTLLDALNSFVVVPERKTDAPL-RLPISGA-YKIKGVGDVLA-GRVEQGVVKPGDEVI-FLPTHTTA----NPCTGKVFTVEMHHKRVDKAGPGDNVGMNIKGLDKGNMPRTGDVMILKSDQTLKIVKD-FTAQ---IQTLD-IPGEVKKGYSPIGFVRCGRSA-CRISGINWKVGKETGG-KK----M-ENPVGLKANEMAE----VVYEPTQPLIVDSFKNCEGLSRIAFLDGNTAVMLGK--------------------------
Chlorella_kessleri_XX            ------------------------SIVICNHVDSGKSTTTGRLLFELGGIPERELEKLKEEASALGKSSFAFAFYMDRQKEERERGVTIACTTKEFFTDRWHYTIIDAPGHRDFIKNMISGAAQADVCLLMVPAD-GNFTTAIQKGDHKAGEIQGQTRQHARLINLLGVKQLIVGVNKMDSDTAG-YKQERYKEIADEMKHMLVRVGWK------GDF-------VE-KSVPIIPISGWMGDNLITKST----NMSW--WTGVDVNNM-------LNKKIHVHTLLDALNDFAEVPERKTDAPL-RLPISGI-YKIKGVGDVLA-GRVGQGIVKPGDEVI-FLPTHTAA----NPCIGKVFTVEMHHKRVDKAGPGDNVGMNIN-----------------------------------------------------------------------------------------------------------------------------------------------------------------------
Chlorococcum_sp                  --------------------------------NSGKSTTTGRLIFELGGISDREVEKLKEEAATLGKSSFAFAFYMDRQKEERERGVTISCTTKEFYTNNWHYTIIDAPGHRDFIKNMISGAAQADVCLLMVPAD-GNFTTAIQKGDHKANEVQGQTRQHARLINLLGVRQLCIGVNKMDSDTAG-YKEERYNEIKDEMKHMLIRVGWK------KEY-------LE-ASVPFMPISGWMGDNLIAKSE----KMGW--WSGMKIKSL-------SGKEAQVNTLLDYLNDVVEVPERKTDAAM-RVPISGI-YKIKGVGDVLA-GRVEQGIVKPGEEVL-FMPTHTAA----NKCEGKVFTVEMHHKRVDQAGPGDNVGMNIKGLDKGNMPRAGDVMIHKTDGTLKHVAN-FTAQ---IQTLD-IPGELKVGYSPIGFVRCGRAA-CRVTNLDWKVGKETGG-KK----L-EEPHSLKSNEMAQ----IVFTPCQPLVVDSFKNCEGLSRIAFLDGNTAVMLGK--------------------------
Helicosporidium_sp               --------------MAE--EKPHLSIVICGHVDSGKSTTTGRLLFELGGIPERELEKLKEEAAALGKSSFAFAFYMDRQKEERERGVTISCTTKEFFTKNWHYTIIDAPGHRDFIKNMISGAAQADVCLLMVPAD-GNFTTAIQRGDHKAGEIQGQTRQHARLLNLLGVKQLIVGVNKMDSDVAK-YSKERYDEISKEMRFMLVKVGWK------ADF-------VE-KCVPVIPISGWMGDNLIEKST----NMKW--WEGVTVDVM-DKDGKKVEEKVKVHTLLDALNDMVRLPQRKIDAPV-RVPISGI-YKIKGVGDVLA-GRVEQGIIKPNQEVV-FMPTHTAA----NQCTGKVFTIEMHHKRHEQAGPGDNVGMNVKGLDKNNMPRTGDVMIIKSDATLAPVKD-FTAQ---IQTLD-IPGEVKAGYSPIGFVRCGRAA-CRMTKINWKVGKETGG-KK----L-EDPHSLKANEMAE----VVFEPCQPLVVDSFKNCEGLSRIAFLDGNTAVMLGK--------------------------
Mesostigma_viride                --------------MAEA-NKTHLSIVICGHVDSGKSTTTGRLIFELGGIPERDMEKLRAEADRLGKSSFAFAFYMDRQKEERERGVTISCTTKEFYTDKWHYTIIDAPGHRDFIKNMISGAAQADLALLMVPAD-GNFTTSIQKGDHKAGEVQGQTRQHARLINLLGVKQLCVGVNKMDSDTAG-YKKERYTEISDEMRNMLVRVGWK------KEF-------VA-ESVPIIPISGWVGDNLLKPSP----KMEW--WTGMDVKNL-EGK---TI---KCHTLLNVLNDYATVPERKTDAPM-RLPISGI-YKIKGVGDVLA-GRVEQGIVKPGEEVL-------------------------------------------------------------------------------------------------------------------------------------------------------------------------------------------------------------------
Micromonas_pusilla               --------------------------------NSGKSTTTGRLIFELGGIPEREIEKLRAEADALGKSSFAFAFYMDRQKEERERGVTISCTTKEFFTDNWHYTIIDAPGHRDFIKNMISGAAQADVALLMVPAD-GNFTTAIQKGNHKAGEVQGQTRQHARLINLLGVKQLIVGVNKMDCDTAG-YKQERYEEIRNEMKNMLMKVGWK------KDY-------VE-KCVPVIPISGWQGDNLIAKTS----NMGW--WSGVDVIDY-DLK---GTKH-HIDTLLDVLNSMVTKPARNDKADM-RLPISGV-YKIKGVGDVLA-GRVEQGVVRPGEEVI-FIPTHTVS----NPCVGKVFTVEMHHKRVEEAHP--------------------------------------------------------------------------------------------------------------------------------------------------------------------------------
Nephoselmis_olivaceae_XX         ------------------------SIVICGHVDSGKSTTTGRLLFELGGIPEREMEKLRAEADRLGKSSFAFAFYMDRQKEERERGVTISCTTKEFFTEKWHYTIIDAPGHRDFIKNMISGAAQADVALLMVPAD-GNFTTAIQKGDHKAGEVQGQTRQHARLLNLLGVKQLIVGVNKMDSDIAG-FKESRYTEIRDEMRNMLLKVGWK------KEF-------VM-DSVPVMPISGWLGDNLLKQST----NMAW--WKGADIDIN-KKK---MKVT----TLLDCLNDMVEIPARDTASPM-RLPVNGI-YKIKGVGDVLA-GRVEQGTVQPNKEVI-FLPTHTAS----NPCVGKVFSVEMHHKSVAEAKPGDNVGMNIN-----------------------------------------------------------------------------------------------------------------------------------------------------------------------
Ostreococcus_tauri               --------------MSE--GKEHLSIVICGHVDSGKSTTTGRLLFELGGIPERELEKLKAEADALGKSSFAFAFYMDRQKEERERGVTISCTTKEFFTEKWHYTIIDAPGHRDFIKNMISGAAQADVALLMVPAD-GNFTVAIQKGNHKAGEVQGQTRQHARLLNLLGVKQLIIGINKMDCDMAG-YKQERYEEIRNEMKNMLIKVGWK------KDY-------VE-KSVPVLPISGWNGDNLLKKSE----KMAW--WNGVDVEGY-DGK---GAKF-HIDTLLNVLNDMVDRPDRNTEAQM-RLPISGV-YKIKGVGDVLA-GRVEQGLVKPGEDVV-FLPTHTSS----NPCGGKVFTVEMHHKRVEAAAPGDNVGMNIKGLDKLNMPRTGDVMIYKKDTSLAPCKN-FTAQ---VQTLD-IPGELKVGYSPIGFVRCGRSA-CKLTALNFKVGKETGG-KK----L-ESPMSLKSNEVAE----CVFEPVHPLVVDSFKKCEGLSRIAFLDGNTAVMLGK--------------------------
Ostreococcus_lucimarinus         --------------MSE--GKEHLSIVICGHVDSGKSTTTGRLLFELGGIPERELEKLRAEADALGKSSFAFAFYMDRQKEERERGVTISCTTKEFFTDKWHYTIIDAPGHRDFIKNMISGAAQADVALLMVPAD-GNFTVAIQKGNHKAGEVQGQTRQHARLLNLLGVKQLICGINKMDCDMAG-YKQERYEEIRNEMKNMLIKVGWK------KDY-------VE-KSVPVLPISGWNGDNLLSKSA----KMPW--WNGVDVEDY-MGG---GKKF-HIDCLLNVLNDMVDKPDRNTEAAM-RLPISGV-YKIKGVGDVLA-GRVEQGLVKPGEDVV-FLPTHTSS----NPCGGKVFTVEMHHKRVEAAAPGDNVGMNIKGLDKLNMPRTGDVMIYKKDTSLAPCKE-FTAQ---IQTLD-IPGELKAGYSPIGFVRCGRSA-CKLTALNFKVGKETGG-KK----L-ESPMSLKSNEVAE----CVFEPVHPLVVDSFKKCEGLSRIAFLDGNTAVMLGK--------------------------
Pleodorina_sp8                   --------------MSE--GKEHLSIVIYGHVDSGKSTTTGRLLFELGGIPERELEKLKEEASALGKSSFAFAFYMDRAKEERERGVTIACTTKEFFTEKWHYTIIDAPGHRDFFKNMISGAAQADVCLLMVPAD-GNFTTAIQKGDHKAGEIQGQTRQHARLINLLGVKQLIVGVNKMDSDTAG-YKKERYDEIANEMRHMLVRVGWK------DDF-------VN-KSVPILPISGWLGDNLITPST----NMTW--YKGQEVVNL-KNE---KV---KVHTLLDALNSFVTVPERKTDAPL-RLPISGA-YKIKGVGDVLA-GRVEQGVVKPGDEVV-FLPTHTAA----NPCTGKVFTVEMHHKRVDKAGPGDNN----------------------------------------------------------------------------------------------------------------------------------------------------------------------------
Prototheca_wicherhamii           --------------MTE--GKEHLSIVICGHVDSGKSTTTGRLLFELGGIPERELEKLKEEAAALGKSSFAFAFYMDRQKEERERGVTIACTTKEFFTEKWHYTIIDAPGHRDFIKNMISGAAQADVCLLMVPAD-GNFTTAIQKGDHKAGEIQVQTRQHARLLNLLGVKQLIVGVNKMDSDVAK-YTEDRYKEIANEMQHMLIRVGWK------PDF-------VQ-KSVPIVPISGWMGDNLITKST----NMPW--WKGTDVEVL-KGR---KV---HVHTLLDALNDLVDVPERKANVPL-RLPISGA-YKIKGVGDVLA-GRVEQGVVKPGDEVV-FMPTHTAA----NPCTGKVFTVEMHHKRVDKAGPGDNVGMNIKGLDKNNLPRTGDVMVLKSDTTMKPVKD-FTAQ---IQTLD-IPGN--------------------------------------------------------------------------------------------------------------------------
Scenedesmus_obliquus             --------------MAE--GKQHLSIVICGHVDSGKSTTTGRLLFELGGIPERELEKLKEEAAALGKQSFAFAFYMDRQKEERERGVTISCTTKEFFTEKWHYTIIDAPGHRDFIKNMISGAAQADVCLLMVPAD-GNFTTAIQKGDHKAAEIQGQTRQHARLINLLGVKQLIVGVNKMDSDVAG-YREERYVEIRDEMRHMLARVGWK------PDF-------IE-KSVPVLPISGWMGDNLIKQST----NMAW--WKGQEVVSA-DNR---KV---QINCLLDALNDMVIVPERKTDAAM-RVPISGA-YKIKGVGDVLA-GRVEQGVVKPGDEVI-FMPTHTTA----NPCVGKVFTVEMHHKRVDKAGPGDNVGMNIKGLDKGNMPRTGDVMILKSDQTLKPCKD-FTAQ---IQTLD-IPGEVKAGYSPIGFVRCGRSA-CKISKIDWKVGKETGG-KK----L-EAPHALKANEMAQ----VTFEPVQPLVVDSFKSCEGLSRIAFLDGNTAVMLGK--------------------------
Tetraselmis_striata_XX           ------------------------SIVICGHVDSGKSTTTGRLLFELGGIPEREMDKLKAEAEALGKQSFAFAFYMDRQKEERERGVTISCTTKEFFTDKYHYTIIDAPGHRDFIKNMISGAAQADVCLLMVPAD-GNFTTAIQKGNHKAGEVQGQTRQHARLINLLGVKQLIIGINKMDSDVAG-YKESRYVEIRDEMINTLVKVGWK------KDF-------VL-GSVPILPISGWMGDNLLSKSP----NMAW--WKGVDITVG-SDK---L----HIDCLKDALNDMSRLPDRNTTAKM-RVPISGI-YKIKGVGDVLA-GRVEQGQVKPNDEVV-FMPTHTKA----NSCTGKVFTVEMHHKRVEAAGPGDNVGMNIN-----------------------------------------------------------------------------------------------------------------------------------------------------------------------
Tetraselmis_tetrathele           --------------------------------NSGKSTTTGRLLFELGGIPEREMDKLKAEAEALGKQSFAFAFYMDRQKEERERGVTISCTTKEFFTDKYHYTIIDAPGHRDFIKNMISGAAQADVCLLMVPAD-GNFTTAIQKGNHKAGEVQGQTRQHARLINLLGVKQLIIGINKMDSDVAG-HKESRYVEIRDEMINTLVKVGWK------KDF-------VL-GCVPILPISGWMGDNLLSKSP----NMAW--WKGVDISVG-SEK---L----HIECLKDALNDMSRLPDRNTTAKL-RVPISGI-YKIKGVGDVLA-GRVEQGQVKPNDEVV-FMPTHTKA----NSCTGKVFTVEMHHKRVEAAGPGDNVGMNIKGLEKNNMPRSGDVMIHKSDTTLGHVED-FTAQ---IQTLD-IPGEIKVGYSPIGFVRCGRAA-CRIMKLVNKKGKETGG-KM----L-EDPHSLKSNEVST----IVFKPCQPLVVDSYKNCEGLSRIAFLDGNTAVMMGK--------------------------
Ulva_intestinalis                --------------------------------NSGKSTTTGRLIFELGGLPERELEKLKEEAAHLGKASFAFAFYMDRQKEERERGVTISCTTKEFFTENWHYTIIDAPGHRDFIKNMISGAAQADVCLLMVPAD-GNFTTAIQKGDHKANEVQGQTRQHARLLNLLGVRQLCVGVNKMDADTAG-YKEARYTEIKDEMKHMLMKVGWK------KEF-------VE-GSVPFLPISGWHGDNLIAKSK----NMTW--WNGQKVKSL-AGK---EV---EVVTLLNYLNEVVELPARDTDKPL-RVPISGI-YKIKGVGDVLA-GRVEQGIVKPNDEVR-FMPTHTAA----NKCEGKVFTVEMHHKRVDSAGPGDNVGMNIKGLDKGNMPRQGDVMIMKSDPSLKHVED-FSAQ---IQTLD-IPGELKAGYSPIGFVRCGRSA-CRVTKIDWKVGKETGG-KK----L-EEPHSLKSNEMAQ----IVFKPAQPLVVDTFKNCEGLSRIAFLDGNTAVMLGK--------------------------
Ulva_fenestrata                  --------------------------------NSGKSTTTGRLIFELGGLPERELEKLKEEAGNLGKASFAFAFYMDRQKEERERGVTISCTTKEFFTDNWHYTIIDAPGHRDFIKNMISGAAQADVCLLMVPAD-GNFTTAIQKGDHKANEVQGQTRQHARLLNLLGVRQLCCGVNKMDADTAG-YKEARYTEIKDEMKHMLIKVGWK------KDF-------VE-GCVPFLPISGWHGDNLIAKSS----NMAW--WNGQKVKSL-SGK---EV---EVVTLLNYLNEVVELPARETDKPL-RVPISGI-YKIKGVGDVLA-GRVEQGIVKPNDEVR-FMPTHTAA----NKCEGKVFTVEMHHKRVEAAGPGDNVGMNIKGLDKGNMPRQGDVMIMKSDASMKHVED-FAAQ---IQTLD-IPGELKAGYSPIGFVRCGRSA-CRVMKIDWKVGKETGG-KK----L-EEPHSLKSNEMAQ----IVFKPAQPLVVDSFKNCEGLSRIAFLDGNTAVMLGK--------------------------
Chondrus_crispus                 --------------MTE--GKKHVSIVICGHVDAGKSTTTGRLIFELGGISEREMQKLKDEAKALGKDSFAFAFYMDKSKEERARGVTIACTTKEFFTDSYHYTIIDAPGHRDFIKNMITGASQADVGLLMVPAD-GNFITSIAKGDHKAGQVQGQTRQHARLLNLLGVKQLIVGVNKMDCDLAK-YGNERFTEIKNEVTSMLVKVG-K------KDF-------VA-KSVPVIPISGWMGDNLITKSA----KMGW--WKGCDVLVG-------KEKA-HIDTLSDALEKMVRIPDRPTNAKL-RMPVSGV-YKIKGVGDVIT-GRVEQGVIKPEDQVL-FLPTHTTS----TPCSGKVFSVEMHHKSVPEAGPGDNVGLNVKGVEKLNMPRVGDVMILTKDDSLKRCAT-FTAQ---VQILD-HPLYFKIGYAPVAFVRTGRSA-CRIKCINWKMGKETGG-AK----V-ENPDYIKANEVAE----IVFAPQQPFVVEGFKKCEGLGRVAIMN-----------------------------------
Gracilaria_changii               --------------MTE--GKKHVSIVICGHVDAGKSTTTGRLIFELGGISDREMQKLKDEAKALGKDSFAFAFYMDKSKEERARGVTIACTTKEFFTDSYHYTIIDAPGHRDFIKNMISGASQADVGLLMVPAD-GNFITSIAKGDHKAGQVQGQTRQHARLLNLLGVKQLIVGVNKMDCDVAK-YGKDRFDEIRAEVTTMLMKVG-K------KDF-------VA-KSVPVVPISGWEGDNLITKST----NMGW--WKGCDVLVG-------KEKV-HIDTLSDALEKMVKIPPRPTDKPL-RMPVSGV-YKIKGVGDVIT-GRVEQGVLKPEDQIL-FLPTHTSS----TPCSGKVFSVEMHHKGVKEAGPGDNVGLNIKGLEKLNMPHVGDVMILQKDTTLKRTAN-FTAQ---VQILD-HPGQLKVGYAPVAFVRTGRSA-CKIKSINWKMGKETGG-AK----V-EHPEYIKANEVAE----IVFEPQQPFVVEGFKACEGLGRVAIMEGNTVVMLGK--------------------------
Allomyces_macrogynus             --------------MSQ--GKPHLSIVICGHVDSGKSTTTGRLLFELGGIPEREMEKLRQEADALGKSSFAFAFYMDRQKEERARGVTIACTTKEFFTDRWHYTIIDAPGHRDFIKNMISGAAQADVALLMVPAD-GNFTTAIQKGDHKAGEIQGQTRQHARLLNLLGVKQLVVGVNKMDSDPAGPYQKERYDEIAAEMNDMLVKTG-K------KDF-------VE-GSVPVIPISGWMGDNLLKKSE----KMTW--W---------------------------------------------------------------------------------------------------------------------------------------------------------------------------------------------------------------------------------------------------------------------------------------------------
Blastocladiella_emersonii        --------------MSE--GKPHLSIVICGHVDSGKSTTTGRLLFELGGIPEREMEKLRAEADALGKSSFAFAFYMDRQKEERARGVTIACTTKEFFTEKWHYTIIDAPGHRDFIKNMISGAAQADVALLMVPAD-GNFTTAIQKGDHKAGEIQGQTRQHARLLNLLGVKQLVVGVNKMDSDPAGPYKKERYDEISAEMKDMLIKTGWK------KDF-------VE-ESVPVIPISGWMGDNLLKQST----NMTW--WAGQEVKHPNGKKV-------KIVTLLNALNDFAELPARKSGSPL-RVPISGI-YKIKGVGDVLA-GRVEQGIVTPNKDVV-FLPTHTTA----TPCAGKVFTVEMHHKKVEKGETGDNVGMNIKGLDKNNMPRVGDVMIYKEDATLKAVKS-FTAQ---IQTLD-IPSEVKPGYSPIGFVRCGRSA-CKITKINWKIGKETGR-KK----M-ESPHSLKANEAAE----VVFEPIQPLVVDTFGNCEGLSRIAFLDGNTAVMLGK--------------------------
Goniomonas_amphinema             -------------------------------VDAGKSTTTGRLIFELGGISEREMAKLQTKADEAGKSSFAFAFYMDTCAEEQARGITIQCNTKEFHTENYRYSIIDAPGHRDFVKNMITGASQADAGLLLVPAD-GNFVTALAKGG-KD-EVQGSSRMHAQILKLIGCRQLMVGANKMDEKQAA-NEPERFNEVSSEMKNVLLRTGWT------KKQ-------VD-DEIPIIPYSGFAGDNLIKKST----NMPW--WSGVDVHND-------AEKV-HVETILDCLSKFVRIPPRPVDKPG-RVPISGL-YSIKGVGDVLT-GCCEQGTFKNGDEVV-FLPTHTKA----LPCLGKIFTMEAHHNKKEICMPGDNLGFNIKGLKKDNMPKVGDVMVKKSDCAGLAVKS-FTAQ---IQCLQ-HPGELNVGYSPMGIVRTGRSA-MRMTAIHWKVGKETGG-TK----L-ENPPNLKANEMAQ----VEFEPTQPIFLEKFTDCEGLGRLACLESNQPIFL----------------------------
Cryptomonas_ovata                -------------------------------VDAGKSTTTGRLLFELGGIPERELEKLKEEAANLGKSSFAFAFYMDRQKEERERGVTIACTTKEFFTEKWHYTIIDAPGHRDFIKNMISGAAQADVALLMVPAD-GNFATAIQKGDAKAGEIQGQTRQHARILNLLGVKQLVVGVNKMDSDTAG-YKQDRYEEIRNEMRNMLIRVGWK------KDF-------VM-DSVPVVPISGWMGDNLLKKSE----NMAW--WSGVDVKAG-------NGTSVKIVTLLNALNDFAQPPVRITDAPM-RCPISGI-YKIKGVGDVLA-GRVEQGLVNPGEDVV-FMPTHASG----TPCAGKIFTVEMHHKRIDAAKPGDNVGMNIKGLDKNNMPRSGDVMVYAKDGTLKGTKS-FTAQ---IQTLDNIPGELKVGYSPIGFVRCGRAA-CRMSVIDWKMGKETGG-AK----A-ESPPHLKANEVAQ----AQFVPMTPLVCDNFKNCEGLSRIAFLDGN---------------------------------
Emiliania_huxleyi                --------------MAE---KDHMSVVICGHVDSGKSTTTGRLLFEMGGIPEREMEKLKAEADRLGKSSFAFAFYMDRQKEERERGVTISCTTKEFFTDKWHYTIIDAPGHRDFIKNMISGAAQADVALLMVPAD-GNFTTAIQKGNHKAGEVQGQSRQHARLLNLLGVKQLLVGVNKMDTDTAGPYSKARYDEVGGEMKNMLLKVGWK------KDF-------VA-QSVPVLPLSGWMGDNLIEKTK----NMDW--WTGCDVIGG-----PDGKTKMHVDTLKECLNDFCSPPVRTDKAEM-RMPVSGI-YKIKGVGDVLA-GRVEQGVITTNTEVI-FMPTHTDA----NACAGKVFTIEMHHKTHPQANPGDNVGLNIKGLEKQNMPRVGDVMIYKKDKTLTQCGE-FDAQ---IQTLD-IPGEIKLGYSPIGFVRN-------------------------------------------------------------------------------------------------------------
Guillardia_theta                 --------------MAE---KEHLSIVICGHVDSGKSTTTGRLLFELGGIPERELEKLKEEAANLGKSSFAFAFYMDRQKEERERGVTIACTTKEFFTDKWHYTIIDAPGHRDFIKNMISGSAQADVALLMVPAD-GNFTTAIQKGDAKAGEIQGQTRQHARILNLLGIKQLIVGINKMDSDTAG-YKEERYNEIRDEMRNMLIRVGWK------KEF-------VA-ASVPVIPISGWMGDNLLTKST----NMGW--WSGVEVVP------DGSTDKMKIETLLHALNDFARPPKRNVDAPM-RCPISGI-YKIKGVGDVLA-GRVEQGIVNPGKDVI-FMPTHTPG----TPCEGKIFTVEMHHKRVDAAKPGDNVGMNIKGLDKNNMPRSGDVMVYKKDGTLKGTKS-FTAQ---IQTLDNIPGELKTGYSPIGFVRCGRAA-CRMTVIDWKMGKETGG-QK----L-ENPPHLKANEVAQ----AQFEPMTPLVCDTFKNCEGLSRIAFLDGNTVMMLGK--------------------------
Heterocapsa_triquetra            --------------MPANSEKEHLSIVICGHVDSGKSTTTGRLIFELGGLPERELEKLKQEAERLGKGSFAFAFYMDRQKEERERGVTIACTTKEFYTEKWHYTVIDAPGHRDFIKNMITGASQADVALIMVPAD-GNFTTAIAKGNHKAGEIQGQTRQHSRLINLLGVKQIAIGVNKMDCDTAG-YKQSRYDEIANEMKSMLVKVGWK------KDF-------VE-KNTPVLPISGWMGDNLLKKSD----NMAW--WKGQDIEYG-------KETI-HVDTAYDVLDKLCRVPERPTSAPM-RMPISGI-YKIKGVGDVLA-GRVEQGVVKPGEEVI-FLPTHTAS----NPCTGKVFTVEMHHSRVDFANPGDNVGLNIKGLDKNNMPRSGDVMVYKKDTTLGQTRE-FDAQ---IQVLD-IPNEIKTGYSPIGFVRCGRAA-CRISALKWKMGKETGG-KK----M-EDPHSLKSNEMAQ----CAFQPQQPLVCDTFKNCEGLSRVAFMDGNGVVMLGK--------------------------
Isochrysis_galbana               --------------MAS--EKDHMSVVICGHVDSGKSTTTGRLLFELGGIPEREMEKLKAEADRLGKSSFAFAFYMDRQKEERERGVTISCTTKEFFTEKWHYTIIDAPGHRDFIKNMISGAAQADVALLMVPAD-GNFTTAIQKGNHKAGEVQGQSRQHARLINLLGVKQLIIGVNKMDTDVAG-YKKSRYDEVGGEMKNMLIKVGWK------KDF-------VE-QSTPVLPISGWMGDNLNKKST----NMDW--YTGQDILLP------NKEKL-HVHTLYDCLNDMCTPPGRNETAPM-RMPVSGI-YKIKGVGDVLA-GRIEQGLVKPNEEVI-FMPTHTAA----NACAGKVFTIEMHHTRHEVAKPGDNVGLNIKGLDKINMPRVGDVMIYKKDKSLDQVGQ-FDAQ---VQTLD-IPGEIKIGYSPIGFVRCGRAA-CRATAFVFKVGKETGG-KK----M-EAPHSLKSNEMAQ----VSFRPQQPLVVDSFKNCEGLSRIAFLDGNTAVMLGK--------------------------
Karlodinium_micrum               --------------MTANSEKEHLSIVICGHVDSGKSTTTGRLIFELGGLPERELEKLKQEAERLGKGSFAFAFYMDRQKEERERGVTIACTTKEFYTEKWHYTVIDAPGHRDFIKNMITGASQADVALIMVPAD-GNFTTAIAKGNHKAGEIQGQTRQHSRLINLLGVKQIAIGVNKMDCDTAG-YKQARYDEIANEMRSMLVKVGWK------KDF-------VE-KNTPYMPISGWMGDDLLKKSE----NMDW--WKGFDVAVG-------KETI-HVDTMYDVLDKMCRVPERPMSAPM-RMPISGI-YKIKGVGDVLA-GRVEQGIVKPGEEVV-FLPTHTTS----NPCTGKVFTVEMHHSRVDAANPGDNVGLNIKGLDKNNMPRSGDVMVYKKDTTLGQTKE-FDAQ---IQVLD-IPNEIKVGYSPIGFVRCGRSA-CRISKLKWKMGKETGG-KK----M-EDPHALKSNEMAE----ASFQPQQPLVCDSFKNCEGLSRVAFMDGNGVVMLGK--------------------------
Monosiga_brevicollis             ------------------------------------------------------MQKLKDEAERLGKGSFAFAFYMDRQKEERERGVTIACTTKEFFTATKHYTVIDAPGHRDFIKNMITGASQADVALLMVPCD-GNFTAAIAKGNHKAGEVQGQTRQHAVLINLLGVKQLIVGCNKMDCDVAG-YGEARFKEVRDEMVHMLIKVGWK------KSF-------VE-ESVPVLPISGWKGDNLITKTT----NMSW--WNGVDVKVD-------SETI-HIDCLQDALEKMVRVPQRATDKPM-RTPISGV-FKIKGVGDVLT-GRVEQGTVKPGDEVV-FLPTHTSS----TACTGKVFTVEMHHKSVEAAMTGDNVGLNIKGLNKDNMPRVGDVMILKSDDSIGRVKS-FTVQ---VQIM-NHPGELKVGYCPIAFVRTSRSA-CRMTAINWKIGKETGG-KK----A-EDPVALKSNEVAE----VVMAPQQPFVVDTFKTCEGLGRVAIMEGNSVVMLGK--------------------------
Oxyrrhis_marina                  --------------MGDKSEKEHLSIVICGHVDSGKSTTTGHLLFELGGLPERELDKLRQEADRLGKSSFAFAFFMDRQKEERERGVTIACTTKEFYTEKWHYTVIDAPGHRDFIKNMISGASQADVALIMVPAD-GNFIVAIQKGNHKAGEIQGQTRQHSRLINLLGVKQIIIGVNKMDCDLSG-YKQANYDEIANEMRNMLAKVGWK------KDF-------LD-TNVPFMPISGWCGDNLFKEST----NMPW--YKGQDVVVP-----GTSEKI-HVHTLYDALDKFCRVPVRPSEAAM-RMPVSGI-YKIKGVGDVLA-GRVEQGIVKPGEEVV-FLPTHTPS----NACSGKVFTVEMHHTRQEQAKPGDNVGLNIKGLEKQNMPRAGDVMIYKKDTTLSAAGS-FTAQ---VQVLD-IPGEIKMGYSPIGFVRCGRAA-CRISGLNWKVGKETGG-KK----M-PEPHSLKSNEMAE----VVFSPMQPLVVDTFKNCEGLSRIAFLDGNGAVMLGK--------------------------
Pavlova_lutheri                  --------------MPE---KEHLSIVICGHVDSGKSTTTGRLLFELGGIPEREMEKLRAEADRLGKSSFAFAFYMDRQKEERERGVTISCTTKEFFTEKWHYTIIDAPGHRDFIKNMISGAAQADVALLMVPAD-GNFTTAIQKGNHKAGEVQGQTRQHARLLNLLGVKTLIVGVNKMDSDPAGPYSKARYDEVGGEMKSMLIKVGWK------KEF-------VE-SGVPVLPISGWMGDNLNTKSA----KMDW--WTGTDVDIA-------GGKV-HVHTLYDALNDMVKPPERKTDAPM-RLPISGC-YKIKGVGDVLA-GRVEQGIVKPGEDVI-FLPTHTTV----NPCVGKVFTVEMHHTRIDQAGPGDNVGMNIKGLVKENMPRTGDVMVYKKDGTLKAAEN-FNAQ---IQTLD-IPGELKVGYSPIGFVRCGRAA-CRMTEIKFKVGKETG-----------------------------------------------------------------------------------------
Raphidiophrys_contractilis       -------------------------------VDAGKSTTTGHLLFELGGISERDMDKLRKEADQLGKSSFAFAFFMDRQKEERERGVTIVCTTKEFFTEKYHYTIIDAPGHRDFIKNMISGAAQADVALLMVPAD-GNFTTAIQKGNHKAGEVQGQTRQHARLINLLGVKQVIVGVNKMDCDTAG-YKKARYEEVRDEMINMMTKVGWK------KEF-------LD-ASVPVMPISGWIGDNLIKKSE----KMTW--WTGMDVKNQ-------NGQTVHVHTLLDALNDFVCQPTRDTDKVL-RLPISGI-YKIKGVGDVLA-GRVEQGTVVPDTNVI-FMPTHTAG----VPCKGKVFTVEMHHKRVDKAGPGDNVGMNVKGLDKNNMPHTGDVMILESDKTLKHNKN-FTAQ---VQTLD-IPGEIKKGYSPIGFVRCGRAA-CKLLEIEWKMGKETGG-KK----V-EGPNSLKSNEMAQ----VTFEPIQPLIVDSFKNCEGLSRIAFLDGN---------------------------------
Rhodomonas_salina                --------------MAE---KAHLSIVICGHVDSGKSTTTGRLLFELGGIPERELEKLKEEAANLGKSSFAFAFYMDRQKEERERGVTIACTTKEFFTDKWHYTIIDAPGHRDFIKNMISGAAQADVAVLMVPAD-GNFTTAIQKGDAKAGEIQGQTRQHARILNLLGVKQLICGINKMDCDVAG-YKEARYNEIRDEMRNMLIRVGWK------KDF-------VA-KSVPIVPISGWMGDNLLTKST----NMTW--WNGIEIDVP-------DKGKMTIVCLKDALNDMAQPPQRITDAPM-RCPISGI-YKIKGVGDVLA-GRVEQGLVNPGEDVI-FMPTHTTG----TPCAGKIFTVEMHHKRIDAAKPGDNVGMNIKGLDKNNMPRGGDVMVYAKDGTLKGTKS-FTAQ---IQTLDNIPGELKVGYSPIGFVRCGRAA-CRMSVIDWKMGKETGG-QK----L-ESPPHLKANEVAQ----AQFEPMTPLVCDTFKNCEGLSRIAFLDGNTVMMLGK--------------------------
Sphaeroforma_arctica             --------------MTD--GKQHVSIVICGHVDAGKSTTTGHLIFALGGIPEREMQKLKEEATRLGKGSFAFAFYMDRQKDERERGVTIACTTKEFFTPTKHYTVIDAPGHRDFIKNMITGASQADVALLMVPSD-GNFSAAIPKGNHKAGEVQGQTRQHALLINLLGVKQLNNNNNKMDCDVAK-YGIERYTEIKDEVVHMLTRVGWK------KDF-------VA-KSVPIMPISGWCGDNLITKSN----NMDW--WKGADVLVG-------KEKV-HVDCLLDCLEFMVTIPVRTPDLTM-RMPLSGA-FKIKGVGDVLT-GRVEQGTVRPGDECV-FLPTHTPS----TGCTGKVFTVEMHHKQVEAAYAGDNVGLSIKGLNAKNMPRAGDVMILKSDNTLGRCKN-FTAQ---VQVM-NHPGVLKAGYCPIAFVRTGRSA-VKMTSIDWKVGKETGG-TK----A-ENPAGLK------------------------------------------------------------------------
Planoglabratella_opercularis     ----------------------------------------------------------------------AFAFYMDKSKDERARGVTIQCCTREFFTDSYHYTIIDAPGHRDFIKNMISGASQADVALLMVPANKGGFETSIAKGNHKKGEIQGQTRQHARLCHLLGIEQLIVGINKMDEPSVN-YGEGRYNEIKSEVDKMLTKIGYK-----------------T-KKIPFIPLSGFKGDNLAEPSK----NMAW--YKGFEIKMKDKNKN--KIVV-KGHTLIDALEKVVKPPKRANKKAF-RMPVSGV-YKIKGVGDVIT-GRIEQGTIQPGVNVR-FYPTGC-G--------GKAFSIEMHHKNVDKAECGDNVGVNVKGLNKDNMPHVGGVMAIDDAKVDPEPPK--QAS---AFTAL-VFVQDHPGKL--------------------------------------------------------------------------------------------------------------------
Bigelowiella_natans              --MENRLAADPKNLRKDVADKPHLGVVIVGHVDAGKSTTTGHLLFELGTMDERAKADLIAKAKEMKKESFAFAFFMDKQKEERERGVTISCTTKEFHTTNFHYTVIDAPGHKDFIKNMISGASQADVALLMVPAKKGGFEAAIQKGEGGDAANKGQTRHHAELTKLLGIQQIIVGVNKMDEKSVK-YDQARYKEIKKNMLSMLKQSGWKINGKLTKELKEAGKKKGP-NLIPVIPISGWCGDNLIVPST----KMPWFNKKGWTATTPS------GVKT-KGETLFQALDQFVEPVTRDLEKPL-RCPLSGV-IKMS-AGTVIT-GRIEQGKLEKEIKTK-TGVTGTPVKFFPSGLKAKVFSIEAHHRSQAKAVAGDNVGICIKGLPKGVFPKPGEVMTLLEDDSGLGKTEWFTVD---VKVQG-HPGKLKVGYTPLVLVRTAKCP-CKVTKINWKVTKANQKLMKSKKELDKYKEEEAKFIQKGDLASITFEPQMPFVVSKLSDCEGLGRVAVLESNSLVMIGKITDCKNNPVKTVSE------------
Skeletonema_costatum             -------------------------------------NTCGHLIFKQGGISAREMEKLQAYAEEKGKSSFGFAYYLDTCKEERERGVTIQCNTKEFFTDKYHYTIVDAPGHKDYIKNMITGSATADVGLLLVPAEKGGFEAAIAKADAKLGVEEGQTRQHARLLYLLGVEQLIVGINKMDSC--G-WSEDRFNEIKEEFVKMLQLIGFK-----------------P-KKIPFIPYSGFNGDNLVEKSE----KCPW--YKGWRANITPKK----VVEG-F--TIVEALNNFIQPPKREPTLAV-RLPISNI-YNIKGVGQIIC-GTVEQGTLLPGDVIG-IVPSGLKD--------KKIFSIEQHKKVLEKAGPGDSVGLSIKGISKDEKVQPGDIIYVQKDGDCKPTKS-FTAM---VSVQE-HPGILKPGYAPVVFCRTAKVA-CKMPKILWKMGKKTGG-QK----L-ENPPHLEQYENAE----VEFEPSAPLFVEPFEKCAALGRIAVMDSNRLKMLGK--------------------------
Thalassionema_nitzschioides      -------------------------------------NTCGHLIFKQGGISAREMEKLQSTAEEKGKSSFGFAYYLDTCKEERERGVTIQCNTKEFFTDKHHYTIVDAPGHKDYIKNMITGSATADVGLLLVPAEKGGFEAAIAKADAKAGVEEGQTRQHARLLYLLGVEQIIVGINKMDAC--G-WDQGRFNEIKEEFVKMLQLIGFK-----------------P-KKVSFIPYSGFNGDNLVEKSD----KAPW--YKGWEANIGPKK----KATG-F--TLVECLDNFIQPPTRHPDLPV-RLPISNI-YNIKGVGQIIC-GTVEQGTLKPGDEVG-IVPTGLKG--------KKIFSIEQHKKQLESAGPGDSVGLSIKGIGKDEKVSPGDIIYVQKEGELLPIKS-FNAV---VAVQE-HPGVLKPGYCPVVFCRTAKVA-CKMTKIVWKQSKKTGG-AK----V-GNPPELSQYENAE----VVFEPSQPLFVEPFSQCAALGRIAVMDSNRLKMLGK--------------------------
Ditylum_brightwellii             -------------------------------------NTCGHLIFKQGGISAREMEKLQSMAEEKGKSSFGFAYYLDTCKEERERGVTIQCNTKEFFTDKFHYTIVDAPGHKDYIKNMITGSATADVGLLLVPAEKGGFEAAIAKADAKLGVEEGQTRQHARLLYLLGVEQIIVGINKMDAC--G-WDEGRFTEIKDEFVKMLQMIGFK-----------------P-KKVPFIPYSGFNGDNLVEKSD----KAPW--YKGWTANINPKK----AVTG-F--TLVECLDNFIQPPKRHPELPV-RLPISNI-YNIKGVGQIIC-GTVEQGTLKPGDEIG-IVPSGLKG--------KKIFSIEQHKKQLDSAGPGDSVGLSIKGISKDEKVQPGDIIYVQKEGELLPIKS-FNAM---VAVQE-HPGVLKPGYCPVIFCRTAKVA-CKMTKILWKQSKKTGG-AK----V-DNPPELSQFENAE----VTFEPSQPLFVESFEQCAALGRIAVMDSNRLKMLGK--------------------------
Thalassiosira_pseudonana         --------------MS---GKEHLSVVVCGHVDAGKSTTCGHLIFKQGGISQREMDKLQATAEEKGKSSFGFAYYLDTCKEERERGVTIQCNTKEFFTEKYHYTIVDAPGHKDYIKNMITGSATADVGLLLVPAEKGGFEAAIAKADAKLGVEEGQTRQHARLLYLLGVEQIIVGINKMDAC--N-WDEGRFNEIKDEFQKMLQMIGFK-----------------P-KKVPFIPYSGFNGDNLVEKTD----KAPW--YNGWEANINPKT----VVKG-F--TLVECLNNFIQPPKRHPELPV-RLPISNI-YNIKGVGQIIC-GTVEQGTLTPGDVIG-IVPSNLRD--------KKVFSIEQHKKQLEKACPGDSVGLSIKGIAKDEKVQPGDIIYVQKEGDLKPIKS-FTAM---VAVQE-HPGVLKPGYAPVVFCRTAKVA-CKMTKILWKMGKKTGG-QK----V-DNPPELSQFENAE----VEFEPSQPLFVEPFEKCAALGRIAVMDSNRLKMLGK--------------------------
eRF3_Saccharomyces_cerevisiae    LIKEQEEEVDDEVVNDMFGGKDHVSLIFMGHVDAGKSTMGGNLLYLTGSVDKRTIEKYEREAKDAGRQGWYLSWVMDTNKEERNDGKTIEVGKAYFETEKRRYTILDAPGHKMYVSEMIGGASQADVGVLVISARKGEYETGFERG--------GQTREHALLAKTQGVNKMVVVVNKMDDPTVN-WSKERYDQCVSNVSNFLRAIGY-----------------NIKTDVVFMPVSGYSGANLKDHVDP--KECPW--YT--------------------GPTLLEYLDTM-NHVDRHINAPF-MLPIAA---KMKDLGTIVE-GKIESGHIKKGQSTL-LMPNKTAV--------EIQNIYNETENEVDMAMCGEQVKLRIKGVEE-EDISPGFVLTSPKNPIKSVT-K-FVAQ---IAIVE-LKSIIAAGFSCVMHVHTAIEE-VHIVKLLHKLEKGTNR-KS----K-KPPAFAKKGMKVI----AVLETEAPVCVETYQDYPQLGRFTLRDQGTTIAIGKIVKIAE--------------------
eRF3_Homo_sapiens                ---------KSVVAPPGAPKKEHVNVVFIGHVDAGKSTIGGQIMYLTGMVDKRTLEKYEREAKEKNRETWYLSWALDTNQEERDKGKTVEVGRAYFETEKKHFTILDAPGHKSFVPNMIGGASQADLAVLVISARKGEFETGFEKG--------GQTREHAMLAKTAGVKHLIVLINKMDDPTVN-WSNERYEECKEKLVPFLKKVGF-----------------NPKKDIHFMPCSGLTGANLKEQSD----FCPW--YI--------------------GLPFIPYLDNL-PNFNRSVDGPI-RLPIVD---KYKDMGTVVL-GKLESGSICKGQQLV-MMPNKHNV---------EVLGILSDDVETDTVAPGENLKIRLKGIEE-EEILPGFILCDPNNLCHSGR-T-FDAQ---IVIIE-HKSIICPGYNAVLHIHTCIEE-VEITALICLVDKKSGE-KS----K-TRPRFVKQDQVCI----ARLRTAGTICLETFKDFPQMGRFTLRDEGKTIAIGKVLKLVPEKD-----------------
eRF3_Nicotiana_tobacum           IAGKEASPPEDIQDEVEVNKKRHLNVVFIGHVDAGKSTIGGQILLLSGQVDDRTIQKYEREAKDKNRESWYMAYIMDTNEEERVKGITVEVGRAHFETDTTRFTILDAPGHKSYVPNMISGRSQADIGLLVISARKGEFETGYERG--------GQTREHVQLAKTLGVTKFLVVVNKMDDPTVN-WSKERYDEIESKMVPFLRSSGY-----------------NVKKDVQFLPISGLLGSNLKTRME--KSVCPW--WN--------------------GPCLFETLDAV-EVPPRDPNGPL-RMPIID---KFKDMGTVVM-GKIESGSIHEGDNLL-IIPNKAAV---------KVLAIFCDEDKVRHVGPGENVRVRLSGVEE-DDILSGFVLCSVAKPIHAVT-E-FVAQLQ-ILELL-DNAIFTAGYKAVLHIHSVVEE-CEIVELMQQIDLKTKK-PM----K-KKPLFVKNGAIVL----CRVQVNNLICVEKFSDFAQLGRFTLRTEGKTVAVGKITALPTVADNA---------------
eRF3_Candida_maltosa             ----------------MFGGKDHVSIIFMGHVDAGKSTMGGNILYLTGSVDKRTVEKYEREAKDAGRQGWYLSWVMDTNKEERNDGKTIEVGKAYFETDKRRYTILDAPGHKMYVSEMIGGASQADVGILVISARKGEYETGFEKG--------GQTREHALLAKTQGVNKIIVVVNKMDDPTVN-WSKERYQECTTKLGVFLKGIGY-----------------N-KDDIINMPVSGYTGAGLKDRVNP--KDCPW--YE--------------------GPSLLEYLDNMDTM-NRKINGPF-MMPVSG---KMKDLGTVVE-GKIESGHVKKGTNLI-LMPNKTPV--------EVLTIYNETEQEADTAFSGEQVRLKIKGVEE-EDLQPGYVLTSPKNPVKTVT-K-FEAQ---IAIVE-LKSILSNGFSCVMHLHTAIEE-VKFVELKHKLEKGTNR-KS----K-KPPAFAKKGMKII----AILEVSEPVCAETYKDYPQLGRFTLRDQGTTIAIGK--------------------------
HBS1_Saccharomyces_cerevisiae    -KP-KKPH---DISAFVKSALPHLSFVVLGHVDAGKSTLMGRLLYDLNIVNQSQLRKLQRESETMGKSSFKFAWIMDQTNEERERGVTVSICTSHFSTHRANFTIVDAPGHRDFVPNAIMGISQADMAILCVDCSTNAFESGFDLD--------GQTKEHMLLASSLGIHNLIIAMNKMDN--VD-WSQQRFEEIKSKLLPYLVDIGF-----------------FE-DNINWVPISGFSGEGVYKIEYT-DEVRQW--YN---------------GPNLMSTLENAAFKISKENEGINKDDPFLFSVLEIIPSKKTSNDLALVSGKLESGSIQPGESLT-IYPSEQSCIVDKIQVGSQQGQSTNHEET-DVAIKGDFVTLKLRKAYP-EDIQNGDLAASVDYSSIHSAQC-FVLE---LTTFD-MNRPLLPGTPFILFIGVKEQP-ARIKRLISFIDKG-NT-AS----K-KKIRHLGSKQRAFVE-IELIEVKRWIPLLTAHENDRLGRVVLRKDGRTIAAGKISEITQ--------------------
HBS1_Homo_sapiens                SGKLRQQIDVKAELEKRQGGKQLLNLVVIGHVDAGKSTLMGHMLYLLGNINKRTMHKYEQESKKAGKASFAYAWVLDETGEERERGVTMDVGMTKFETTTKVITLMDAPGHKDFIPNMITGAAQADVAVLVVDASRGEFEAGFETG--------GQTREHGLLVRSLGVTQLAVAVNKMDQ--VN-WQQERFQEITGKLGHFLKQAGF-----------------KE-SDVGFIPTSGLSGENLITRSQS-SELTKW--YK--------------------GLCLLEQIDSF-KPPQRSIDKPF-RLCVSDVF-KDQGSGFCIT-GKIEAGYIQTGDRLLAMPPNETC----------TVKGITLHDEPVDWAAAGDHVSLTLVGMDI-IKINVGCIFCGPKVPIKACT-R-FRAR---ILIFN-IEIPITKGFPVLLHYQTVSEP-AVIKRLISVLNKSTGE-VT----K-KKPKFLTKGQNAL----VELQTQRPIALELYKDFKELGRFMLRYGGSTIAAGVVTEIKE--------------------
HBS1_Arabidopsis_thaliana        KSQSKHKPEEWMLLDKESDALSQLNLAIVGHVDSGKSTLSGRLLHLLGRISQKQMHKYEKEAKLQGKGSFAYAWALDESAEERERGITMTVAVAYFNSKRHHVVLLDSPGHKDFVPNMIAGATQADAAILVIDASVGAFEAGFDNLK-------GQTREHARVLRGFGVEQVIVAINKMDI--VG-YSKERFDLIKQHVGSFLQSCRF-----------------KD-SSLTWIPLSAMENQNLVAAPSD-NRLSSW--YQ--------------------GPCLLDAVDSV-KSPDRDVSKPL-LMPICDAV-RSTSQGQVSACGKLEAGAVRPGSKVM-VMPSGDQG---------TIRSLERDSQACTIARAGDNVALALQGIDA-NQVMAGDVLCHPDFPVSVAT-H-LELM---VLVLE-GATPILLGSQLEFHVHHAKEA-ATVVKLVAMLDPKTGQ-PT----K-KSPRCLTAKQSAM----LEVSLQNPVCVETFSESRALGRVFLRSSGRTVAMGKVTRIIQDS------------------
eEF_Giardia_intestinalis         ------------------------------------STLTGHLIYKCGGIDQRTIDEYEKRATEMGKGSFKYAWVLDQLKDERERGITINIALWKFETKKYIVTIIDAPGHRDFIKNMITGTSQADVAILVVAAGQGEFEAGISK-D-------GQTREHATLANTLGIKTMIICVNKMDDGQVK-YSKERYDEIKGEMMKQLKNIGW-----------------KKAEEFDYIPTSGWTGDNIMEKSD----KMPW--YE--------------------GPCLIDAIDGL-KAPKRPTDKPL-RLPIQDV-YKISGVGTVPA-GRVETGELAPGMKVV-FAPTSQVS---------EVKSVEMHHEELKKAGPGDNVGFNVRGLAV-KDLKKGYVVGDVTNDPPVGCKS-FTAQ---VIVMN-HPKKIQPGYTPVIDCHTAHIA-CQFQLFLQKLDKRTLK-P-----EMENPPDAGRGDCII----VKMVPQKPLCCETFNDYAPLGPFAVR------------------------------------
eEF_Trichomonas_tenax            ------------------------------------STTTGHLIYKCGGLDKRKLAAMEKEAEQLGKSSFKYAFVMDSLKAERERGITIDISLWKFEGQKYSFTIIDAPGHRDFIKNMITGTSQADAAILVIDSTLGGFEAGIAE-Q-------GQTREHALLAFTLGIKQVIVAVNKMDDKTVN-YNKARFDEIQSEMTRILTGIGY-----------------KP-EMFRFIPISGWAGDNMTEKST----NMPW--YN--------------------GPYLLEALDSL-QPPKRPFDKPL-RLPLQDV-YKINGIGTVPV-GRVESGIMKPGMIVN-FAPSTVTA---------EVKSIEMHHESLPEALPGDNIGFNVKNVST-QDVKRGYVVSDTKRDPAVECNS-FTAQ---MIISN-HPGKIHAGYQPVFDCHTAHIA-CKFDKLIQRIDRRHGK-KA----T-ENPEYIQKDDAAI----VEVVPSKPLVVESFQEYPPLGRFAIR------------------------------------
eEF_Leishmania_braziliensis      ----------------MGKDKVHMNLVVVGHVDAGKSTATGHLIYKCGGIDKRTIEKFEKEAAEMGKASFKYAWVLDKLKAERERGITIDIALWKFESPKSVFTIIDAPGHRDFIKNMITGTSQADAAILMIDSTQGGFEAGVSK-D-------GQTREHALLAFTLGVKQMVVCCNKMDDKTVQ-YSQARYEEISKEVGTYLKRVGY-----------------NP-EKVRFIPISGWQGDNMIDKSE----SMAW--YK--------------------GPTLLDALDML-AGAVRPVDKPG-AAPA-DV-YKIGGIGTVPV-GRVETGIMKPGDVVT-FAPANVTT---------EVKSIEMHHEQLAEAVPGDNVGFNVKNVSV-KDIRRGNVWGNSKNDPAEEPAD-FTAQ---VIVLN-HPGQISNGYAPVLDCHTSHIA-CRFGTIESKIDRRSGK-DV----E-KNPKAIKSGDAAI----VKMVPQKPMCVEVFNDYPPLGRFAVRDMRRTVAVGIIKAVSKKDG-SR-KVTKAAAKAAKK-
eEF_Euglena_gracilis             ----------------MGKEKVHISLVVIGHVDSGKSTTTGHLIYKCGGIDKRTIEKFEKEASEMGKGSFKYAWVLDKLKAERERCITIDIALWKFETAKSVFTIIDAPGHRDFIKNMITGTSQADAAVLVIDSTTGGFEAGISK-D-------GQTREHALLAYTLGVKQMIVATNKFDDKTVK-YSQARYEEIKKEVSGYLKKVGY-----------------NP-EKVPFIPISGWNGDNMIEASE----NMGW--YK--------------------GLTLIGALDNL-EPPKRPSDKPL-RLPLQDV-YKIGGIGTVPV-GRVETGVLKPGDVVT-FAPNNLTT---------EVKSVEMHHEALTEAVPGDNVGFNVKNVSV-KDIRRGYVASNAKNDPAKEAAD-FTAQ---VIILN-HPGQIGNGYAPVLDCHTCHIA-CKFATIQTKIDRRSGK-EL----E-AEPKFIKSGDAAI----VLMKPQKPMCVESFTDYPPLG-VSCGDMRQTVAVGVIKSVNKKEN-TG-KVTKAAQKKK---
eEF_Tetrahymena_pyriformis       ---------------MARGDKVHINLVVIGHVDSGKSTTTGHLIYKCGGIDKRVIEKFEKESAEQGKGSFKYAWVLDKLKAERERGITIDISLWKFETAKYHFTIIDAPGHRDFIKNMITGTSQADVAILMIASPQGEFEAGISK-D-------GQTREHALLAFTLGVKQMIVCLNKMDEKTVN-FSEERYQEIKKELSDYLKKVGY-----------------KP-DTIPFIPISGFNGDNMLERST----NAPW--YK--------------------GPILVEALDAL-EPPKRPVDKPL-RLPLQDV-YKIGGIGTVPV-GRVETGVIKPGMSIQ-FAPNKVIA---------ECKSVEMHHEQLPEAVPGDNVGFNIKGVSV-KDIRRGNVASDAKNDPAKEAAT-FYSQ---VIIMN-HPGQIQAGYTPVLDCHTAHIA-CKFETIHDKIDRRTGK-SQ----E-ENPKFIKNGDAAL----VTLIPTKALCVEVFQEYPPLGRYAVRDMKQTVAVGVIKKVEKKDK-----------------
eEF_Plasmodium_falciparum        ----------------MGKEKTHINLVVIGHVDSGKSTTTGHIIYKLGGIDRRTIEKFEKESAEMGKGSFKYAWVLDKLKAERERGITIDIALWKFETPRYFFTVIDAPGHKDFIKNMITGTSQADVALLVVPADVGGFDGAFSK-E-------GQTKEHVLLAFTLGVKQIVVGVNKMD--TVK-YSEDRYEEIKKEVKDYLKKVGY-----------------QA-DKVDFIPISGFEGDNLIEKSD----KTPW--YK--------------------GRTLIEALDTM-QPPKRPYDKPL-RIPLQGV-YKIGGIGTVPV-GRVETGILKAGMVLN-FAPSAVVS---------ECKSVEMHKEVLEEARPGDNIGFNVKNVSV-KEIKRGYVASDTKNEPAKGCSK-FTAQ---VIILN-HPGEIKNGYTPLLDCHTSHIS-CKFLNIDSKIDKRSGK-VV----E-ENPKAIKSGDSAL----VSLEPKKPMVVETFTEYPPLGRFAIRDMRQTIAVGIINQLKRKNL-GAVTAKAPAKK-----
eEF_Rhodomonas_salina            ------------------------NIVVIGHVDSGKSTTTGHLIYKCGGIDKRVIEKFEKEAAEMGKGSFKYAWVMDKLKAEKERGITIDISLWKFQTGKYDNTIIDAPGHRDFIKNMITGTSQADVAILIIDSTTGGFEAGISK-D-------GQTREHALLAQTLGVRQMIVCLNKFDDKTVN-YGQGRYDEIVKEVASYLKKVGY-----------------NP-DKVPFVPISGWTGDNMIEKATD---KMPW--YK--------------------GPCLLEALDAI-VPPKRPTDKPL-RLPLQDV-YNIGGIGTVPV-GRVETGLLKPGMNVT-FAPGNKTT---------EVKSVEMHHEQMSEAEPGDNVGFNVKNLSV-KDIKRGNVCSDSKRDPAKQAES-FVAQ---VIVMN-HPGEIGNGYAPVLDCHTAHIA-CKFAEIQSKIDKRSGA-VK----E-ELPKSLKKGDAGM----VKLVPQKPMCVESYTEYPPLGRFAV-------------------------------------
eEF_Phytophthora_infestans       ---------------------------VIGHVDAGKSTTTGHLIYKCGGIDKRTIEKFEKEAAELGKTSFKYAWVLDNLKAERERGITIDIALWKFESPKYFFTVIDAPGHRDFIKNMITGTSQADCAILVVASGVGEFEAGISK-E-------GQTREHALLAFTLGVKQMVVAINKMDDSSVM-YGQARYEEIKSEVTTYLKKVGY-----------------KP-AKIPFVPISGWEGDNMIDRST----NMPW--YK--------------------GPFLLEALDNL-NAPKRPSDKPL-RLPLQDV-YKIGGIGTVPV-GRVETGVIKPGMVAT-FGPVGLST---------EVKSVEMHHESLPEAVPGDNVGFNVKNVSV-KELRRGFVASDSKNDPAKATQD-FTAQ---VIVLN-HPGQIGNGYSPVLDCHTAHVA-CKFKEITEKMDRRSGK-VL----E-TAPKFVKSGDACM----VILEPSKPMTVESFQEYPPLGRFAVRDMRQTVAVGVIKSVNKKEAS--GKGGAKKK------
eEF_Cyanidioschyzon_merolae      ----------------MGKEKTHVSVVVIGHVDSGKSTTTGHLIYKCGGIDKRTIEKFEKEANEMGKGSFKYAWVLDKLKAERERGITIDIALWKFETDKYYFTIIDAPGHRDFIKNMITGTSQADLAILVVASPPGEFEAGISS-N-------GQTREHALLAYTLGVKQMIVAVNKMDDKNVN-WSQSRYDEITKELNLYLKKVGY-----------------NP-DKVPKVPISGWTGDNLFERVPSDHPLAKW--YK--------------------GPALLEALDAI-EPPKRPTEKPL-RLPLQDV-YKIGGIGTVPV-GRVETGILRPGMVVT-FAPTGLTT---------EVKSVEMHHESLPEAGPGDNVGFNVKNVSV-KELKRGFVCGDSKNDPPKAAED-FKAQ---VIILN-HPGEIRAGYAPVVDCHTAHIA-CRFAELLEKIDRRTGK-KI----E-ENPEKVKAGDACM----VRMIPSKPMCVETFSEYPPLGRFAVRDMRQTVAVGVIKEVNKKEA-E-GKVTKAAAKKA---
eEF_Acetabularia_acetabulum      -------------------------------------------------------------------------------------------------------------------------------------------------------------------------------------------------------------------------------------------------------------------------------------------------------PKRPSDKPL-RLPLQDV-YKIGGIGTVPV-GRVETGIIKPGMVVT-FAPTGLTT---------EVKSVEMHHEALPEAVPGDNVGFNVKNVSV-KEIKRGYVASDSKSDPAKGCDN-FTAQ---VIIMN-HPGQIGNGYQPVLDCHTAHIA-VKFKDIQKKVDRRSGK-VV----E-ESPKFIKNGDAAF----VIMEPSKPMVVESFTEYPPLGRFAVRDMRQTVAVGVIKKVEKKDP-----------------
eEF_Arabidopsis_thaliana         ----------------MGKEKFHINIVVIGHVDSGKSTTTGHLIYKLGGIDKRVIERFEKEAAEMNKRSFKYAWVLDKLKAERERGITIDIALWKFETTKYYCTVIDAPGHRDFIKNMITGTSQADCAVLIIDSTTGGFEAGISK-D-------GQTREHALLAFTLGVKQMICCCNKMDATTPK-YSKARYDEIIKEVSSYLKKVGY-----------------NP-DKIPFVPISGFEGDNMIERST----NLDW--YK--------------------GPTLLEALDQI-NEPKRPSDKPL-RLPLQDV-YKIGGIGTVPV-GRVETGMIKPGMVVT-FAPTGLTT---------EVKSVEMHHESLLEALPGDNVGFNVKNVAV-KDLKRGYVASNSKDDPAKGAAN-FTSQ---VIIMN-HPGQIGNGYAPVLDCHTSHIA-VKFSEILTKIDRRSGK-EI----E-KEPKFLKNGDAGM----VKMTPTKPMVVETFSEYPPLGRFAVRDMRQTVAVGVIKSVDKKDP-TGAKVTKAAVKKGAK-
eEF_Oryza_sativa                 ----------------MGKEKTHINIVVIGHVDSGKSTTTGHLIYKLGGIDKRVIERFEKEAAEMNKRSFKYAWVLDKLKAERERGITIDIALWKFETTKYYCTVIDAPGHRDFIKNMITGTSQADCAVLIIDSTTGGFEAGISK-D-------GQTREHALLAFTLGVKQMICCCNKMDATTPK-YSKARYDEIVKEVSSYLKKVGY-----------------NP-DKIPFVPISGFEGDNMIERST----NLDW--YK--------------------GPTLLEALDQI-NEPKRPSDKPL-RLPLQDV-YKIGGIGTVPV-GRVETGVLKPGMVVT-FGPSGLTT---------EVKSVEMHHEALQEALPGDNVGFNVKNVAV-KDLKRGYVASNSKDDPAKEAAS-FTSQ---VIIMN-HPGQIGNGYAPVLDCHTSHIA-VKFAELVTKIDRRSGK-EL----E-KEPKFLKNGDAGM----VKMIPTKPMVVETFSEYPPLGRFAVRDMRQTVAVGVIKNVEKKDP-TGAKVTKAAAKKK---
eEF_Entamoeba_histolytica        ----------------MPKEKTHINIVVIGHVDSGKSTTTGHLIYKCGGIDQRTIEKFEKESAEMGKGSFKYAWVLDNLKAERERGITIDISLWKFETSKYYFTIIDAPGHRDFIKNMITGTSQADVAILIVAAGTGEFEAGISK-N-------GQTREHILLSYTLGVKQMIVGVNKMDA--IQ-YKQERYEEIKKEISAFLKKTGY-----------------NP-DKIPFVPISGFQGDNMIEPST----NMPW--YK--------------------GPTLIGALDSV-TPPERPVDKPL-RLPLQDV-YKISGIGTVPV-GRVETGILKPGTIVQ-FAPSGVSS---------ECKSIEMHHTALAQAIPGDNVGFNVRNLTV-KDIKRGNVASDAKNQPAVGCED-FTAQ---VIVMN-HPGQIRKGYTPVLDCHTSHIA-CKFEELLSKIDRRTGK-SM----EGGEPEYIKNGDSAL----VKIVPTKPLCVEEFAKFPPLGRFAVRDMKQTVAVGVVKAVTP--------------------
eEF_Homo_sapiens                 ----------------MGKEKTHINIVVIGHVDSGKSTTTGHLIYKCGGIDKRTIEKFEKEAAEMGKGSFKYAWVLDKLKAERERGITIDISLWKFETSKYYVTIIDAPGHRDFIKNMITGTSQADCAVLIVAAGVGEFEAGISK-N-------GQTREHALLAYTLGVKQLIVGVNKMDSTEPP-YSQKRYEEIVKEVSTYIKKIGY-----------------NP-DTVAFVPISGWNGDNMLEPSA----NMPW--FKGWKVTRK-D------GNA-SGTTLLEALDCI-LPPTRPTDKPL-RLPLQDV-YKIGGIGTVPV-GRVETGVLKPGMVVT-FAPVNVTT---------EVKSVEMHHEALSEALPGDNVGFNVKNVSV-KDVRRGNVAGDSKNDPPMEAAG-FTAQ---VIILN-HPGQISAGYAPVLDCHTAHIA-CKFAELKEKIDRRSGK-KL----E-DGPKFLKSGDAAI----VDMVPGKPMCVESFSDYPPLGRFAVRDMRQTVAVGVIKAVDKKAA-GAGKVTKSAQKAQKAK
eEF_Saccharomyces_cerevisiae     ----------------MGKEKSHINVVVIGHVDSGKSTTTGHLIYKCGGIDKRTIEKFEKEAAELGKGSFKYAWVLDKLKAERERGITIDIALWKFETPKYQVTVIDAPGHRDFIKNMITGTSQADCAILIIAGGVGEFEAGISK-D-------GQTREHALLAFTLGVRQLIVAVNKMDSV--K-WDESRFQEIVKETSNFIKKVGY-----------------NP-KTVPFVPISGWNGDNMIEATT----NAPW--YKGWEKETKAG-------VV-KGKTLLEAIDAI-EQPSRPTDKPL-RLPLQDV-YKIGGIGTVPV-GRVETGVIKPGMVVT-FAPAGVTT---------EVKSVEMHHEQLEQGVPGDNVGFNVKNVSV-KEIRRGNVCGDAKNDPPKGCAS-FNAT---VIVLN-HPGQISAGYSPVLDCHTAHIA-CRFDELLEKNDRRSGK-KL----E-DHPKFLKSGDAAL----VKFVPSKPMCVEAFSEYPPLGRFAVRDMRQTVAVGVIKSVDKTEK--AAKVTKAAQKAAKK-
eEF_Mucor_racemosus              ----------------MGKEKTHVNVVVIGHVDSGKSTTTGHLIYKCGGIDKRTIEKFEKEAAELGKGSFKYAWVLDKLKAERERGITIDIALWKFETPKYNVTVIDAPGHRDFIKNMITGTSQADCAILIIAGGTGEFEAGISK-D-------GQTREHALLAFTLGVRQLIVAINKMDTT--K-WSQDRYNEIVKEVSGFIKKIGF-----------------NP-KSVPFVPISGWHGDNMLDEST----NMPW--FKGWNKETK-A------GSK-TGKTLLEAIDAI-EPPVRPSDKPL-RLPLQDV-YKIGGIGTVPV-GRVETGTIKAGMVVN-FAPAAVTT---------EVKSVEMHHETLTEGLPGDNVGFNVKNVSV-KDIRRGNVCSDSKNDPAKESAS-FTAQ---VIILN-HPGQISAGYAPVLDCHTAHIA-CKFSELIEKIDRRSE--KM----E-DSPKFVKSGDSAI----VKMVPSKPMCVEAYTDYPPLGRFAVRDMRQTVAVGVIKAVEKVDK--AGKVTKAAAKASKK-
aEF_Termoplasma_acidophilum      ----------------MASQKPHLNLITIGHVDHGKSTLVGRLLYEHGEIPAHIIEEYRKEAEQKGKATFEFAWVMDRFKEERERGVTIDLAHRKFETDKYYFTLIDAPGHRDFVKNMITGTSQADAAILVISARDGEGVM-------------EQTREHAFLARTLGVPQMVVAINKMDATSPP-YSEKRYNEVKADAEKLLRSIGF-----------------KD---ISFVPISGYKGDNVTKPSP----NMPW--YK--------------------GPTLLQALDAF-KVPEKPINKPL-RIPVEDV-YSITGIGTVPV-GRVETGVLKPGDKVI-FLPADKQG---------DVKSIEMHHEPLQQAEPGDNIGFNVRGIAK-NDIKRGDVCGHLDTPPTVVK-A-FTAQ---IIVLN-HPSVIAPGYKPVFHVHTAQVA-CRIDEIVKTLNPKDGT-TL----K-EKPDFIKNGDVAI----VKVIPDKPLVIEKVSEIPQLGRFAVLDMGQTVAAGQCIDLEKR-------------------
aEF_Sulfolobus_sulfataricus      -----------------MSQKPHLNLIVIGHVDHGKSTLVGRLLMDRGFIDEKTVKEAEEAAKKLGKESEKFAFLLDRLKEERERGVTINLTFMRFETKKYFFTIIDAPGHRDFVKNMITGASQADAAILVVSAKKGEYEAGMSVE--------GQTREHIILAKTMGLDQLIVAVNKMDLTEPP-YDEKRYKEIVDQVSKFMRSYGF-----------------NT-NKVRFVPVVAPSGDNITHKSE----NMKW--YN--------------------GPTLEEYLDQL-ELPPKPVDKPL-RIPIQDR-YSISGVGTVPV-GRVESGVLKVGDKIV-FMPAGKVG---------EVRSIETHHTKMDKAEPGDNIGFNVRGVEK-KDIKRGDVVGHPNNPPTVAD-E-FTAR---IIVVW-HPTALANGYTPVLHVHTASVA-CRVSELVSKLDPRTGQ-EA----E-KNPQFLKQGDVAI----VKFKPIKPLCVEKYNEFPPLGRFAMRDMGKTVGVGIIVDVKPAKV-EIK-------------
;
end;
