# Supplementary material for: Gain and loss of elongation factor genes in green algae
Source: BMC Evol Biol. 2009 Feb 12;9:39. doi: 10.1186/1471-2148-9-39 (PMC2652445; doi:10.1186/1471-2148-9-39)
Supplement: Additional file 7 — Alignments. Nexus files of EF-1α, EFL, Gblocks stripped EFL and SSU-rbcL-atpB alignments. [file 1471-2148-9-39-S7.zip › EFL_AA_Gblocks.nex]

#NEXUS

begin data;
dimensions ntax=67 nchar=367;
format interleave datatype=protein missing=N gap=-;

matrix
Acrochaete_repens_XX            ----SIVICGHVDSGKSTTTGRLIFELGGIQERELEKLKDEAATLGKASFAFAFYMDRQKEERERGVTISCTTKEFFTDNWHYTIIDAPGHRDFIKNMISGAAQADVCLLMVPADGNFTTAIQKGDHKANEVQGQTRQHARLLNLLGVRQLACGINKMDSDTAYKEARYEEIKNEMKHMLTKVGWKVPFLPISGWMGDNLIKKSTLLDYLNKVVELPERDNDKPRVPISGYKIKGVGDVLGRVEQGKVKPNDEVFMPTHTCEGKVFTVEMHHKRVEFAGPGDNVGMNIN------------------------------------------------------------------------------
Bolbocoleon_piliferum_XX        ----SIVICNHVDSGKSTTTGRLIFELGGIAERELEKLKEEAATLGKSSFAFAFYMDRQKEERERGVTISCTTKEFFTDNWHYTIIDAPGHRDFTKNMISGAAQADVCLLMVPADGNFTTAIQKGDHKANEVQGQTRQHARLLCLLGVRQLACGVNKMDSDTAYKEARYNEIKDEMKHMLTKVGWKVPFLPISGWMGDNLIKKSTLLDYLNTVVEPPERDNSKPRVPISGYKIKGVGDVLGRVEQGSVKPNDEVFMPTHTCEGKVFTVEMHHKRVDSAGPGDNVGMNIN------------------------------------------------------------------------------
Chlamydomonas_incerta           KEHLSIVICGHVDSGKSTTTGRLLFELGGIPERELEKLKEEASALGKSSFAFAFYMDRAKEERERGVTIACTTKEFFTDRWHYTIIDAPGHRDFIKNMISGAAQADVCLLMVPADGNFTTAIQKGDHKAGEIQGQTRQHARLINLLGVKQLICGVNKMDSDTAYKKERYDEIANEMRHMLVRVGWKVPILPISGWLGDNLITKSTLLDALNSFVVVPERKTDAPRLPISGYKIKGVGDVLGRVEQGVVKPGDEVFLPTHTCTGKVFTVEMHHKRVEKAGPGDNVGMNIKGLDKGDVMILKAPGEVKKGYSPCRISGINWKVGKETGPVGLKANEMAPTQPLIVDSFKNCEGLSRIAFLDGNTAVMLG
Chlamydomonas_reinhardtii       KEHLSIVICGHVDSGKSTTTGRLLFELGGIPERELEKLKEEAAALGKSSFAFAFYMDRAKEERERGVTIACTTKEFFTDRWHYTIIDAPGHRDFIKNMISGAAQADVCLLMVPADGNFTTAIQKGDHKAGEIQGQTRQHARLINLLGVKQLIVGVNKMDSDTAYKKERYDEIANEMRHMLVRVGWKVPILPISGWLGDNLITKSTLLDALNSFVVVPERKTDAPRLPISGYKIKGVGDVLGRVEQGVVKPGDEVFLPTHTCTGKVFTVEMHHKRVDKAGPGDNVGMNIKGLDKGDVMILKSPGEVKKGYSPCRISGINWKVGKETGPVGLKANEMAPTQPLIVDSFKNCEGLSRIAFLDGNTAVMLG
Chlorella_kessleri_XX           ----SIVICNHVDSGKSTTTGRLLFELGGIPERELEKLKEEASALGKSSFAFAFYMDRQKEERERGVTIACTTKEFFTDRWHYTIIDAPGHRDFIKNMISGAAQADVCLLMVPADGNFTTAIQKGDHKAGEIQGQTRQHARLINLLGVKQLIVGVNKMDSDTAYKQERYKEIADEMKHMLVRVGWKVPIIPISGWMGDNLITKSTLLDALNDFAEVPERKTDAPRLPISGYKIKGVGDVLGRVGQGIVKPGDEVFLPTHTCIGKVFTVEMHHKRVDKAGPGDNVGMNIN------------------------------------------------------------------------------
Chlorococcum_sp                 ------------NSGKSTTTGRLIFELGGISDREVEKLKEEAATLGKSSFAFAFYMDRQKEERERGVTISCTTKEFYTNNWHYTIIDAPGHRDFIKNMISGAAQADVCLLMVPADGNFTTAIQKGDHKANEVQGQTRQHARLINLLGVRQLCIGVNKMDSDTAYKEERYNEIKDEMKHMLIRVGWKVPFMPISGWMGDNLIAKSTLLDYLNDVVEVPERKTDAARVPISGYKIKGVGDVLGRVEQGIVKPGEEVFMPTHTCEGKVFTVEMHHKRVDQAGPGDNVGMNIKGLDKGDVMIHKTPGELKVGYSPCRVTNLDWKVGKETGPHSLKSNEMAPCQPLVVDSFKNCEGLSRIAFLDGNTAVMLG
Helicosporidium_sp              KPHLSIVICGHVDSGKSTTTGRLLFELGGIPERELEKLKEEAAALGKSSFAFAFYMDRQKEERERGVTISCTTKEFFTKNWHYTIIDAPGHRDFIKNMISGAAQADVCLLMVPADGNFTTAIQRGDHKAGEIQGQTRQHARLLNLLGVKQLIVGVNKMDSDVAYSKERYDEISKEMRFMLVKVGWKVPVIPISGWMGDNLIEKSTLLDALNDMVRLPQRKIDAPRVPISGYKIKGVGDVLGRVEQGIIKPNQEVFMPTHTCTGKVFTIEMHHKRHEQAGPGDNVGMNVKGLDKGDVMIIKSPGEVKAGYSPCRMTKINWKVGKETGPHSLKANEMAPCQPLVVDSFKNCEGLSRIAFLDGNTAVMLG
Mesostigma_viride               KTHLSIVICGHVDSGKSTTTGRLIFELGGIPERDMEKLRAEADRLGKSSFAFAFYMDRQKEERERGVTISCTTKEFYTDKWHYTIIDAPGHRDFIKNMISGAAQADLALLMVPADGNFTTSIQKGDHKAGEVQGQTRQHARLINLLGVKQLCVGVNKMDSDTAYKKERYTEISDEMRNMLVRVGWKVPIIPISGWVGDNLLKPSTLLNVLNDYATVPERKTDAPRLPISGYKIKGVGDVLGRVEQGIVKPGEEV-----------------------------------------------------------------------------------------------------------------
Micromonas_pusilla              ------------NSGKSTTTGRLIFELGGIPEREIEKLRAEADALGKSSFAFAFYMDRQKEERERGVTISCTTKEFFTDNWHYTIIDAPGHRDFIKNMISGAAQADVALLMVPADGNFTTAIQKGNHKAGEVQGQTRQHARLINLLGVKQLIVGVNKMDCDTAYKQERYEEIRNEMKNMLMKVGWKVPVIPISGWQGDNLIAKTTLLDVLNSMVTKPARNDKADRLPISGYKIKGVGDVLGRVEQGVVRPGEEVFIPTHTCVGKVFTVEMHHKRVEEAHP---------------------------------------------------------------------------------------
Nephroselmis_olivaceae_XX       ----SIVICGHVDSGKSTTTGRLLFELGGIPEREMEKLRAEADRLGKSSFAFAFYMDRQKEERERGVTISCTTKEFFTEKWHYTIIDAPGHRDFIKNMISGAAQADVALLMVPADGNFTTAIQKGDHKAGEVQGQTRQHARLLNLLGVKQLIVGVNKMDSDIAFKESRYTEIRDEMRNMLLKVGWKVPVMPISGWLGDNLLKQSTLLDCLNDMVEIPARDTASPRLPVNGYKIKGVGDVLGRVEQGTVQPNKEVFLPTHTCVGKVFSVEMHHKSVAEAKPGDNVGMNIN------------------------------------------------------------------------------
Ostreococcus_tauri              KEHLSIVICGHVDSGKSTTTGRLLFELGGIPERELEKLKAEADALGKSSFAFAFYMDRQKEERERGVTISCTTKEFFTEKWHYTIIDAPGHRDFIKNMISGAAQADVALLMVPADGNFTVAIQKGNHKAGEVQGQTRQHARLLNLLGVKQLIIGINKMDCDMAYKQERYEEIRNEMKNMLIKVGWKVPVLPISGWNGDNLLKKSTLLNVLNDMVDRPDRNTEAQRLPISGYKIKGVGDVLGRVEQGLVKPGEDVFLPTHTCGGKVFTVEMHHKRVEAAAPGDNVGMNIKGLDKGDVMIYKKPGELKVGYSPCKLTALNFKVGKETGPMSLKSNEVAPVHPLVVDSFKKCEGLSRIAFLDGNTAVMLG
Ostreococcus_lucimarinus        KEHLSIVICGHVDSGKSTTTGRLLFELGGIPERELEKLRAEADALGKSSFAFAFYMDRQKEERERGVTISCTTKEFFTDKWHYTIIDAPGHRDFIKNMISGAAQADVALLMVPADGNFTVAIQKGNHKAGEVQGQTRQHARLLNLLGVKQLICGINKMDCDMAYKQERYEEIRNEMKNMLIKVGWKVPVLPISGWNGDNLLSKSCLLNVLNDMVDKPDRNTEAARLPISGYKIKGVGDVLGRVEQGLVKPGEDVFLPTHTCGGKVFTVEMHHKRVEAAAPGDNVGMNIKGLDKGDVMIYKKPGELKAGYSPCKLTALNFKVGKETGPMSLKSNEVAPVHPLVVDSFKKCEGLSRIAFLDGNTAVMLG
Pleodorina_sp                   KEHLSIVIYGHVDSGKSTTTGRLLFELGGIPERELEKLKEEASALGKSSFAFAFYMDRAKEERERGVTIACTTKEFFTEKWHYTIIDAPGHRDFFKNMISGAAQADVCLLMVPADGNFTTAIQKGDHKAGEIQGQTRQHARLINLLGVKQLIVGVNKMDSDTAYKKERYDEIANEMRHMLVRVGWKVPILPISGWLGDNLITPSTLLDALNSFVTVPERKTDAPRLPISGYKIKGVGDVLGRVEQGVVKPGDEVFLPTHTCTGKVFTVEMHHKRVDKAGPGDNN-----------------------------------------------------------------------------------
Prototheca_wicherhamii          KEHLSIVICGHVDSGKSTTTGRLLFELGGIPERELEKLKEEAAALGKSSFAFAFYMDRQKEERERGVTIACTTKEFFTEKWHYTIIDAPGHRDFIKNMISGAAQADVCLLMVPADGNFTTAIQKGDHKAGEIQVQTRQHARLLNLLGVKQLIVGVNKMDSDVAYTEDRYKEIANEMQHMLIRVGWKVPIVPISGWMGDNLITKSTLLDALNDLVDVPERKANVPRLPISGYKIKGVGDVLGRVEQGVVKPGDEVFMPTHTCTGKVFTVEMHHKRVDKAGPGDNVGMNIKGLDKGDVMVLKSPGN---------------------------------------------------------------
Scenedesmus_obliquus            KQHLSIVICGHVDSGKSTTTGRLLFELGGIPERELEKLKEEAAALGKQSFAFAFYMDRQKEERERGVTISCTTKEFFTEKWHYTIIDAPGHRDFIKNMISGAAQADVCLLMVPADGNFTTAIQKGDHKAAEIQGQTRQHARLINLLGVKQLIVGVNKMDSDVAYREERYVEIRDEMRHMLARVGWKVPVLPISGWMGDNLIKQSCLLDALNDMVIVPERKTDAARVPISGYKIKGVGDVLGRVEQGVVKPGDEVFMPTHTCVGKVFTVEMHHKRVDKAGPGDNVGMNIKGLDKGDVMILKSPGEVKAGYSPCKISKIDWKVGKETGPHALKANEMAPVQPLVVDSFKSCEGLSRIAFLDGNTAVMLG
Tetraselmis_striata_XX          ----SIVICGHVDSGKSTTTGRLLFELGGIPEREMDKLKAEAEALGKQSFAFAFYMDRQKEERERGVTISCTTKEFFTDKYHYTIIDAPGHRDFIKNMISGAAQADVCLLMVPADGNFTTAIQKGNHKAGEVQGQTRQHARLINLLGVKQLIIGINKMDSDVAYKESRYVEIRDEMINTLVKVGWKVPILPISGWMGDNLLSKSCLKDALNDMSRLPDRNTTAKRVPISGYKIKGVGDVLGRVEQGQVKPNDEVFMPTHTCTGKVFTVEMHHKRVEAAGPGDNVGMNIN------------------------------------------------------------------------------
Tetraselmis_tetrathele0         ------------NSGKSTTTGRLLFELGGIPEREMDKLKAEAEALGKQSFAFAFYMDRQKEERERGVTISCTTKEFFTDKYHYTIIDAPGHRDFIKNMISGAAQADVCLLMVPADGNFTTAIQKGNHKAGEVQGQTRQHARLINLLGVKQLIIGINKMDSDVAHKESRYVEIRDEMINTLVKVGWKVPILPISGWMGDNLLSKSCLKDALNDMSRLPDRNTTAKRVPISGYKIKGVGDVLGRVEQGQVKPNDEVFMPTHTCTGKVFTVEMHHKRVEAAGPGDNVGMNIKGLEKGDVMIHKSPGEIKVGYSPCRIMKLVNKKGKETGPHSLKSNEVSPCQPLVVDSYKNCEGLSRIAFLDGNTAVMMG
Ulva_intestinalis               ------------NSGKSTTTGRLIFELGGLPERELEKLKEEAAHLGKASFAFAFYMDRQKEERERGVTISCTTKEFFTENWHYTIIDAPGHRDFIKNMISGAAQADVCLLMVPADGNFTTAIQKGDHKANEVQGQTRQHARLLNLLGVRQLCVGVNKMDADTAYKEARYTEIKDEMKHMLMKVGWKVPFLPISGWHGDNLIAKSTLLNYLNEVVELPARDTDKPRVPISGYKIKGVGDVLGRVEQGIVKPNDEVFMPTHTCEGKVFTVEMHHKRVDSAGPGDNVGMNIKGLDKGDVMIMKSPGELKAGYSPCRVTKIDWKVGKETGPHSLKSNEMAPAQPLVVDTFKNCEGLSRIAFLDGNTAVMLG
Ulva_fenestrata                 ------------NSGKSTTTGRLIFELGGLPERELEKLKEEAGNLGKASFAFAFYMDRQKEERERGVTISCTTKEFFTDNWHYTIIDAPGHRDFIKNMISGAAQADVCLLMVPADGNFTTAIQKGDHKANEVQGQTRQHARLLNLLGVRQLCCGVNKMDADTAYKEARYTEIKDEMKHMLIKVGWKVPFLPISGWHGDNLIAKSTLLNYLNEVVELPARETDKPRVPISGYKIKGVGDVLGRVEQGIVKPNDEVFMPTHTCEGKVFTVEMHHKRVEAAGPGDNVGMNIKGLDKGDVMIMKSPGELKAGYSPCRVMKIDWKVGKETGPHSLKSNEMAPAQPLVVDSFKNCEGLSRIAFLDGNTAVMLG
Chondrus_crispus                KKHVSIVICGHVDAGKSTTTGRLIFELGGISEREMQKLKDEAKALGKDSFAFAFYMDKSKEERARGVTIACTTKEFFTDSYHYTIIDAPGHRDFIKNMITGASQADVGLLMVPADGNFITSIAKGDHKAGQVQGQTRQHARLLNLLGVKQLIVGVNKMDCDLAYGNERFTEIKNEVTSMLVKVG-KVPVIPISGWMGDNLITKSTLSDALEKMVRIPDRPTNAKRMPVSGYKIKGVGDVIGRVEQGVIKPEDQVFLPTHTCSGKVFSVEMHHKSVPEAGPGDNVGLNVKGVEKGDVMILTKPLYFKIGYAPCRIKCINWKMGKETGPDYIKANEVAPQQPFVVEGFKKCEGLGRVAIMN--------
Gracilaria_changii              KKHVSIVICGHVDAGKSTTTGRLIFELGGISDREMQKLKDEAKALGKDSFAFAFYMDKSKEERARGVTIACTTKEFFTDSYHYTIIDAPGHRDFIKNMISGASQADVGLLMVPADGNFITSIAKGDHKAGQVQGQTRQHARLLNLLGVKQLIVGVNKMDCDVAYGKDRFDEIRAEVTTMLMKVG-KVPVVPISGWEGDNLITKSTLSDALEKMVKIPPRPTDKPRMPVSGYKIKGVGDVIGRVEQGVLKPEDQIFLPTHTCSGKVFSVEMHHKGVKEAGPGDNVGLNIKGLEKGDVMILQKPGQLKVGYAPCKIKSINWKMGKETGPEYIKANEVAPQQPFVVEGFKACEGLGRVAIMEGNTVVMLG
Allomyces_macrogynus            KPHLSIVICGHVDSGKSTTTGRLLFELGGIPEREMEKLRQEADALGKSSFAFAFYMDRQKEERARGVTIACTTKEFFTDRWHYTIIDAPGHRDFIKNMISGAAQADVALLMVPADGNFTTAIQKGDHKAGEIQGQTRQHARLLNLLGVKQLVVGVNKMDSDPAYQKERYDEIAAEMNDMLVKTG-KVPVIPISGWMGDNLLKKS-------------------------------------------------------------------------------------------------------------------------------------------------------------------
Blastocladiella_emersonii       KPHLSIVICGHVDSGKSTTTGRLLFELGGIPEREMEKLRAEADALGKSSFAFAFYMDRQKEERARGVTIACTTKEFFTEKWHYTIIDAPGHRDFIKNMISGAAQADVALLMVPADGNFTTAIQKGDHKAGEIQGQTRQHARLLNLLGVKQLVVGVNKMDSDPAYKKERYDEISAEMKDMLIKTGWKVPVIPISGWMGDNLLKQSTLLNALNDFAELPARKSGSPRVPISGYKIKGVGDVLGRVEQGIVTPNKDVFLPTHTCAGKVFTVEMHHKKVEKGETGDNVGMNIKGLDKGDVMIYKEPSEVKPGYSPCKITKINWKIGKETGPHSLKANEAAPIQPLVVDTFGNCEGLSRIAFLDGNTAVMLG
Cryptomonas_ovata               -----------VDAGKSTTTGRLLFELGGIPERELEKLKEEAANLGKSSFAFAFYMDRQKEERERGVTIACTTKEFFTEKWHYTIIDAPGHRDFIKNMISGAAQADVALLMVPADGNFATAIQKGDAKAGEIQGQTRQHARILNLLGVKQLVVGVNKMDSDTAYKQDRYEEIRNEMRNMLIRVGWKVPVVPISGWMGDNLLKKSTLLNALNDFAQPPVRITDAPRCPISGYKIKGVGDVLGRVEQGLVNPGEDVFMPTHACAGKIFTVEMHHKRIDAAKPGDNVGMNIKGLDKGDVMVYAKPGELKVGYSPCRMSVIDWKMGKETGPPHLKANEVAPMTPLVCDNFKNCEGLSRIAFLDGN------
Emiliania_huxleyi               KDHMSVVICGHVDSGKSTTTGRLLFEMGGIPEREMEKLKAEADRLGKSSFAFAFYMDRQKEERERGVTISCTTKEFFTDKWHYTIIDAPGHRDFIKNMISGAAQADVALLMVPADGNFTTAIQKGNHKAGEVQGQSRQHARLLNLLGVKQLLVGVNKMDTDTAYSKARYDEVGGEMKNMLLKVGWKVPVLPLSGWMGDNLIEKTTLKECLNDFCSPPVRTDKAERMPVSGYKIKGVGDVLGRVEQGVITTNTEVFMPTHTCAGKVFTIEMHHKTHPQANPGDNVGLNIKGLEKGDVMIYKKPGEIKLGYSP--------------------------------------------------------
Guillardia_theta                KEHLSIVICGHVDSGKSTTTGRLLFELGGIPERELEKLKEEAANLGKSSFAFAFYMDRQKEERERGVTIACTTKEFFTDKWHYTIIDAPGHRDFIKNMISGSAQADVALLMVPADGNFTTAIQKGDAKAGEIQGQTRQHARILNLLGIKQLIVGINKMDSDTAYKEERYNEIRDEMRNMLIRVGWKVPVIPISGWMGDNLLTKSTLLHALNDFARPPKRNVDAPRCPISGYKIKGVGDVLGRVEQGIVNPGKDVFMPTHTCEGKIFTVEMHHKRVDAAKPGDNVGMNIKGLDKGDVMVYKKPGELKTGYSPCRMTVIDWKMGKETGPPHLKANEVAPMTPLVCDTFKNCEGLSRIAFLDGNTVMMLG
Goniomonas_amphinema            -----------VDAGKSTTTGRLIFELGGISEREMAKLQTKADEAGKSSFAFAFYMDTCAEEQARGITIQCNTKEFHTENYRYSIIDAPGHRDFVKNMITGASQADAGLLLVPADGNFVTALAKGG-KD-EVQGSSRMHAQILKLIGCRQLMVGANKMDEKQANEPERFNEVSSEMKNVLLRTGWTIPIIPYSGFAGDNLIKKSTILDCLSKFVRIPPRPVDKPRVPISGYSIKGVGDVLGCCEQGTFKNGDEVFLPTHTCLGKIFTMEAHHNKKEICMPGDNLGFNIKGLKKGDVMVKKSPGELNVGYSPMRMTAIHWKVGKETGPPNLKANEMAPTQPIFLEKFTDCEGLGRLACLESNQPIFL-
Heterocapsa_triquetra           KEHLSIVICGHVDSGKSTTTGRLIFELGGLPERELEKLKQEAERLGKGSFAFAFYMDRQKEERERGVTIACTTKEFYTEKWHYTVIDAPGHRDFIKNMITGASQADVALIMVPADGNFTTAIAKGNHKAGEIQGQTRQHSRLINLLGVKQIAIGVNKMDCDTAYKQSRYDEIANEMKSMLVKVGWKTPVLPISGWMGDNLLKKSTAYDVLDKLCRVPERPTSAPRMPISGYKIKGVGDVLGRVEQGVVKPGEEVFLPTHTCTGKVFTVEMHHSRVDFANPGDNVGLNIKGLDKGDVMVYKKPNEIKTGYSPCRISALKWKMGKETGPHSLKSNEMAPQQPLVCDTFKNCEGLSRVAFMDGNGVVMLG
Isochrysis_galbana              KDHMSVVICGHVDSGKSTTTGRLLFELGGIPEREMEKLKAEADRLGKSSFAFAFYMDRQKEERERGVTISCTTKEFFTEKWHYTIIDAPGHRDFIKNMISGAAQADVALLMVPADGNFTTAIQKGNHKAGEVQGQSRQHARLINLLGVKQLIIGVNKMDTDVAYKKSRYDEVGGEMKNMLIKVGWKTPVLPISGWMGDNLNKKSTLYDCLNDMCTPPGRNETAPRMPVSGYKIKGVGDVLGRIEQGLVKPNEEVFMPTHTCAGKVFTIEMHHTRHEVAKPGDNVGLNIKGLDKGDVMIYKKPGEIKIGYSPCRATAFVFKVGKETGPHSLKSNEMAPQQPLVVDSFKNCEGLSRIAFLDGNTAVMLG
Karlodinium_micrum              KEHLSIVICGHVDSGKSTTTGRLIFELGGLPERELEKLKQEAERLGKGSFAFAFYMDRQKEERERGVTIACTTKEFYTEKWHYTVIDAPGHRDFIKNMITGASQADVALIMVPADGNFTTAIAKGNHKAGEIQGQTRQHSRLINLLGVKQIAIGVNKMDCDTAYKQARYDEIANEMRSMLVKVGWKTPYMPISGWMGDDLLKKSTMYDVLDKMCRVPERPMSAPRMPISGYKIKGVGDVLGRVEQGIVKPGEEVFLPTHTCTGKVFTVEMHHSRVDAANPGDNVGLNIKGLDKGDVMVYKKPNEIKVGYSPCRISKLKWKMGKETGPHALKSNEMAPQQPLVCDSFKNCEGLSRVAFMDGNGVVMLG
Monosiga_brevicollis            ----------------------------------MQKLKDEAERLGKGSFAFAFYMDRQKEERERGVTIACTTKEFFTATKHYTVIDAPGHRDFIKNMITGASQADVALLMVPCDGNFTAAIAKGNHKAGEVQGQTRQHAVLINLLGVKQLIVGCNKMDCDVAYGEARFKEVRDEMVHMLIKVGWKVPVLPISGWKGDNLITKTCLQDALEKMVRVPQRATDKPRTPISGFKIKGVGDVLGRVEQGTVKPGDEVFLPTHTCTGKVFTVEMHHKSVEAAMTGDNVGLNIKGLNKGDVMILKSPGELKVGYCPCRMTAINWKIGKETGPVALKSNEVAPQQPFVVDTFKTCEGLGRVAIMEGNSVVMLG
Oxyrrhis_marina                 KEHLSIVICGHVDSGKSTTTGHLLFELGGLPERELDKLRQEADRLGKSSFAFAFFMDRQKEERERGVTIACTTKEFYTEKWHYTVIDAPGHRDFIKNMISGASQADVALIMVPADGNFIVAIQKGNHKAGEIQGQTRQHSRLINLLGVKQIIIGVNKMDCDLSYKQANYDEIANEMRNMLAKVGWKVPFMPISGWCGDNLFKESTLYDALDKFCRVPVRPSEAARMPVSGYKIKGVGDVLGRVEQGIVKPGEEVFLPTHTCSGKVFTVEMHHTRQEQAKPGDNVGLNIKGLEKGDVMIYKKPGEIKMGYSPCRISGLNWKVGKETGPHSLKSNEMAPMQPLVVDTFKNCEGLSRIAFLDGNGAVMLG
Pavlova_lutheri                 KEHLSIVICGHVDSGKSTTTGRLLFELGGIPEREMEKLRAEADRLGKSSFAFAFYMDRQKEERERGVTISCTTKEFFTEKWHYTIIDAPGHRDFIKNMISGAAQADVALLMVPADGNFTTAIQKGNHKAGEVQGQTRQHARLLNLLGVKTLIVGVNKMDSDPAYSKARYDEVGGEMKSMLIKVGWKVPVLPISGWMGDNLNTKSTLYDALNDMVKPPERKTDAPRLPISGYKIKGVGDVLGRVEQGIVKPGEDVFLPTHTCVGKVFTVEMHHTRIDQAGPGDNVGMNIKGLVKGDVMVYKKPGELKVGYSPCRMTEIKFKVGKETG-----------------------------------------
Raphidiophrys_contractilis      -----------VDAGKSTTTGHLLFELGGISERDMDKLRKEADQLGKSSFAFAFFMDRQKEERERGVTIVCTTKEFFTEKYHYTIIDAPGHRDFIKNMISGAAQADVALLMVPADGNFTTAIQKGNHKAGEVQGQTRQHARLINLLGVKQVIVGVNKMDCDTAYKKARYEEVRDEMINMMTKVGWKVPVMPISGWIGDNLIKKSTLLDALNDFVCQPTRDTDKVRLPISGYKIKGVGDVLGRVEQGTVVPDTNVFMPTHTCKGKVFTVEMHHKRVDKAGPGDNVGMNVKGLDKGDVMILESPGEIKKGYSPCKLLEIEWKMGKETGPNSLKSNEMAPIQPLIVDSFKNCEGLSRIAFLDGN------
Rhodomonas_salina               KAHLSIVICGHVDSGKSTTTGRLLFELGGIPERELEKLKEEAANLGKSSFAFAFYMDRQKEERERGVTIACTTKEFFTDKWHYTIIDAPGHRDFIKNMISGAAQADVAVLMVPADGNFTTAIQKGDAKAGEIQGQTRQHARILNLLGVKQLICGINKMDCDVAYKEARYNEIRDEMRNMLIRVGWKVPIVPISGWMGDNLLTKSCLKDALNDMAQPPQRITDAPRCPISGYKIKGVGDVLGRVEQGLVNPGEDVFMPTHTCAGKIFTVEMHHKRIDAAKPGDNVGMNIKGLDKGDVMVYAKPGELKVGYSPCRMSVIDWKMGKETGPPHLKANEVAPMTPLVCDTFKNCEGLSRIAFLDGNTVMMLG
Sphaeroforma_arctica            KQHVSIVICGHVDAGKSTTTGHLIFALGGIPEREMQKLKEEATRLGKGSFAFAFYMDRQKDERERGVTIACTTKEFFTPTKHYTVIDAPGHRDFIKNMITGASQADVALLMVPSDGNFSAAIPKGNHKAGEVQGQTRQHALLINLLGVKQLNNNNNKMDCDVAYGIERYTEIKDEVVHMLTRVGWKVPIMPISGWCGDNLITKSCLLDCLEFMVTIPVRTPDLTRMPLSGFKIKGVGDVLGRVEQGTVRPGDECFLPTHTCTGKVFTVEMHHKQVEAAYAGDNVGLSIKGLNAGDVMILKSPGVLKAGYCPVKMTSIDWKVGKETGPAGLK------------------------------------
Planoglabratella_opercularis    --------------------------------------------------AFAFYMDKSKDERARGVTIQCCTREFFTDSYHYTIIDAPGHRDFIKNMISGASQADVALLMVPANGGFETSIAKGNHKKGEIQGQTRQHARLCHLLGIEQLIVGINKMDEPSVYGEGRYNEIKSEVDKMLTKIGYKIPFIPLSGFKGDNLAEPSTLIDALEKVVKPPKRANKKARMPVSGYKIKGVGDVIGRIEQGTIQPGVNVFYPTGC--GKAFSIEMHHKNVDKAECGDNVGVNVKGLNKGGVMAIDDFVQDHPGKL---------------------------------------------------------
Bigelowiella_natans             KPHLGVVIVGHVDAGKSTTTGHLLFELGTMDERAKADLIAKAKEMKKESFAFAFFMDKQKEERERGVTISCTTKEFHTTNFHYTVIDAPGHKDFIKNMISGASQADVALLMVPAKGGFEAAIQKGEGGDAANKGQTRHHAELTKLLGIQQIIVGVNKMDEKSVYDQARYKEIKKNMLSMLKQSGWKIPVIPISGWCGDNLIVPSTLFQALDQFVEPVTRDLEKPRCPLSGIKMS-AGTVIGRIEQGKLEKEIKTTGVTGTLKAKVFSIEAHHRSQAKAVAGDNVGICIKGLPKGEVMTLLEPGKLKVGYTPCKVTKINWKVTKANQKEEEAKFIQKPQMPFVVSKLSDCEGLGRVAVLESNSLVMIG
Ditylum_brightwellii            -----------------NTCGHLIFKQGGISAREMEKLQSMAEEKGKSSFGFAYYLDTCKEERERGVTIQCNTKEFFTDKFHYTIVDAPGHKDYIKNMITGSATADVGLLLVPAEGGFEAAIAKADAKLGVEEGQTRQHARLLYLLGVEQIIVGINKMDAC--WDEGRFTEIKDEFVKMLQMIGFKVPFIPYSGFNGDNLVEKSTLVECLDNFIQPPKRHPELPRLPISNYNIKGVGQIIGTVEQGTLKPGDEIIVPSGL--KKIFSIEQHKKQLDSAGPGDSVGLSIKGISKGDIIYVQKPGVLKPGYCPCKMTKILWKQSKKTGPPELSQFENAPSQPLFVESFEQCAALGRIAVMDSNRLKMLG
Skeletonema_costatum            -----------------NTCGHLIFKQGGISAREMEKLQAYAEEKGKSSFGFAYYLDTCKEERERGVTIQCNTKEFFTDKYHYTIVDAPGHKDYIKNMITGSATADVGLLLVPAEGGFEAAIAKADAKLGVEEGQTRQHARLLYLLGVEQLIVGINKMDSC--WSEDRFNEIKEEFVKMLQLIGFKIPFIPYSGFNGDNLVEKSTIVEALNNFIQPPKREPTLARLPISNYNIKGVGQIIGTVEQGTLLPGDVIIVPSGL--KKIFSIEQHKKVLEKAGPGDSVGLSIKGISKGDIIYVQKPGILKPGYAPCKMPKILWKMGKKTGPPHLEQYENAPSAPLFVEPFEKCAALGRIAVMDSNRLKMLG
Thalassionema_nitzschioides     -----------------NTCGHLIFKQGGISAREMEKLQSTAEEKGKSSFGFAYYLDTCKEERERGVTIQCNTKEFFTDKHHYTIVDAPGHKDYIKNMITGSATADVGLLLVPAEGGFEAAIAKADAKAGVEEGQTRQHARLLYLLGVEQIIVGINKMDAC--WDQGRFNEIKEEFVKMLQLIGFKVSFIPYSGFNGDNLVEKSTLVECLDNFIQPPTRHPDLPRLPISNYNIKGVGQIIGTVEQGTLKPGDEVIVPTGL--KKIFSIEQHKKQLESAGPGDSVGLSIKGIGKGDIIYVQKPGVLKPGYCPCKMTKIVWKQSKKTGPPELSQYENAPSQPLFVEPFSQCAALGRIAVMDSNRLKMLG
Thalassiosira_pseudonana        KEHLSVVVCGHVDAGKSTTCGHLIFKQGGISQREMDKLQATAEEKGKSSFGFAYYLDTCKEERERGVTIQCNTKEFFTEKYHYTIVDAPGHKDYIKNMITGSATADVGLLLVPAEGGFEAAIAKADAKLGVEEGQTRQHARLLYLLGVEQIIVGINKMDAC--WDEGRFNEIKDEFQKMLQMIGFKVPFIPYSGFNGDNLVEKTTLVECLNNFIQPPKRHPELPRLPISNYNIKGVGQIIGTVEQGTLTPGDVIIVPSNL--KKVFSIEQHKKQLEKACPGDSVGLSIKGIAKGDIIYVQKPGVLKPGYAPCKMTKILWKMGKKTGPPELSQFENAPSQPLFVEPFEKCAALGRIAVMDSNRLKMLG
eRF3_Saccharomyces_cerevisiae   KDHVSLIFMGHVDAGKSTMGGNLLYLTGSVDKRTIEKYEREAKDAGRQGWYLSWVMDTNKEERNDGKTIEVGKAYFETEKRRYTILDAPGHKMYVSEMIGGASQADVGVLVISARGEYETGFERG--------GQTREHALLAKTQGVNKMVVVVNKMDDPTVWSKERYDQCVSNVSNFLRAIGY-VVFMPVSGYSGANLKDHVTLLEYLDTM-NHVDRHINAPMLPIAA-KMKDLGTIVGKIESGHIKKGQSTLMPNKT--EIQNIYNETENEVDMAMCGEQVKLRIKGVEEGFVLTSPKKSIIAAGFSCVHIVKLLHKLEKGTNPAFAKKGMKVTEAPVCVETYQDYPQLGRFTLRDQGTTIAIG
eRF3_Homo_sapiens               KEHVNVVFIGHVDAGKSTIGGQIMYLTGMVDKRTLEKYEREAKEKNRETWYLSWALDTNQEERDKGKTVEVGRAYFETEKKHFTILDAPGHKSFVPNMIGGASQADLAVLVISARGEFETGFEKG--------GQTREHAMLAKTAGVKHLIVLINKMDDPTVWSNERYEECKEKLVPFLKKVGF-IHFMPCSGLTGANLKEQSPFIPYLDNL-PNFNRSVDGPRLPIVD-KYKDMGTVVGKLESGSICKGQQLMMPNKH---EVLGILSDDVETDTVAPGENLKIRLKGIEEGFILCDPNKSIICPGYNAVEITALICLVDKKSGPRFVKQDQVCTAGTICLETFKDFPQMGRFTLRDEGKTIAIG
eRF3_Nicotiana_tobacum          KRHLNVVFIGHVDAGKSTIGGQILLLSGQVDDRTIQKYEREAKDKNRESWYMAYIMDTNEEERVKGITVEVGRAHFETDTTRFTILDAPGHKSYVPNMISGRSQADIGLLVISARGEFETGYERG--------GQTREHVQLAKTLGVTKFLVVVNKMDDPTVWSKERYDEIESKMVPFLRSSGY-VQFLPISGLLGSNLKTRMCLFETLDAV-EVPPRDPNGPRMPIID-KFKDMGTVVGKIESGSIHEGDNLIIPNKA---KVLAIFCDEDKVRHVGPGENVRVRLSGVEEGFVLCSVANAIFTAGYKACEIVELMQQIDLKTKPLFVKNGAIVVNNLICVEKFSDFAQLGRFTLRTEGKTVAVG
eRF3_Candida_maltosa            KDHVSIIFMGHVDAGKSTMGGNILYLTGSVDKRTVEKYEREAKDAGRQGWYLSWVMDTNKEERNDGKTIEVGKAYFETDKRRYTILDAPGHKMYVSEMIGGASQADVGILVISARGEYETGFEKG--------GQTREHALLAKTQGVNKIIVVVNKMDDPTVWSKERYQECTTKLGVFLKGIGY-IINMPVSGYTGAGLKDRVSLLEYLDNMDTM-NRKINGPMMPVSG-KMKDLGTVVGKIESGHVKKGTNLLMPNKT--EVLTIYNETEQEADTAFSGEQVRLKIKGVEEGYVLTSPKKSILSNGFSCVKFVELKHKLEKGTNPAFAKKGMKIVSEPVCAETYKDYPQLGRFTLRDQGTTIAIG
HBS1_Saccharomyces_cerevisiae   LPHLSFVVLGHVDAGKSTLMGRLLYDLNIVNQSQLRKLQRESETMGKSSFKFAWIMDQTNEERERGVTVSICTSHFSTHRANFTIVDAPGHRDFVPNAIMGISQADMAILCVDCSNAFESGFDLD--------GQTKEHMLLASSLGIHNLIIAMNKMDN--VWSQQRFEEIKSKLLPYLVDIGF-INWVPISGFSGEGVYKIELENAAFKISKENEGINKDDPFSVLEISKKTSNDLALGKLESGSIQPGESLIYPSEQVGSQQGQSTNHEET-DVAIKGDFVTLKLRKAYPGDLAASVDNRPLLPGTPFARIKRLISFIDKG-NIRHLGSKQRAVKRWIPLLTAHENDRLGRVVLRKDGRTIAAG
HBS1_Homo_sapiens               KQLLNLVVIGHVDAGKSTLMGHMLYLLGNINKRTMHKYEQESKKAGKASFAYAWVLDETGEERERGVTMDVGMTKFETTTKVITLMDAPGHKDFIPNMITGAAQADVAVLVVDASGEFEAGFETG--------GQTREHGLLVRSLGVTQLAVAVNKMDQ--VWQQERFQEITGKLGHFLKQAGF-VGFIPTSGLSGENLITRSCLLEQIDSF-KPPQRSIDKPRLCVSD-KDQGSGFCIGKIEAGYIQTGDRLMPPNET---TVKGITLHDEPVDWAAAGDHVSLTLVGMDIGCIFCGPKEIPITKGFPVAVIKRLISVLNKSTGPKFLTKGQNATQRPIALELYKDFKELGRFMLRYGGSTIAAG
HBS1_Arabidopsis_thaliana       LSQLNLAIVGHVDSGKSTLSGRLLHLLGRISQKQMHKYEKEAKLQGKGSFAYAWALDESAEERERGITMTVAVAYFNSKRHHVVLLDSPGHKDFVPNMIAGATQADAAILVIDASGAFEAGFDNLK-------GQTREHARVLRGFGVEQVIVAINKMDI--VYSKERFDLIKQHVGSFLQSCRF-LTWIPLSAMENQNLVAAPCLLDAVDSV-KSPDRDVSKPMPICDASTSQGQVSACGKLEAGAVRPGSKVVMPSGD---TIRSLERDSQACTIARAGDNVALALQGIDAGDVLCHPDATPILLGSQLATVVKLVAMLDPKTGPRCLTAKQSALQNPVCVETFSESRALGRVFLRSSGRTVAMG
eEF_Giardia_intestinalis        ----------------STLTGHLIYKCGGIDQRTIDEYEKRATEMGKGSFKYAWVLDQLKDERERGITINIALWKFETKKYIVTIIDAPGHRDFIKNMITGTSQADVAILVVAAGGEFEAGISK-D-------GQTREHATLANTLGIKTMIICVNKMDDGQVYSKERYDEIKGEMMKQLKNIGW-FDYIPTSGWTGDNIMEKSCLIDAIDGL-KAPKRPTDKPRLPIQDYKISGVGTVPGRVETGELAPGMKVFAPTSQ---EVKSVEMHHEELKKAGPGDNVGFNVRGLAVGYVVGDVTPKKIQPGYTPCQFQLFLQKLDKRTLPPDAGRGDCIPQKPLCCETFNDYAPLGPFAVR---------
eEF_Trichomonas_tenax           ----------------STTTGHLIYKCGGLDKRKLAAMEKEAEQLGKSSFKYAFVMDSLKAERERGITIDISLWKFEGQKYSFTIIDAPGHRDFIKNMITGTSQADAAILVIDSTGGFEAGIAE-Q-------GQTREHALLAFTLGIKQVIVAVNKMDDKTVYNKARFDEIQSEMTRILTGIGY-FRFIPISGWAGDNMTEKSYLLEALDSL-QPPKRPFDKPRLPLQDYKINGIGTVPGRVESGIMKPGMIVFAPSTV---EVKSIEMHHESLPEALPGDNIGFNVKNVSTGYVVSDTKPGKIHAGYQPCKFDKLIQRIDRRHGPEYIQKDDAAPSKPLVVESFQEYPPLGRFAIR---------
eEF_Leishmania_braziliensis     KVHMNLVVVGHVDAGKSTATGHLIYKCGGIDKRTIEKFEKEAAEMGKASFKYAWVLDKLKAERERGITIDIALWKFESPKSVFTIIDAPGHRDFIKNMITGTSQADAAILMIDSTGGFEAGVSK-D-------GQTREHALLAFTLGVKQMVVCCNKMDDKTVYSQARYEEISKEVGTYLKRVGY-VRFIPISGWQGDNMIDKSTLLDALDML-AGAVRPVDKPAAPA-DYKIGGIGTVPGRVETGIMKPGDVVFAPANV---EVKSIEMHHEQLAEAVPGDNVGFNVKNVSVGNVWGNSKPGQISNGYAPCRFGTIESKIDRRSGPKAIKSGDAAPQKPMCVEVFNDYPPLGRFAVRDMRRTVAVG
eEF_Euglena_gracilis            KVHISLVVIGHVDSGKSTTTGHLIYKCGGIDKRTIEKFEKEASEMGKGSFKYAWVLDKLKAERERCITIDIALWKFETAKSVFTIIDAPGHRDFIKNMITGTSQADAAVLVIDSTGGFEAGISK-D-------GQTREHALLAYTLGVKQMIVATNKFDDKTVYSQARYEEIKKEVSGYLKKVGY-VPFIPISGWNGDNMIEASTLIGALDNL-EPPKRPSDKPRLPLQDYKIGGIGTVPGRVETGVLKPGDVVFAPNNL---EVKSVEMHHEALTEAVPGDNVGFNVKNVSVGYVASNAKPGQIGNGYAPCKFATIQTKIDRRSGPKFIKSGDAAPQKPMCVESFTDYPPLG-VSCGDMRQTVAVG
eEF_Tetrahymena_pyriformis      KVHINLVVIGHVDSGKSTTTGHLIYKCGGIDKRVIEKFEKESAEQGKGSFKYAWVLDKLKAERERGITIDISLWKFETAKYHFTIIDAPGHRDFIKNMITGTSQADVAILMIASPGEFEAGISK-D-------GQTREHALLAFTLGVKQMIVCLNKMDEKTVFSEERYQEIKKELSDYLKKVGY-IPFIPISGFNGDNMLERSILVEALDAL-EPPKRPVDKPRLPLQDYKIGGIGTVPGRVETGVIKPGMSIFAPNKV---ECKSVEMHHEQLPEAVPGDNVGFNIKGVSVGNVASDAKPGQIQAGYTPCKFETIHDKIDRRTGPKFIKNGDAAPTKALCVEVFQEYPPLGRYAVRDMKQTVAVG
eEF_Plasmodium_falciparum       KTHINLVVIGHVDSGKSTTTGHIIYKLGGIDRRTIEKFEKESAEMGKGSFKYAWVLDKLKAERERGITIDIALWKFETPRYFFTVIDAPGHKDFIKNMITGTSQADVALLVVPADGGFDGAFSK-E-------GQTKEHVLLAFTLGVKQIVVGVNKMD--TVYSEDRYEEIKKEVKDYLKKVGY-VDFIPISGFEGDNLIEKSTLIEALDTM-QPPKRPYDKPRIPLQGYKIGGIGTVPGRVETGILKAGMVLFAPSAV---ECKSVEMHKEVLEEARPGDNIGFNVKNVSVGYVASDTKPGEIKNGYTPCKFLNIDSKIDKRSGPKAIKSGDSAPKKPMVVETFTEYPPLGRFAIRDMRQTIAVG
eEF_Rhodomonas_salina           ----NIVVIGHVDSGKSTTTGHLIYKCGGIDKRVIEKFEKEAAEMGKGSFKYAWVMDKLKAEKERGITIDISLWKFQTGKYDNTIIDAPGHRDFIKNMITGTSQADVAILIIDSTGGFEAGISK-D-------GQTREHALLAQTLGVRQMIVCLNKFDDKTVYGQGRYDEIVKEVASYLKKVGY-VPFVPISGWTGDNMIEKACLLEALDAI-VPPKRPTDKPRLPLQDYNIGGIGTVPGRVETGLLKPGMNVFAPGNK---EVKSVEMHHEQMSEAEPGDNVGFNVKNLSVGNVCSDSKPGEIGNGYAPCKFAEIQSKIDKRSGPKSLKKGDAGPQKPMCVESYTEYPPLGRFAV----------
eEF_Phytophthora_infestans      -------VIGHVDAGKSTTTGHLIYKCGGIDKRTIEKFEKEAAELGKTSFKYAWVLDNLKAERERGITIDIALWKFESPKYFFTVIDAPGHRDFIKNMITGTSQADCAILVVASGGEFEAGISK-E-------GQTREHALLAFTLGVKQMVVAINKMDDSSVYGQARYEEIKSEVTTYLKKVGY-IPFVPISGWEGDNMIDRSFLLEALDNL-NAPKRPSDKPRLPLQDYKIGGIGTVPGRVETGVIKPGMVAFGPVGL---EVKSVEMHHESLPEAVPGDNVGFNVKNVSVGFVASDSKPGQIGNGYSPCKFKEITEKMDRRSGPKFVKSGDACPSKPMTVESFQEYPPLGRFAVRDMRQTVAVG
eEF_Cyanidioschyzon_merolae     KTHVSVVVIGHVDSGKSTTTGHLIYKCGGIDKRTIEKFEKEANEMGKGSFKYAWVLDKLKAERERGITIDIALWKFETDKYYFTIIDAPGHRDFIKNMITGTSQADLAILVVASPGEFEAGISS-N-------GQTREHALLAYTLGVKQMIVAVNKMDDKNVWSQSRYDEITKELNLYLKKVGY-VPKVPISGWTGDNLFERVALLEALDAI-EPPKRPTEKPRLPLQDYKIGGIGTVPGRVETGILRPGMVVFAPTGL---EVKSVEMHHESLPEAGPGDNVGFNVKNVSVGFVCGDSKPGEIRAGYAPCRFAELLEKIDRRTGPEKVKAGDACPSKPMCVETFSEYPPLGRFAVRDMRQTVAVG
eEF_Acetabularia_acetabulum     ------------------------------------------------------------------------------------------------------------------------------------------------------------------------------------------------------------------------PKRPSDKPRLPLQDYKIGGIGTVPGRVETGIIKPGMVVFAPTGL---EVKSVEMHHEALPEAVPGDNVGFNVKNVSVGYVASDSKPGQIGNGYQPVKFKDIQKKVDRRSGPKFIKNGDAAPSKPMVVESFTEYPPLGRFAVRDMRQTVAVG
eEF_Arabidopsis_thaliana        KFHINIVVIGHVDSGKSTTTGHLIYKLGGIDKRVIERFEKEAAEMNKRSFKYAWVLDKLKAERERGITIDIALWKFETTKYYCTVIDAPGHRDFIKNMITGTSQADCAVLIIDSTGGFEAGISK-D-------GQTREHALLAFTLGVKQMICCCNKMDATTPYSKARYDEIIKEVSSYLKKVGY-IPFVPISGFEGDNMIERSTLLEALDQI-NEPKRPSDKPRLPLQDYKIGGIGTVPGRVETGMIKPGMVVFAPTGL---EVKSVEMHHESLLEALPGDNVGFNVKNVAVGYVASNSKPGQIGNGYAPVKFSEILTKIDRRSGPKFLKNGDAGPTKPMVVETFSEYPPLGRFAVRDMRQTVAVG
eEF_Oryza_sativa                KTHINIVVIGHVDSGKSTTTGHLIYKLGGIDKRVIERFEKEAAEMNKRSFKYAWVLDKLKAERERGITIDIALWKFETTKYYCTVIDAPGHRDFIKNMITGTSQADCAVLIIDSTGGFEAGISK-D-------GQTREHALLAFTLGVKQMICCCNKMDATTPYSKARYDEIVKEVSSYLKKVGY-IPFVPISGFEGDNMIERSTLLEALDQI-NEPKRPSDKPRLPLQDYKIGGIGTVPGRVETGVLKPGMVVFGPSGL---EVKSVEMHHEALQEALPGDNVGFNVKNVAVGYVASNSKPGQIGNGYAPVKFAELVTKIDRRSGPKFLKNGDAGPTKPMVVETFSEYPPLGRFAVRDMRQTVAVG
eEF_Entamoeba_histolytica       KTHINIVVIGHVDSGKSTTTGHLIYKCGGIDQRTIEKFEKESAEMGKGSFKYAWVLDNLKAERERGITIDISLWKFETSKYYFTIIDAPGHRDFIKNMITGTSQADVAILIVAAGGEFEAGISK-N-------GQTREHILLSYTLGVKQMIVGVNKMDA--IYKQERYEEIKKEISAFLKKTGY-IPFVPISGFQGDNMIEPSTLIGALDSV-TPPERPVDKPRLPLQDYKISGIGTVPGRVETGILKPGTIVFAPSGV---ECKSIEMHHTALAQAIPGDNVGFNVRNLTVGNVASDAKPGQIRKGYTPCKFEELLSKIDRRTGPEYIKNGDSAPTKPLCVEEFAKFPPLGRFAVRDMKQTVAVG
eEF_Homo_sapiens                KTHINIVVIGHVDSGKSTTTGHLIYKCGGIDKRTIEKFEKEAAEMGKGSFKYAWVLDKLKAERERGITIDISLWKFETSKYYVTIIDAPGHRDFIKNMITGTSQADCAVLIVAAGGEFEAGISK-N-------GQTREHALLAYTLGVKQLIVGVNKMDSTEPYSQKRYEEIVKEVSTYIKKIGY-VAFVPISGWNGDNMLEPSTLLEALDCI-LPPTRPTDKPRLPLQDYKIGGIGTVPGRVETGVLKPGMVVFAPVNV---EVKSVEMHHEALSEALPGDNVGFNVKNVSVGNVAGDSKPGQISAGYAPCKFAELKEKIDRRSGPKFLKSGDAAPGKPMCVESFSDYPPLGRFAVRDMRQTVAVG
eEF_Saccharomyces_cerevisiae    KSHINVVVIGHVDSGKSTTTGHLIYKCGGIDKRTIEKFEKEAAELGKGSFKYAWVLDKLKAERERGITIDIALWKFETPKYQVTVIDAPGHRDFIKNMITGTSQADCAILIIAGGGEFEAGISK-D-------GQTREHALLAFTLGVRQLIVAVNKMDSV--WDESRFQEIVKETSNFIKKVGY-VPFVPISGWNGDNMIEATTLLEAIDAI-EQPSRPTDKPRLPLQDYKIGGIGTVPGRVETGVIKPGMVVFAPAGV---EVKSVEMHHEQLEQGVPGDNVGFNVKNVSVGNVCGDAKPGQISAGYSPCRFDELLEKNDRRSGPKFLKSGDAAPSKPMCVEAFSEYPPLGRFAVRDMRQTVAVG
eEF_Mucor_racemosus             KTHVNVVVIGHVDSGKSTTTGHLIYKCGGIDKRTIEKFEKEAAELGKGSFKYAWVLDKLKAERERGITIDIALWKFETPKYNVTVIDAPGHRDFIKNMITGTSQADCAILIIAGGGEFEAGISK-D-------GQTREHALLAFTLGVRQLIVAINKMDTT--WSQDRYNEIVKEVSGFIKKIGF-VPFVPISGWHGDNMLDESTLLEAIDAI-EPPVRPSDKPRLPLQDYKIGGIGTVPGRVETGTIKAGMVVFAPAAV---EVKSVEMHHETLTEGLPGDNVGFNVKNVSVGNVCSDSKPGQISAGYAPCKFSELIEKIDRRSEPKFVKSGDSAPSKPMCVEAYTDYPPLGRFAVRDMRQTVAVG
aEF_Termoplasma_acidophilum     KPHLNLITIGHVDHGKSTLVGRLLYEHGEIPAHIIEEYRKEAEQKGKATFEFAWVMDRFKEERERGVTIDLAHRKFETDKYYFTLIDAPGHRDFVKNMITGTSQADAAILVISARGEGVM-------------EQTREHAFLARTLGVPQMVVAINKMDATSPYSEKRYNEVKADAEKLLRSIGF-ISFVPISGYKGDNVTKPSTLLQALDAF-KVPEKPINKPRIPVEDYSITGIGTVPGRVETGVLKPGDKVFLPADK---DVKSIEMHHEPLQQAEPGDNIGFNVRGIAKGDVCGHLDPSVIAPGYKPCRIDEIVKTLNPKDGPDFIKNGDVAPDKPLVIEKVSEIPQLGRFAVLDMGQTVAAG
aEF_Sulfolobus_sulfataricus     KPHLNLIVIGHVDHGKSTLVGRLLMDRGFIDEKTVKEAEEAAKKLGKESEKFAFLLDRLKEERERGVTINLTFMRFETKKYFFTIIDAPGHRDFVKNMITGASQADAAILVVSAKGEYEAGMSVE--------GQTREHIILAKTMGLDQLIVAVNKMDLTEPYDEKRYKEIVDQVSKFMRSYGF-VRFVPVVAPSGDNITHKSTLEEYLDQL-ELPPKPVDKPRIPIQDYSISGVGTVPGRVESGVLKVGDKIFMPAGK---EVRSIETHHTKMDKAEPGDNIGFNVRGVEKGDVVGHPNPTALANGYTPCRVSELVSKLDPRTGPQFLKQGDVAPIKPLCVEKYNEFPPLGRFAMRDMGKTVGVG
;
end;

begin MrBayes;
   
    lset rates=gamma ngammacat=8; 
    prset Aamodelpr=fixed(WAG);
    
    mcmcp ngen=1000000 nruns=2 nchains=4 samplefreq=1000 printfreq=1000 savebrlens=yes filename=EFL_AZ;
    mcmc;
    
    sumt burnin=100 nruns=2 contype=allcompat filename=EFL_AZ;

end;
