# Supplementary material for: Gain and loss of elongation factor genes in green algae
Source: BMC Evol Biol. 2009 Feb 12;9:39. doi: 10.1186/1471-2148-9-39 (PMC2652445; doi:10.1186/1471-2148-9-39)
Supplement: Additional file 7 — Alignments. Nexus files of EF-1α, EFL, Gblocks stripped EFL and SSU-rbcL-atpB alignments. [file 1471-2148-9-39-S7.zip › SSU_rbcL_atpB.nex]

#NEXUS

begin data;
dimensions ntax=74 nchar=4740;
format interleave datatype=DNA missing=N gap=-;

matrix
Acetabularia_spp           -ACCTGGTTGATCCTGCCAGTAGTCATTCGCTTGCATTAAAGATTAAGCCATGCATGTCTAAGTATAA--CGA----TTGTACG--AG-AAAACTGCGGAGAGCTCATTAAATCAGTAATTATTTATTTGATGGTG--GA-ACTATATGG-ATACCTGTAGGAATTCTAGAGCTAATACATGCGT-A-AATCCCGACTTTT--GGA-GGGATGTACTTATTAGTTTTAAGATCGA-C--AC---C--TTT-----------AAGGT-GATCCATAATATTTACA-CGGATCGCA-CGGTTT-TTT--GCC--GGCGACGTTTCATTCGAATTTCTGCCCTATCAATTTACGATGGTACGGTAGAGGCCTACCAAGATTTTTACGGGTAACGGAGGATTAGGGTTTGATTCCGGAGAGGGAGCC-TGAGAGACGGCTACCACATCCA-AGG-AAGGCAGCAGGCGCGAAAATTACCCAA-TGCAGACGTTGTG--AGGTAGTGACG-------ATTAATAACAAT-GCTGGGCTTTTA-AAGTTTGGTAATTGGAATGAGAACATTT-TAAACA-TCTTATCGAGGATCTATTGGAGGGCAAGTCTGGT-G--CCAGCAGCCGCG-TAATTCCAGCTCCAATAGCGAATATTTAAGTTGTTGCGGTTAAAAAGCTCGTAGTCGTATTT-CGGGCGCGCTC--GCT-GGTCCGTTC--TTCGA--GGATG-TGCA---TC--G----GCGCGGTSTTGT-TGTGCGAGA---TACGC-TTCTGGGCTTCATTGC-TCGGGACGTG--------GA-TCGTGCGTGGTCACTTT-GAGTAAA-TTAGAGTG-TTTAAAGCAAGC--GTGCG-CT-CTGCATAT-TTCAGCATGGGATGACAC-GATA--GGA-CTCTGG-TCC-GTGC-GTCGGTTTGC-GT-GACC--GGGGTAATGATC-GATAGAG-ACGA-TCGGGGGCGTT-CCTATTTCGTTGTCAGAGGTGAAATTCTTGGATTTACGAAAGAGGATCAAATGCGAAA-GCA--TTGCCAAGGGCGTTCTC-GTTGATCAA-GAACGAAAGTTGGGGG-ATCGAAGATGATTAGATACCATCCTAGTCTCAACCATAAACTATGCCATCTGGGGATCGGCGGGTG-TTTG-TTA-G--TGACCTCGCCGGCACCCT-GTGAGAAATCAT-TA-GCGTATGGGTTCCGGGGGTAGTATGGTCGCAAGGCTGAAACTTAAAGG-AATAGACGGAAGGGCACCACCAGGCGTGG--AGC-T-GCGGCTCAATTTGACTCAACTCGG-GGAAACTTA-CTAGGTTAGGACATAG-GAAGGATTGACAGATTGATAGCTCTTTCTTGATTCTATGGG-TGGTGGTGCATGGCCATTCTTAGTTCGTGGGTTATCTTGTCTGGTTTACTCCGTTAACGAACGAGACCTCAGCCTGCTAAA-TAGACG-TCGCC-TCGGTA------GA--GGTG-CGC-G-CCTTCTTAGAGGGAC-AATCGG-TGCA----AGCCG-A-T-GGAAGTTTGAGGCAATAATAGGTCTGTGA-TGC-CCTTAGATATCCTAGGCAGCACG-CGGGCTACACTGACGCACTCTACGAG------TTC-----CCTTGGT-CGAGA-GA-CCCGGGTAATCT-AT-GCACATGCGTCGTGCTGGGGCTAGAATATTGGAATTGTTATTCTTAAACGAGGAATGCCTAGTAGG-TTCCGGTCATCAGCCGGGGTCGATTATGT-CCCTGCCCTTTGTACTCACCGCCCGTCGCTTGATCCGAC-GTTG-CAGTTGGTGAAATGTTTGGATCGGGTTAGTGTCATG--AA---AG----TGTCGCT-AGCACGA-GAAGTTCTTTGAACCACCT-GTTATGGAGGAAGAAGAAGTCGTAACAAGGCCGTAGTAG-ATGAA-TCTGCCACGGGATCATTG------------------------------------------------------------------------------------------------------------------------------------------------------------------------------------------------------------------------------------------------GTACTTTAGGACGAATTTTTAATGTTCTTGGAGAACCAGTAGATAATTTAGGTAAGGTTGAA--ATTAAACGACGGTTTACCAATTCATCGAACAGCGCCTGCATTTGTTGATTTAGATACAAAATTATCTATTTTTGAAACAGGTATTAAAGTTGTTGATTTATTAGCACCTTATCGTCGTGGAGGAAAAATTGGATTATTTGGTGGAGCTGGTGTTGGAAAAACTGTTTTAATTATGGAATTAATT------AATAATATTGCTAAAGCTCATGGTGGGGTTTCTGTATTTGGAGGTGTAGGAGAAAGAACACGTGAAGGAAATGATTTATATATGGAAATGAAAGAATCACGCGTTATTAATGAATCAAATCTTTCAGAATCAAAAGTAGCGTTAGTTTATGGTCAAATGAATGAACCTCCAGGAGCTAGAATGCGTGTAGGTTTAACAGCGTTAACAATGGCAGAATATTTTAGAGATGTTAATAAACAAGATGTATTATTATTTATTGATAATATTTTTAGATTTGTTCAAGCTGGTTCTGAAGTATCAGCTTTATTAGGTCGTATGCCTTCAGCTGTAGGATATCAACCTACATTAGCATCAGAAATGGGTGGATTACAAGAAAGAATTACTTCGACAAAAGATGGATCAATTACTTCTATTCAAGCAGTTTATGTTCCAGCCGATGATTTAACAGATCCTGCACCAGCAACAACATTTGCNCATTTAGATGCAACAACAGTTCTATCACGAGGTCTTGCTNTTAAAGGTATTTATCCAGCTGTTGATCCATTAGAT-CTACTTCGACTATGTT-CAACCA--GAT-GTGGGAGACA-----------------------------------------------------------------------------------------------------------------------------------------------------------------------------------------------------------------------------------------------------------------------------------------------------------------------------------------------------------------------TCGTCTACGTACTATACGCCAGACTATCAAGTACTAGATACAGATGTTTTAGCGGCATTTCGAATGACGCCGCAGCCAGGAGTTCCAGCAGAAGAATGTGCTGCTGCCGTTGCTGCAGAATCTTCAACAGGTACTTGGACAACTGTATGGACAGATGGATTAACTTCTCTTGATCGTTATAAAGGTCGCTGTTATGACGTTGAACCAGTTCCAGGAGAAGAAAACCAATATATTGCATATGTAGCTTATCCTCTTCCTTTATTTGAAGAAGGATCAGTAACTAATTTATTTACATCAATTGTTGGTAACGTTTTTGGATTTAAAGCTCTTCGTGCTCTTCGTTTAGAAGATCTTCGTATTCCACAATCGTTCGTAACAACATTCTTAGGTCCTCCTCATGGTATCCAAGTTGAACGTGATAAATTAAACAAATATGGTCGTAGTTTATTAGGTTGTACAATCAAACCAAAACTTGGACTTTCAGCTAAAAACTATGGACGTGCTTGTTATGAATGTTTACGTGGTGGTCTTGATTTTACAAAAGATGATGAAAATGTAAACTCTCAACCATTTATGCGTTGGCGTGATCGATTCTTATTTGTTGCCGAAGCAATTTATAAATCACAAGCAGAAACAGGAGAAATTAAAGGACATTATTTAAATGCAACTGCTCCAACTAGTGAAACAATGCTTCAGCGTGCAGAAGTAGCAAAACATTTAGGAGTACCTATTGTTATGCACGATTATTTAACAGCTGGTTTTACAGCTAATACATCATTAGCTAATTATTGTCGTGACCACGGGTTATTACTACATATTCACCGTGCAATGCACGCTGTTATTGAC------CGTCAACGAAATCATGGTATGCACTTCCGTGTTTTAGCTAAAGCATTACGTTTATCAGGTGGTGACCATTTACATTCTGGTACTGTAGTAGGAAAATTAGAAGGTGACCGAGAAGTAACTATGGGTTTTGTCGATCTCATGCGCGATGATTATATTGAAAAAGATCGTAGTCGTGGAATTTATTTCACTCAAGATTGGGTTGGACGCGGAGGTGTTTTCCCTGTAGCTTCGGGAGGAATTCACGTATGGCATATGCCAGCATTAGTTGAAATTTTTGGTGATGATGCTTGTCTTCAATTTGGAGGTGGAACACTAGGTCATCCATGGGGTAATGCTCCTGGAGCTGTTGCTAACCGTGTAGCTTTAGAAGCTTGTGTTCAAgcacgAAATGAAGGTCGTAATTTAGCACGTGAAGGAGGTGATAtTATtCGAGATGCTG-----------------------------------
Acrochaete_repens          ----------------------------------------------AGCCATGCATGTCTAAGTATAA-ACAG---TTTATACT-G-T-GAACCTGCGGAAGGATCA-ACCATCAGTTAGAGTTTATTTGATGGTA-CCACACTACTCGG-ATAACCGTAGTAAAGCTACAGCTAATACGTGCGT-A-ACTCCCGACTTCT--G-AAGGGACGTATTTATTAGATTCAAGGCCGA-C--CGTG-C---TTGCACG---TTTTTGGT-GAATCATGGTAACTTCA-CGAATCGCA-GGGC-TTGCC---CC--GGCGATGTTTCATTCAACTTTCTGCCCTATCAACTTTCGACGGTAGTATAGAGGACTACCGTGGTGGTAACGGGTGACGGAGGATTAGGGTTCGATTCCGGAGAGGGAGCC-TGAGAAACGGCTACCACATCCA-AGG-AAGGCAGCAGGCGCGCAAATTACCCAA-TCCTGACACAGGG--AGGTAGTGACA-------ATAAATATCAGT-TCTGGGCCAA--C-GGTCCGGTGATTGGAATGAGTACAATC-TAAACA-CCTTAACGAGGATCCATTGGAGGGCAAGTCTGGT-G--CCAGCAGCCGCGGTAATTCCAGCTCCAATAGCGTATATTTAAGTTGTTGCAGTTAAAAAGCTCGTAGTTGGATTT-CGGGTTGGCTT-CAGC-GGTCTCGC---TTT----GCGT-TTGTACTGCT--G-C--AGCCTTCCTTCT-TGTCGGGGA---CGGGC-CCACGGGCTTAATTGC-TTGGGGCCCG--------GA-GTCGACGATGTTACTTT-GAGTAAA-TTAGAGTG-TTCAAAGCAAGCC--TACG-CT-CTGAATAT-AATAGCATGGGATAACAC-GACA--GGA-CTCTGG-CCTATCGT-GTTGGTCTGT-AG-GACC--AGAGTAATGATT-AAGAGGG-ACAG-TCGGGGGCATT-CGTATTCCGTTGTCAGAGGTGAAATTCTTGGATTTACGGAAGACGAACATCTGCGAAA-GCA-TTTGCCAAGGATGTTTTC-ATTGATCAA-GAACGAAAGTTGGGGG-CTCGAAGACGATTAGATACCGTCGTAGTCTCAACCATAAACGATGCCGACTAGGGATTGGCGGGTG-TTTT-TTT-G-ATGACTCCGCCAGCACCTC-ATGAGAAATCA--AA-GTTTTTGGGTTCCGGGGGGAGTATGGTCGCAAGGCTGAAACTTAAAGG-AATTGACGGAAGGGCACCACCAGGCGTGG--AGCCT-GCGGCTTAATTTGACTCAACACGG-GAAAACTTA-CCAGGTCCAGACATAG-GAAGGATTGACAGATTGATAGCTCTTTCTTGATTCTATGGG-TGGTGGTGCATGGCCGTTCTTAGTTGGTGGGTTGCCTTGTCAGGTTGATTCCGGTAACGAACGAGACCGACGCCTGCTAAA-TAGTGA-CGTCT-GC---------TTT-TGCAGTCGAAC-GCTTCTTAGAGGGAC-TTGGGG-CGTTT---AGCT--CCA-GGAAGTCGTCGGCAATAACAGGTCTGTGA-TGC-CCTTAGATGTTCTGGGCCGCACG-CGCGCTACACTGATACGTTCAACGAG------CT------CCTTGGC-CGAAA-GG-TCCGGGTAATCTT-A-GAAACCGTATCGTGATGGGGATAGAACATTGCAATTTTTGTTCTTCAACGAGGAATGCCTAGTAAG-CGCGAGTCATCATCTCGCGTTGATTACGT-CCCTGCCCTTTGTACACACCGCCCGTCGCTCCTACCGATTGAAC-GTGCTGGTGAAGCGTTAGGACTGGAACTCCTAGCA---GG-CCT--CCTGCTCGCC-GTTTCGG-GAATTTCGTTGAACCCTCC-CGTTTAGAGGAAGGAGAAGTCGTAACAAGGTTTCCGTAG-GTGAA-CC-------------------------------------------------------------------------------------------------------------------------------------------------------------------------------------------------------------------------------------------------------------------------------------------------------------------------------------------------------------------------------------------------------------------------------------------------------------------------------------------------------------------------------------------------------------------------------------------------------------------------------------------------------------------------------------------------------------------------------------------------------------------------------------------------------------------------------------------------------------------------------------------------------------------------------------------------------------------------------------------------------------------------------------------------------------------------------------------------------------------------------------------------------------------------------------------------------------------------------------------------------------------------------------------------------------------------------------------------------------------------------------------------------------------------------------------------------------------------------------------------------------GAtTATCGTTTACTTATTATACaCCAGATTATCAAGTAAAAGATACTGATATTTTAGCAGCTTTTCGTATGACTCCTCAACCAGGGGTTCCTGCAGAAGAAGCTGGTGCAGCAGTTGCTGCTGAATCATCAACAGGTACTTGGACAACTGTATGGACAGATGGTTTAACATCTTTAGATCGTTATAAAGGTCGTTGTTATGACATTGAACCGTTA---GGAGAAGATGATCAATATATTGCATATATTGCGTATCCATTAGATTTATTTGAAGAAGGATCTGTTACAAATTTATTTACTTCAATTGTAGGTAACGTTTTTGGTTTTAAAGCTTTACGTGCTTTACGTTTAGAAGATTTACGTATTCCACCAGCTTATACTAAAACTTTCCAAGGACCACCACATGGTATTCAAGTTGAACGTGATAAATTAAATAAATATGGACGAGGTCTATTAGGTTGTACAATTAAACCAAAATTAGGTCTTTCAGCTAAAAATTATGGTCGTGCTGTtTACGAATGTTTACGTGGTGGTCTTGATTTTACAAAAGATGATGAAAACGTAAATTCTCAACCATTTATGCGTTGGCGTGATCGTTTCTTATTTACTGCTGAAGCAATTTATAAATCTCAGTCTGAAACTGGTGAAGTTAAAGGACATTATTTAAATGCTACAGCAGGAACATGTGAACAGATGATGGAACGTGCACAATTTGCTAAAGATTTAgGTGTTCCGATTGTTATGCATGACTATATCACTGGTGGTTTTACAGCTAATACTTCATTAGCACATTTCTGTCGTGCTAGTGGATTATTATTACATATTCACCGTGCAATGCACGCAGTTATCGAT------CGCCAACGTAATCACGGTATTCATTTCCGAGTATTAGCAAAAATTTTACGTATGTCTGGAGGTGATCATTTACATTCAGGTACAGTTGTAGGTAAATTAGAAGGTGAACGTGAAATTACTTTAGGTTTTGTTGACTTAATGCGTGATGATTACATTGAAAAAGATCGTAGTCGTGGTATTTACTTTACGCAAGATTGGGTTTCACTTCCTGGAACAATTCCAGTAGCTTCAGGTGGTATCCATGTATGGCATATGCCAGCATTAGTTGAAATTTTTGGTGATGATGCATGTTTACAATTTGGTGGTGGAACATTAGGACATCCATGGGGTAATGCTCCAGGAGCTGCTGCAAATCGTGTTGCTTTAGAAGCTTGTACACAAGCTCGAAATGAAGGACGTGATTTAGCTGCTCAAGGTGGTGACGTTATCCGTGC----------------------------------------
Actinidia_spp              ------------------------CATATGCTTGTCTCAAAGATTAAGCCATGCATGTGTAAGTATGA-ACT-AATTCAG-ACT-G-T-GAAACTGCGAATGGCTCATTAAATCAGTTATAGTTTGTTTGATGGTA--TTTGCTACTCGG-ATAACCGTAGTAATTCTAGAGCTAATACGTGCAACA-AACCCCGACTTC-T-GGAAGGGATGCATTTATTAGATAAAAGGTCGA--CGCGGG-C--TTTGC-CCGTTGCTCTGAT-GATTCATGATAACTCGA-CGGATCGCA-CGGCCTTCGT--GCC--GGCGACGCATCATTCAAATTTCTGCCCTATCAACTTTCGATGGTAGGATAGTGGCCTACTATGGTGATGACGGGTGACGGAGAATTAGGGTTCGATTCCGGAGAGGGAGCC-TGAGAAACGGCTACCACATCCA-AGG-AAGGCAGCAGGCGCGCAAATTACCCAA-TCCTGACACGGGG--AGGTAGTGACA-------ATAAATAACAAT-ACCGGGCTC-ATTGAGTCTGGTAATTGGAATGAGTACAATC-TAAATC-CCTTAACGAGGATCCATTGGAGGGCAAGTCTGGT-G--CCAGCAGCCGCGGTAATTCCAGCTCCAATAGCGTATATTTAAGTTGTTGCAGTTAAAAAGCTCGTAGTTGGATTTT-GGGTTGGGCC-GACC-GGTCCGCCT--TCA-----GGTGT-G-CACCGG----TCGTCTCGTCCCTTC-TGCCGGCGA---TGCGC-TCCTGGCCTTAACTGG-CCGGGTCGTG--------CC-TCCGGCGCTGTTACTTT-GAAGAAA-TTAGAGTG-CTCAAAGCAAGCC--TACG-CT-CTGGATAC-ATTAGCATGGGATAACAT-CATA--GGA-TTTCGATCCTATTCT-GTTGGCCTTC-GG-GATC--GGAGTAATGATT-AACAGGG-ACAG-TCGGGGGCATT-CGTATTTCATAGTCAGAGGTGAAATTCTTGGATTTATGAAAGACGAACAACTGCGAAA-GCA-TTTGCCAAGGATGTTTTC-ATTAATCAA-GAACGAAAGTTGGGGG-CTCGAAGACGATCAGATACCGTCCTAGTCTCAACCATAAACGATGCCGACCAGGGATCAGCGGATG-TTAC-TTT-T-AGGACTCCGCTGGCACCTT-ATGAGAAATCA--AA-GTTTTTGGGTTCCGGGGGGAGTATGGTCGCAAGNCTGAAACTTAAAGG-AATTGACGGAAGGGCACCACCAGGAGTGG--AGCCT-GCGGCTTAATTTGACTCAACACGG-GGAAACTTA-CCAGGTCCAGACATAG-TAAGGATTGACAGACTGAGAGCTCTTTCTTGATTCTATGGG-TGGTGGTGCATGGCCGTTCTTAGTTGGTGGAGCGATTTGTCTGGTTAATTCCGTTAACGAACGAGACCTCAGCCTGCTAAC-TAGCTA-TGTGGAGGTGAC-----CCT-CCACA-GCT-A-GCTTCTTAGAGGGAC-TATGGC-CCTTC---AGGCC-A-C-GGAAGTTTGAGGCAATAACAGGTCTGTGA-TGC-CCTTAGATGTTCTGGGCCGCACG-CGCGCTACACTGATGTATTCAACGAG------TTTATAG-CCTTGGC-CGACA-GG-CCCGGGTAATCTT-T-GAAATTTCATCGTGATGGGGATAGATCATTGCAATTGTTGGTCTTCAACGAGGAATTCCTAGTAAG-CGCGAGTCATCAGCTCGCGTTGACTACGT-CCCTGCCCTTTGTACACACCGCCCGTCGCTCCTACCGATTGAAT-GGTCCGGTGAAGTGTTCGGATCGCGGCGACGTGGG-C-GG-TTCG-CTGCCGGCGACGTCGCGA-GAAGTCCACTGAACCTTAT-CATTTAGAGGAAGG----------------------------------------------------ATCATTGGTCCCGTACTAGATGCAGCCTTTCCGCCGGGCAAGATGCCTAATATTTATAATGCTCTGTTAGTTAAGGGTCGAGATACTGCCGGTCAACCAATTAATGTGACTTGTGAGGTACAGCAATTATTAGGAAACAATCGAGTTAGAGCTGTAGCTATGAGTGCTACAGATGGTCTAACGAGAGGAATGGAAGTGATTGACACGGGAGCTCCTCTAAGTGTTCCGGTCGGTGGAGCGACTCTCGGACGAATTTTCAACGTGCTTGGAGAGCCTGTTGATAATTTAGGTCCTGTAGAT---ACTGGCATAACATCTCCTATTCATAGATCCGCGCCCGCCTTTGTACAGTTAGAGACAAAATTATCTATTTTTGAAACAGGAATTAAAGTAGTAGATCTTTTAGCCCCTTATCGCCGTGGAGGAAAAATCGGATTATTCGGTGGAGCTGGAGTAGGTAAAACAGTACTCATTATGGAATTGATT------AACAATATTGCCAAAGCTCATGGAGGTGTATCTGTATTTGGAGGAGTAGGCGAACGTACTCGTGAAGGAAACGATCTTTACAAGGAAATGAAAGAATCCGGGGTGATTAATGAACAAAATATTGCGGAATCAAAAGTGGCTCTAGTTTACGGTCAGATGAATGAACCGCCGGGAGCTCGTATGAGAGTTGGTTTAACTGCCCTAACTATGGCGGAATATTTCCGAGATGTTAATAAACAAGACGTACTTTTATTTATCGACAATATCTTCCGTTTTGTCCAAGCGGGATCCGAAGTATCTGCCTTATTGGGTAGAATGCCTTCCGCTGTGGGTTATCAACCCACCCTTAGTACCGAAATGGGTACTTTACAAGAAAGAATTACTTCTACTAAGAAAGGGTCCATAACTTCTATTCAAGCAGTTTATGTACCTGCAGACGATTTGACCGACCCTGCTCCTGCTACGACATTTGCACATTTAGATGCTACTACCGTACTATCAAGAGGATTAGCTGCCAAAGGTATCTATCCAGCAGTAGATCCTTTAGATTCAACGTCAACTATGCTTCAACCTCGGATCGTTAGTAACGAACATTATGAAACTGCGCAAAGAGTTAAGCAAACTTTACAACGTTACAAAGAACTTCAGGACATTATAACTATCCTTGGGTTGGACGAATTATCTGAAGATGATCGTTTAACCGTAGCAAGAGCACGAAAAATTGAGCGTTTTTTATCACAACCTTTTTTCGTAGCAGAAGTATTTACCGGTTCTCCGGGAAAATATGTTGGTCTAGCAGAAACAATTAGAGGGTTTCAATTGATCCTTTCCGGAGAATTAGATGGTCTTCCTGAGCAGGCCTTTTATTTGGTAGGTAACATCGATGAA------------------------------GTTGGATTCAAAGCTGGTGTTAAAGATTACAAATTGACTTATTATACTCCTGACTATGAAACCAAAGATACTGATATCTTGGCAGCATTCCGAGTAACTCCTCAACCGGGAGTTCCACCCGAAGAAGCGGGGGCCGCGGTAGCTGCGGAATCTTCTACTGGTACATGGACAACTGTGTGGACCGATGGACTTACTAGCCTTGATCGTTACAAAGGGCGATGCTACCACATAGAGCCCGTTGCTGGAGAAGAAACTCAATTTATTGCTTATGTAGCTTATCCTTTAGACCTTTTTGAAGAAGGTTCTGTTACTAACATGTTTACTTCCATTGTGGGTAATGTATTTGGGTTCAAAGCCCTGCGCGCTCTACGTCTGGAAGATCTGCGAATCCCTGCTGCGTATGTTAAAACTTTCCAAGGACCGCCTCATGGCATCCAAGTTGAAAGAGATAAATTGAACAAGTATGGTCGTCCCCTGTTGGGATGTACTATTAAACCTAAATTGGGGTTATCGGCTAAAAACTACGGTAGAGCAGTTTATGAATGTCTACGCGGTGGGCTTGATTTTACCAAAGATGATGAGAACGTGAACTCCCAACCATTTATGCGTTGGAGAGACCGTTTCTTATTTTGTGCCGAAGCAATTTTTAAAGCACAGTCTGAAACAGGTGAAATCAAAGGGCATTACTTGAATGCTACTGCAGGTACATGTGAAGAAATGATGAAAAGGGCTGTATTTGCCAGAGAATTAGGAGTTCCTATCGTAATGCATGACTATTTAACAGGGGGATTCACTGCAAATACTACTTTGGCTCATTATTGCCGAGATAATGGCCTACTTCTTCACATCCATCGTGCAATGCATGCAGTTATTGAT------AGACAGAAGAATCATGGTATGCACTTTCGTGTACTAGCTAAAGCGTTACGTATGTCTGGTGGAGATCATATTCACGCTGGTACTGTAGTAGGTAAACTTGAAGGGGAAAGAGACATCACTTTAGGCTTTGTTGATTTACTGCGTGATGATTATATTGAAAAAGATCGCGCCCGCGGTATTTATTTCACTCAAGATTGGGTCTCTCTACCAGGTGTTCTACCCGTGGCTTCAGGGGGTATTCACGTTTGGCATATGCCTGCTCTAACCGAGATCTTTGGGGATGATTCTGTACTACAGTTCGGTGGCGGAACTTTAGGACACCCTTGGGGAAATGCACCGGGTGCTGTAGCTAATCGAGTAGCTCTAGAAGCATGTGTACAAGCTCGTAATGAGGGACGTGATCTTGCCCGTGAGGGTAATGAAATTATCCGTAACGCTAGCAAATGGAGTCCTGAACTAGCTGCTGCTTGTGAG
Anthoceros_spp             AACCTGGTTGATCCTGCCAGTAGTCATATGCTTGTCTCAAAGATTAAGCCATGCATGTGTAAGTATAA-AC--ACTTTTGTACT-G-T-GAAACTGCGAATGGCTCATTAAATCAGTTATAGTTTCTTTGATGGTA-CCTAGCTACTCGG-ATAACCGTAGTAATTCTAGAGCTAATACGTGCAACA-AATCCCGACTTCT--GGAAGGGACGTATTTATTAGATAAAAGGCCGA--TGCAGG-C--TCT-GCCTGGTATTGCGGT-GAATCATGATAACTCGT-CGAATCGCA-CGGCCCTGGC--GCT--GGCGATGTTTCATTCAAATTTCTGCCCTATCAACTTTCGATGGTAGGATAGAGGCCTACCATGGTGGTAACGGGTGACGGAGAATTAGGGTTCGATTCCGGAGAGGGAGCC-TGAGAAACGGCTACCACATCCA-AGG-AAGGCAGCAGGCGCGCAAATTACCCAA-TCCCGACACGGGG--AGGTAGTGACA-------ATAAATAACAAT-ACTGGGCTTTTACAAGTCTGGTAATTGGAATGAGTACAATC-TAAATC-CCTTAACGAGGATCTATTGGAGGGCAAGTCTGGT-G--CCAGCAGCCGCGGTAATTCCAGCTCCAATAGCGTATATTTAAGTTGTTGCAGTTAAAAAGCTCGTAGTTGGATCTT-GGGGTGGGGT-GGCT-GGTCCGCCT--CTTT---GGGTGT-G-TACTGG----TGACCTCATCCCTCT-GGTCGGGGA---CGCGC-TCCTGGTCTTAATTGC-CTGGGACGCG--------GA-GTCGACGATGTTACTTT-GAAAAAA-TTAGAGTG-CTCAAAGCATGCC-TTATG-CT-CTGAATAC-ATTAGCATGGAATAACGG-GATA--GGA-CTCTGGTCCTATTGT-GTTGGTCTTC-GG-GATT--GGAGTAATGATT-AATAGGG-ACAG-TTGGGGGCATT-CGTATTTCATTGTCAGAGGTGAAATTCTTGGATTTATGAAAGACGAACTTCTGCGAAA-GCA-TTTGCCAAGGATGTTTTC-ATTAATCAA-GAACGAAAGTTGGGGG-CTCGAAGACGATCAGATACCGTCCTAGTCTCAACCATAAACGATGCCGACTAGGGATTGGCGGATG-TTAA-TTT-G-ATGACGTCGCCAGCACCTT-ATGAGAAATCA--AA-GTTTTTGGGTTCCGGGGGGAGTATGGTCGCAAGGCTGAAACTTAAAGG-AATTGACGGAAGGGCACCACCAGGAGTGG--AGCCT-GCGGCTTAATTTGACTCAACACGG-GGAAACTTA-CCAGGTCCAGACATAG-TAAGGATTGACAGATTGAGAGCTCTTTCTTGATTCTATGGG-TGGTGGTGCATGGCCGTTCTTAGTTGGTGGAGTGATTTGTCTGGTTAATTCCGTTAACGAACGAGACCTCAGCCTGCTAAC-TAGTTA-CACGAAGAACCT-----TCT-TCGTG-GCC-A-ACTTCTTAGAGGGAC-TATCGG-CGTCT---AGCCA-A-T-GGAAGTTTGAGGCAATAACAGGTCTGTGA-TGC-CCTTAGATGTTCTGGGCCGCACG-CGCGCTACACTGATGAATTCAACGAG------TTTATCA-CCTTGTC-CGAGA-GG-AACGGGTAATCTTTT-GAAATTTCATCGTGATGGGGATAGATCATTGCAATTATTGATCTTCAACGAGGAATTCCTAGTAAG-CGCGAGTCATCAGCTCGCGTTGACTACGT-CCCTGCCCTTTGTACACACCGCCCGTCGCTCCTACCGATTGAAT-GGTCCGGTGAAGTTTTCGGATTGCGGCGACGCCGG-C-GG-GAAA-CCGCCGGCGACGTTGTGA-GAAGTTCATTAAACCTTAT-CATTTAGAGGAAGGAGAAGTCGTAACAAGGTTTCCGTAG-GTGAA-CCTGCAGAAGGATCA-----ATAATCGGACCAGTACTAGATGTAACTTTTCCTCCAGGTAAAATGCCTAATATTTACAATTCTTTAATAGTCCGAGGTCAAAATCCAGCTGGTCAAGAGATTAATGTTACTTGTGAAGTACAATAATTATTAGGGAATAATAAGGTTAGGGCTGTAGCAATGAGTGCTACAGATGGTTTGACAAGGGGAATGAAAGTTACTGATACTGGAGCCCCCTTAAGTGTTCCAGTCGGTGAAGTTACTCTTGGACGAATTTTCAATGTTCTTGGAGAACCTGTTGATAATTTAGGTGCTATAGAT---GTTAGCACAACATTTCCTATTCATAGATCTGCCCCTGCCTTTACATAATTAGATACTAAATTATCCATCTTTGAAACAGGAATTAAAGTAGTAGATCTGTTAGCTTCTTATCGTTGTGGAGGAAAGATTGGACCATTTGGAGGAGCTGGAGTAGGAAAAACGGTACTCATTATGGAGTTGATT------AATAACATAGCTAAAGCTCATGGAGGTGTATCCGTTTTTGGTGGAGTAGGGGAACGTACCCGTGAAGGAAACGATCTTTATATGGAAATGAAAGAATCGAAAGTTATTAATGAGCAAGATATTTCAGAATCAAAAGTAGCACTAGTCTATGGTCAGATGAATGAGCCTCCAGGGGCGCGTATGAGAGTTGGTTCAACTGTTTTAACTATGGCTGAGTATTTTCGAGATGTTAATAAGCAAGACGTATCTTTATTTATTGATAATATTCTTTGTTTCGTTCAAGCAGGATCAGAAGTTTCTGCTTCATCAGGTAGAATGCCCTCCGCTGTAGGTTATCAACCAACTTTGAGCACAGAAATGGGTTCTTTACAGGAAAGAATTACTCCAACAAAAGAAGGATCTATAACATCAATTCAAGCTGTTTATGTACCTGTTGATGATTTGACTGACTCTGCTCCTGCTACAACATTCGCTCACTCAGATGCTACCACTGTATTATTTAGAGGATTAGCTGCCAAAGGTATATATCTTGTCGTAGATCCTTTAGATTCAACTTTTACGATGCTTCAACCCTGGATTGTAGGCGAAGAGCATTACGAGACAGCACAAGGAGTTAAACAAACCTTACAACGTTATAAGGAACTGCAAGATATTATAGCTACTCTTGGATCAGACGAATCATCGGAGGAGGATCGTTTAACTGTAGCGAGAGCACGCAAAATAGAACGTTTTTTATCACAACCTTTTTTTGTGGCAGAGGTTTCTACGGGTTCTCCAGGTAAATATGTAAGTCTTATTGAAACAATCAAGGGTTTTCAAATGATTCTTGCTGGAGAATTAGATGGTCTTCCTGAATAAGCTTCTTATTTAGTTGGTAATACTGATGAAATGTCACCACAAACGGAGACTAAAGCAGGTGTTGGATTTAAAGCTGGTGTTAAAGATTATAGATTAACCCATTATACCCCTGATTACGAGACCAAGGATACTGATATTTTGGCAGCGTCTTGAATGACTCCTTAACCAGGGGTGCCACCTGAAGAAGCAGGAGCCGCAGTAGCTGCTGAATCTTCAACTGGTACATGGACTACTGTTTGGACCGATGGACTTACCAGCCTTGACCGTTACAAAGGTCGATGCTACGACATTGAACCTGTTGCTGGAGAGGAAAATCAATATATTGCTTATGCTGCTTATTCTTTAGATTTGTTTGAGGAGGGTTCTGTTACCAACATGTTCACTTCCATTGTAGGTAATGTTTTTGGATTTAAAGCTTTACGAGCTTCACGTCTAGAAGATTCACGAATTCCACCTGCTTATTCCAAAACCTTTCAAGGTCCACCTCATGGTATTCAAGTTGAAAGAGATAAATCGAATAAATATGGTCGTCCTTTATTAGGATGTACCATTAAACCAAAGTTAGGTTTATCTGCCAAAAACTATGGTAGAGCTGTATATGAATGTCTTCGTGGTGGACTTGATTTCACCAAAGATGACGAAAATGTTAATTCTCAACCTTTTATGCGTTGGAGAGATCGTTTTCTATTCGTAGCAGAAGCTATTTCTAAATCTCAAGCTGAAACAGGGGAGATTAAAGGGCATTACTTAAATGCCACTGCAGGTACATGTGAGGAAATGATGAAAAGGGCACATTTTGCTAGAGAATTAGGAATGCCTATCGTAATGCATGATTATTTGACAGGAGGTTTTATTGCAAATACGACCCTGGCTCGTTATTGTAGAGACAATGGTTTACTTCTTCATATTCATCGTGCCATGCATGCAGTTACCGAC------AGACAAAGAAATCATGGTATTCACTTTCGTGTATCAGCTAAAGCATCACGTATGTCCGGGGGAGATCATATTCATCCAGGTACAGTAGTAGGTAAATTAGAGGGAGAATGTGAAGTAACTTTAGGTTTTGTGGATTTACCTTGTGACGATTATATTGAAAAAGATAGAAGTCGTGGGATATATTTTACTCAAGACTGGGTCTCTATGCCTGGTGTTTTGCTCGTGGCTTCAGGTGGTATTCATGTTTGGCATATGTCAGCTTTAACTGAGATTTTCGGAGATGATTCCGTACTACAGTTTGGCGGGGGAACTCTAGGACACCCTTGGGGAAATGCACCTGGTGCAGTAGCTAATCGAGTTGCTTTAGAAGCTTGTGTGCAAGCTCGTAATGAAGGACGTGATCTTGCTCGCGAGGGTAATGATATTATCCGTGAAGCTAGTAAATGGAGTCCTGAATTAGCAGCTGCTTGTGAA
Arabidopsis_thaliana       ---CTGGTTGATCCTGCCAGTAGTCATATGCTTGTCTCAAAGATTAAGCCATGCATGTGTAAGTATGA-AC-GAATTCAG-ACT-G-T-GAAACTGCGAATGGCTCATTAAATCAGTTATAGTTTGTTTGATGGTA--ACTACTACTCGG-ATAACCGTAGTAATTCTAGAGCTAATACGTGCAACA-AACCCCGACTT-AT-GGAAGGGACGCATTTATTAGATAAAAGGTCGA--CGCGGG-C--TCTG-CCCGTTGCTCTGAT-GATTCATGATAACTCGA-CGGATCGCA-TGGCCTCTGT--GCT--GGCGACGCATCATTCAAATTTCTGCCCTATCAACTTTCGATGGTAGGATAGTGGCCTACCATGGTGGTAACGGGTGACGGAGAATTAGGGTTCGATTCCGGAGAGGGAGCC-TGAGAAACGGCTACCACATCCA-AGG-AAGGCAGCAGGCGCGCAAATTACCCAA-TCCTGACACGGGG--AGGTAGTGACA-------ATAAATAACAAT-ACTGGGCTCTTTCGAGTCTGGTAATTGGAATGAGTACAATC-TAAATC-CCTTAACGAGGATCCATTGGAGGGCAAGTCTGGT-G--CCAGCAGCCGCGGTAATTCCAGCTCCAATAGCGTATATTTAAGTTGTTGCAGTTAAAAAGCTCGTAGTTGAACCTT-GGGATGGGTC-GGCC-GGTCCGCCT--T------TGGTGT-G-CATTGG----TCGGCTTGTCCCTTC-GGTCGGCGA---TACGC-TCCTGGTCTTAATTGG-CCGGGTCGTG--------CC-TCCGGCGCTGTTACTTT-GAAGAAA-TTAGAGTG-CTCAAAGCAAGCC--TACG-CT-CTGGATAC-ATTAGCATGGGATAACAT-CATA--GGA-TTTCGATCCTATTGT-GTTGGCCTTC-GG-GATC--GGAGTAATGATT-AACAGGG-ACAG-TCGGGGGCATT-CGTATTTCATAGTCAGAGGTGAAATTCTTGGATTTATGAAAGACGAACAACTGCGAAA-GCA-TTTGCCAAGGATGTTTTC-ATTAATCAA-GAACGAAAGTTGGGGG-CTCGAAGACGATCAGATACCGTCCTAGTCTCAACCATAAACGATGCCGACCAGGGATCAGCGGATG-TTGC-TTA-T-AGGACTCCGCTGGCACCTT-ATGAGAAATCA--AA-GTTTTTGGGTTCCGGGGGGAGTATGGTCGCAAGGCTGAAACTTAAAGG-AATTGACGGAAGGGCACCACCAGGAGTGG--AGCCT-GCGGCTTAATTTGACTCAACACGG-GGAAACTTA-CCAGGTCCAGACATAG-TAAGGATTGACAGACTGAGAGCTCTTTCTTGATTCTATGGG-TGGTGGTGCATGGCCGTTCTTAGTTGGTGGAGCGATTTGTCTGGTTAATTCCGTTAATGAACGAGACCTCAGCCTGCTAAC-TAGCTA-CGTGGAGGCATC-----CCT-TCACG-GCC-G-GCTTCTTAGAGGGAC-TATGGC-CGTTT---AGGCC-A-A-GGAAGTTTGAGGCAATAACAGGTCTGTGA-TGC-CCTTAGATGTTCTGGGCCGCACG-CGCGCTACACTGATGTATTCAACGAG------TTCACA--CCTTGGC-CGACA-GG-CCCGGGTAATCTT-T-GAAATTTCATCGTGATGGGGATAGATCATTGCAATTGTTGGTCTTCAACGAGGAATTCCTAGTAAG-CGCGAGTCATCAGCTCGCGTTGACTACGT-CCCTGCCCTTTGTACACACCGCCCGTCGCTCCTACCGATTGAAT-GATCCGGTGAAGTGTTCGGATCGCGGCGACGTGGG-T-GG-TTCG-CCGCCCGCGACGTCGCGA-GAAGTCCACTAAACCTTAT-CATTTAGAGGAAGGAGAAGTCGTAACAAGGTTTCCGTAG-GTGAA-CCTGCGGAAGGATCA-----ATCATTGGTCCGGTACTGGATGTAGCCTTCCCCCCGGGCAAAATGCCTAATATTTACAATGCTCTGGTGGTTAAGGGTCGAGATACTCTTGGTCAAGAAATTAATGTGACTTGTGAAGTACAGCAATTATTAGGAAATAATCGAGTTAGAGCTGTAGCTATGAGTGCGACAGAGGGTTTAAAGAGAGGAATGGACGTGGTTGATATGGGAAATCCTCTAAGTGTTCCAGTCGGCGGAGCGACTCTAGGACGAATTTTCAACGTGCTTGGGGAACCCGTTGATAATTTAGGTCCTGTCGAT---ACTCGCACAACATCTCCTATCCATAAATCCGCGCCTGCTTTTATAGAATTAGATACAAAATTATCGATTTTTGAAACAGGAATTAAAGTAGTAGATCTTTTGGCCCCTTATCGTCGTGGGGGAAAAATTGGACTATTCGGTGGGGCTGGCGTGGGTAAAACAGTACTAATTATGGAATTGATC------AACAACATTGCTAAAGCTCATGGTGGTGTATCCGTATTTGGTGGAGTAGGCGAACGGACTCGTGAAGGAAATGATCTTTACATGGAAATGAAAGAATCTGGAGTCATTAATGAACAAAATCTTGCGGAATCCAAAGTGGCCCTAGTTTATGGTCAGATGAATGAACCGCCAGGAGCTCGTATGAGAGTTGGTCTGACTGCCTTAACTATGGCAGAATATTTCCGAGATGTTAATGAGCAAGACGTACTTCTATTTATCGACAATATCTTCCGTTTCGTACAAGCAGGATCCGAGGTATCCGCCTTATTGGGTAGAATGCCTTCTGCTGTGGGTTATCAACCCACCCTTAGTACCGAAATGGGTACTTTACAAGAAAGAATTACTTCTACGAAAAAGGGGTCCATAACCTCTATTCAAGCAGTTTATGTACCTGCAGATGATTTGACTGACCCCGCACCTGCCACCACATTTGCACATTTAGATGCGACTACCGTACTATCAAGAGGATTAGCTGCCAAAGGTATCTATCCAGCGGTAGATCCTTTAGATTCAACGTCAACTATGCTACAACCTCGAATCGTTGGCGAGGAACATTATGAAACTGCGCAACAAGTAAAACAAACTTTACAACGTTACAAGGAGCTTCAGGACATTATAGCTATCCTGGGGTTGGATGAATTATCCGAAGAGGATCGCTTAACCGTAGCAAGAGCACGAAAAATTGAGCGTTTCTTATCACAACCCTTTTTCGTAGCAGAAGTATTTACAGGTTCTCCGGGAAAATATGTTGGTCTAGCGGAAACAATTAGAGGGTTTAATTTGATCCTTTCCGGAGAATTTGATTCTCTTCCCGAACAGGCCTTTTACTTAGTGGGTAACATCGATGAAATGTCACCACAAACAGAGACTAAAGCAAGTGTTGGGTTCAAAGCTGGTGTTAAAGAGTATAAATTGACTTACTATACTCCTGAATATGAAACCAAGGATACTGATATCTTGGCAGCATTCCGAGTAACTCCTCAACCTGGAGTTCCACCTGAAGAAGCAGGGGCTGCGGTAGCTGCTGAATCTTCTACTGGTACATGGACAACTGTGTGGACCGATGGGCTTACCAGCCTTGATCGTTACAAAGGACGATGCTACCACATCGAGCCCGTTCCAGGAGAAGAAACTCAATTTATTGCGTATGTAGCTTATCCCTTAGACCTTTTTGAAGAAGGTTCGGTTACTAACATGTTTACCTCGATTGTGGGTAATGTATTTGGGTTCAAAGCCCTGGCTGCTCTACGTCTAGAGGATCTGCGAATCCCTCCTGCTTATACTAAAACTTTCCAAGGACCACCTCATGGTATCCAAGTTGAAAGAGATAAATTGAACAAGTATGGACGTCCCCTATTAGGATGTACTATTAAACCAAAATTGGGGTTATCCGCGAAAAACTATGGTAGAGCAGTTTATGAATGTCTACGTGGTGGACTTGATTTTACCAAAGATGATGAGAATGTGAACTCCCAACCATTTATGCGTTGGAGAGACCGTTTCTTATTTTGTGCCGAAGCTATTTATAAATCACAGGCTGAAACAGGTGAAATCAAAGGGCATTATTTGAATGCTACTGCGGGTACATGCGAAGAAATGATCAAAAGAGCTGTATTTGCCAGAGAATTGGGAGTTCCTATCGTAATGCATGACTACTTAACAGGGGGATTCACCGCAAATACTAGTTTGTCTCATTATTGCCGAGATAATGGCCTACTTCTTCACATCCACCGTGCAATGCACGCTGTTATTGAT------AGACAGAAGAATCATGGTATGCACTTCCGTGTACTAGCTAAAGCTTTACGTCTATCTGGTGGAGATCATATTCACGCGGGTACAGTAGTAGGTAAACTTGAAGGAGACAGGGAGTCAACTTTGGGCTTTGTTGATTTACTGCGCGATGATTATGTTGAAAAAGATCGAAGCCGCGGTATCTTTTTCACTCAAGATTGGGTCTCACTACCTGGTGTTCTGCCTGTGGCTTCAGGGGGTATTCACGTTTGGCATATGCCTGCTTTGACCGAGATCTTTGGAGATGATTCTGTACTACAATTCGGTGGAGGAACTTTAGGCCACCCTTGGGGAAATGCACCGGGTGCCGTAGCCAACCGAGTAGCTCTGGAAGCATGTGTACAAGCTCGTAATGAGGGACGTGATCTTGCAGTCGAGGGTAATGAAATTATCCGTGAAGCTTGCAAATGGAGTCCTGAACTAGCTGCTGCTTGTGAA
Boergesenia_forbesii       -----------------------------------------------GCCATGCATGTGTAGGTATAA-CCTG-----TATACC-G-G-AAAACTGCGAATGGCTCGGTAAATCAGTTATAGTTTATTTGATGGTG--CA-ACTACTCGG-ATAACCGTAGTAACACTAGAGCTAATACGTGCGT-A-AATCCTGACTCTTT-G-AAGGGACGTATTTATTAGATTTATGGCTAA-C--CGGG-C---TTGCCCG--ACCAGCGGT-GAATCATGGTAACTTGA-CGGATTGCA-TGGCCCTCGC--GCC--GGCGACGTGTCATTCAAGTTTCTGCCCCATCAGGTTTCGACTGTAGTGTATTGGACTACAGTGCCTATAACGGGTAGCGGAGGATTAGGGTTCGATTCCGGAGAGGGAGCC-TGAGAAACGGCTACCACATCCA-AGG-AAGGCAGCAGGCGCGCAAATTACCCAA-TCCCAACTCAGGG--AGGTAGTGACA-------AGAAATAGCAAT-GCGGAGCTTCGT---GCTCTGCAATTGGAATGAGAACAATC-TAAACC-ACTTAACGAGTATCAATTGGAGGGCAAGTCTGGT-G--CCAGCAGCCGCGGTAATTCCAGCTCCAATAGCGTATATGTAAGTTGTTGCGATTAAAAAGCCCGTAGCTGAACCT-CGGGTAGCCCT--GAC-GGTCCGCCT--A------TGGTG-AGTACTGTC--G-T--GGGCTGCCTTTC-TGCTGGGTG---CCGTA-TCC-GGCGTTCACTCG-CCGCGAACGG--------AG-CCCAGCAAGGTTACTTT-GAATAAA-ATAGAGTG-TTCAAAGCAAGC--ATGCG-CT-CTGAATAC-ACTAGCATGGGATAACAC-GACA--TGACCGATGG-TCTATCTT-GTTGGCCTGT-AT-G-CC-GTTGGTAATGGCT-AATAGGG-ACGG-TCGGGGGCATT-CGTATTTCGCTGTCAGAGGTGAAATTCTTGGATTTGCGAAAGACGAACTACTGCGAAA-GCA-TTTGCCAAGGACGCTTTC-ATTAGTCAA-GGACGAAAGTCGGGGG-ATCGAAGACGATTAGATACCGTCGTAGTCTCGACCATAAACGATGCCAATTAGGGATTGGAGGGCG-G-AT-AGA-T-ATGCCTCCTCCAGCACCTT-CCGCGAAAGCA--AA-ATTTATGGGCTTCGGGGGGAGTATGGTCGCAAGGCTGAAACTTAAAGG-AATTGACGGAACGGCACCACCAGGCGTGG--AGCCT-GCGGCTTAATTTGACTCAACACGG-GAAAACTTA-CCAGGTCCAGACAGAA-GTAGGATTTACAGATTGAAAGCTCTTTAAAGATTTTTTGGA-TGGTGGTGCATGGCCGTTCTTAGTTCGTGGATTGATTTGTCAGGTTGATTCCGGTAACGGACGAGACCCCAACCTACTAAA-TAGCTC-TGTT--TGCACCGG----CA-GACAG--CC-A-GCTTCTTAGAGGGAC-TCTCGG-AATGAA--A-CCG-A-A-GGAGG--TGGGGCAATAACAGGTCTGTGA-TGC-CCTTAGATGTCCTGGGCCGCACG-CGCGCTACACTGATGCATTCAACGAG-------CCAC---CCTGTGC-CGAGA-GG-TACGGGTAATCT-GC-GAAACTGCATCGTGATGGGGCTAGATTATTGCAATTGTTGATCTTCAACGAGGAATGCCTAGTAAG-CGCGAGTCATCAACTCGCGTTGATTACGT-CCCTGCCGTTTGTACACACCGCCCGTCGCTCCTACCGATTGGGT-GTGCTGGTGAAATGTTCGGATTAGACGGCCTACC-----G-TTCA----GGGGGC--CGCTTGA-GAAGTTCATTGAACCCTCT-CACCTAGAGGAAGGAGA-------------------------------------------------------------------------------------------------------------------------------------------------------------------------------------------------------------------------------------------------------------------------------------------------------------------------------------------------------------------------------------------------------------------------------------------------------------------------------------------------------------------------------------------------------------------------------------------------------------------------------------------------------------------------------------------------------------------------------------------------------------------------------------------------------------------------------------------------------------------------------------------------------------------------------------------------------------------------------------------------------------------------------------------------------------------------------------------------------------------------------------------------------------------------------------------------------------------------------------------------------------------------------------------------------------------------------------------------------------------------------------------------------------------------------------------------------------------------------------------------------------------------------------------------------------------------------------------------------------------------------------------------------------------------------------------------------------------------------------------------------------------------------------------------------------------------------------------------------------------------------------------------------------------------------------------------------------------------------------------------------------------------------------------------------------------------------------------------------------------------------------------------------------------------------------------------------------------------------------------------------------------------------------------------------------------------------------------------------------------------------------------------------------------------------------------------------------------------------------------------------------------------------------------------------------------------------------------------------------------------------------------------------------------------------------------------------------------------------------------------------------------------------------------------------------------------------------------------------------------------------------------------------------------------------
Bolbocoleon_piliferum      ----------------------------------------------------GCATGTCTAAGTATAA-ACTGC---TTATACG-G-T-GAAACTGCGAATGGCTCATTAAATCAGTTAGAGTTTATTTGATGGTA-CCTTACTACTCGG-ATAACCGTAGTAAAGCTACAGCTAATACGTGCGC-A-GATCCCAACTCAC--G-ACGGGACGTATTTATTAGATTCAAGGCCGA---CCGTG-C---TTGCACG---CTCTTGGT-GAATCATGGTAACTTCA-CGAATCGCA-TGGCCT-TGT--GCC--GGCGATGTTTCATTCAACTTTCTGCCCTATCAACTTTCGACGGTAGTATAGAGGACTACCGTGGTAGTAACGGGTGACGGAGAATTAGGGTTCGATTCCGGAGAGGGAGCC-TGAGAAACGGCTACCACATCTA-AGG-AAGGCAGCAGGCGCGCAAATTACCCAA-TCCTGACACAGGG--AGGTAGTGACA-------ATAAATATCAAT-ACTGGGCCTCAT--GGTCCGGTAATTGGAATGAGTACAATT-TAAATC-CCTYAACGAGGATCCATTGGAGGGCAAGTCTGGT-G--CCAGCAGCCGCGGTAATTCCAGCTCCAATAGCGTAAATTTAAGTTGTTGCAGTTAAAAAGCTCGTAGTTGGATTT-CGGGTGGGCAG-CGCT-GGTCTCCCA--TT-----GGGTT-AGTACTGGC--G-T--AGCCGGCCTTGC-TGTCGGGGA---CGGGC-TCCTGGGCTTCATTGC-TCGGGACTCG--------GA-ATCGGCGATGTTACTTT-GAGTAAA-TTAGAGTG-TTCAAAGCAAGCC--TACG-CT-CTGAATAT-AATAGCATGGGATAACAC-GACA--GGA-CTCTGG-CCTATCGT-GTTGGTCTGT-AG-GACC--GGAGTAATGATT-AAGAGGG-ACAG-TCGGGGGCATT-CGTATTCCATTGTCAGAGGTGAAATTCTTGGATTTATGGAAGACGAACATCTGCGAAA-GCA-TTTGCCAAGGATGTTTTC-ATTGATCAA-GAACGAAAGTTGGGGG-CTCGAAGACGATTAGATACCGTCGTAGTCTCAACCATAAACGATGCCGACTAGGGATTGGCGGGTG-TTTT--TTCG-ATGACCCCGCCAGCACCTC-ATGAGAAATCA--AA-GTTTTTGGGTTCCGGGGGGAGTATGGTCGCAAGGCTGAAACTTAAAGG-AATTGACGGAAGGGCACCACCAGGCGTGG--AGCCT-GCGGCTTAATTTGACTCAACACGG-GAAAACTTA-CCAGGTCCAGACATGG-GAAGGATTGACAGATTGATAGCTCTTTCTTGATTCTATGGG-TGGTGGTGCATGGCCGTTCTTAGTTGGTGGGTTGCCTTGTCAGGTTGATTCCGGTAACGAACGAGACCTCAGCCTGCTAAA-TAGTGA-CGTCT-GCTCCT-----GC--AGTC--GGGCC-ACTTCTTAGAGGGAC-TGTTGG-CGTCT---AGCCA-A-T-GGAAGTATGAGGCAATAACAGGTCTGTGA-TGC-CCTTAGATGTTCTGGGCCGCACG-CGCGCTACACTGATACGTTCAACAAG------TTC-----CTTG-GC-CGAAA-GG-TCCGGGTAATCTTC--GAAACCGTATCGTGATGGGGATAGAACATTGCAATTATTGTTCTTCAACGAGGAATGCCTAGTAAG-CGCGAGTCATCAACTCGCGTTGATTACGT-CCCTGCCCTTTGTACACACCGCCCGTCGCTCCTACCGATTGAAC-GTGCTGGTGAAGCGTTAGGACTGGACCGTTGGTTA---GG-TTCT--CCTGACCGGCAGTTCGG-GAATT-CGTTGAACCCTSC-CGTTTAGA---------------------------------------------------------------------------------------------------------------------------------------------------------------------------------------------------------------------------------------------------------------------------------------------------------------------------------------------------------------------------------------------------------------------------------------------------------------------------------------------------------------------------------------------------------------------------------------------------------------------------------------------------------------------------------------------------------------------------------------------------------------------------------------------------------------------------------------------------------------------------------------------------------------------------------------------------------------------------------------------------------------------------------------------------------------------------------------------------------------------------------------------------------------------------------------------------------------------------------------------------------------------------------------------------------------------------------------------------------------------------------------------------------------------------------------------------------------------------------------------------------------------------------------------------------------------------------------------------------------------------------------------------------------------------------------------------------------------------------------------------------------------------------------------------------------------------------------------------------------------------------------------------------------------------------------------------------------------------------------------------------------------------------------------------------------------------------------------------------------------------------------------------------------------------------------------------------------------------------------------------------------------------------------------TGCTAAaGATTTAGGTGTACCAATTGTAATGCATGATTATTTaaCagGTGGTTTTACAGCTAATACTTCATTAGCTCATTTCTGTCGTGCGAGTGGATTATTATTACATATTCACCGTGCAATGCATGCTGTAATTGAT------CGTCAACGTAGTCATGGTATTCATTTCCGTGTATTAGCGAAAGCTTTACGTTTATCTGGTGGTGACCATTTACATTCTGGTACTGTTGTAGGTAAATTAGAAGGGGAACGTGAAATTACATTAGGTTTCGTTGATTTAATGCGTGACGATTACGTTGAAAAAGATCGTAGTCGTGGTATTTATTTCACACAAGATTGGGTATCACTTCCAGGTACAATTCCAGTTGCTTCTGGTGGTATCCATGTTTGGCATATGCCTGCATTAGTTGAAATCTTTGGTGATGACGCTTGTTTACAGTTCGGTGGTGGTACTTTAGGACATCCTTGGGGTAACGCACCCGGAGCTGCTGCAAACCGTGTTGCACTAGAAGCTTGTACTCaagc-------------------------------------------------------------------------------------------
Boodlea_composita          -------------------------------------------------------------------------------------G-G-AAAACTGCGAATGGCTCGGTAAATCAGTTATAGTTTATTTGATAGTG--CA-GCTACTCGG-ATAACCGTAGTAACACTAGAGCTAATACGTGCGT-A-AATCCCGACTTTT--GGAAGGGACGTATTTATTGGATTTATGGCTAA-C--CGGG-C---TTGCCCG--ACCAGCGGT-GAATCATGGTAACTTGA-CGGATTGCA-TGGCCTTTGT--GCC--GGCGACGTGTCATTCAAGTTTCTGCCCCATCAGGTTTCGACTGTAGTGTATTGGACTACAGTGCCTATAACGGGTAGCGGAGGATTAGGGTTCGATTCCGGAGAGGGAGCC-TGAGAAACGGCTACCACATCCA-AGG-AAGGCAGCAGGCGCGCAAATTACCCAA-TCCCAACTCAGGG--AGGTAGTGACA-------AGAAATAGCAAT-GCGGAGCATTTT---GCTCTGCAATTGAAATGAGAACAATT-TAAACC-ACTTAACGAGTATCAATTGGAGGGCAAGTCTGGT-G--CCAGCAGCCGCGGTAATTCCAGCTCCAATAGCGTATATGTAAGTTGTTGCGATTAAAAAGCCCGTAGCTGAACCT-CGGGTAGCCCT--GAC-GGTCCGCAT--T------ATGTG-AGTACTGTC--G-T--GGGCTGCCTTTC-TGCTGGGTG---CCGTA-TCC-GGCGTTTGTTCG-CCGTGAACGG--------AG-CCCAGCAAGGTTACTTT-GAGTAAA-ATAGAGTG-TTCAAAGCAAGC--ATGTG-CT-CTGAATAC-ACTAGCATGGGATAACAC-GACA--TGACCGATGG-TCTATCTT-GTTGGCCTGT-AG--ACCCGTTGGTAATGGCT-AATAGGG-ACGG-TCGGGGGCATT-CGTATTTCGCTGTCAGAGGTGAAATTCTTGGATTTGCGAAAGACGAACTACTGCGAAA-GCA-TTTGCCAAGGACGCTTTC-ATTAGTCAA-GGACGAAAGTCGGGGG-ATCGAAGACGATTAGATACCGTCGTAGTCTCGACCATAAACGATGCCAATTAGGGATTGGAGGGCG-G-AT-AGA-T-ATGCCTCCTCCAGCACCTT-CCGCGAAAGCA--AA-ATTTATGGGCTTCGGGGGGAGTATGGTCGCAAGGCTGAAACTTAAAGG-AATTGACGGAACGGCACCACCAGGCGTGG--AGCCT-GCGGCTTAATTTGACTCAACACGG-GAAAACTTA-CCAGGTCCAGACAGAA-GTAGGATTTACAGATTGACAGCTCTTTAAAGATTTTTTGGA-TGGTGGTGCATGGCCGTTCTTAGTTCGTGGATTGATTTGTCAGGTTGATTCCGGTAACGGACGAGACCCCGACCTACTAAC-TAGCTC-TACC--TGAACTT-----CA-GGCAG--CC-A-GCTTCTTAGAGGGAC-TCTCGG-AATGAA--A-CCG-A-A-GGAAG--TGGGGCAATAACAGGTCTGTGA-TGC-CCTTAGATGTCCTGGGCCGCACG-CGCGCTACACTGATGCATTCAACGAG------CCAAC---CCTGTGC-CGAGA-GG-TACGGGTAATCT-GC-GAAAGTGCATCGTGATGGGGCTAGATTATTGCAATTATTGATCTTCAACGAGGAATGCCTAGTAAG-CGCGAGTCATCAACTCGCGTTGATTACGT-CCCTGCCGTTTGTACACACCGCCCGTCGCTCCTACCGATTGGGT-GTGCTGGTGAAATGTTCGGATTAGACAACCTACC-----G-T-CA----GGGGGT--CGTTTGA-GAAGTTCATTGAACCCTCT-CACCTAGAGGAAGGA---------------------------------------------------------------------------------------------------------------------------------------------------------------------------------------------------------------------------------------------------------------------------------------------------------------------------------------------------------------------------------------------------------------------------------------------------------------------------------------------------------------------------------------------------------------------------------------------------------------------------------------------------------------------------------------------------------------------------------------------------------------------------------------------------------------------------------------------------------------------------------------------------------------------------------------------------------------------------------------------------------------------------------------------------------------------------------------------------------------------------------------------------------------------------------------------------------------------------------------------------------------------------------------------------------------------------------------------------------------------------------------------------------------------------------------------------------------------------------------------------------------------------------------------------------------------------------------------------------------------------------------------------------------------------------------------------------------------------------------------------------------------------------------------------------------------------------------------------------------------------------------------------------------------------------------------------------------------------------------------------------------------------------------------------------------------------------------------------------------------------------------------------------------------------------------------------------------------------------------------------------------------------------------------------------------------------------------------------------------------------------------------------------------------------------------------------------------------------------------------------------------------------------------------------------------------------------------------------------------------------------------------------------------------------------------------------------------------------------------------------------------------------------------------------------------------------------------------------------------------------------------------------------------------------------
Bornetella_spp             -ACCTGGTTGATCCTGCCAGTAGTCATATGCTTGTCTCAAAGGTTAAGCCATACATGTGTGAGTATAA--CGA---CAGATACA--AG-TAAACTGCGGACGGCTCATTAAATCAGTTATAGTTTATTTGATGGTTCGAGTTTTACATGG-ATAACTGTAGGAATTCTAGAGCTAATGCATGCAT-A-CATCCCGACTTTC--GGA-GGGACGTCTTTGTTAGCACTAAAACCGA-C--AT---TT-TTT-----------ATGGC-GAATCATGATATTAGCG-CGGATCGAA-CGGGTC-T----TCC--GGCGACGTTTCATTCGAATTTCTGCCCTATCAATTTACGATGGTAGGGTAGTGGCCTGCCATGATCGTAACGGGTGACGGAGGATTAGGGTTTGATTCCGGAGAGGGAGCC-TGAGAGACGGCTACCAGATCCA-AGG-AAGGCAGTAGGCGCGAAAATTACCCAA-TGCGGACACCGTG--AGGTAGTGACA-------ATAAATAACAAT-GCCGGGCTTATT-AAGTTTGGTAATTGGAATGAGCACGACG-TAAATA-CCTTAACGAGGATCCATTGGAGGGCAAGTCTGGT-G--CCAGCAGCCGCG-TAATTCCAGCTCCAATAGCGTATATTTAAGTTGTTGCGGTTAAAAAGCTCGTAGTCGTATTT-CGGGCGTCGTC-GATC-GGTGCGTCC--TCTTA--GGGAG-TGCGCTGGG--GG---GGGACGTCTTTT-TGTTCGGGA---TGCGC-TCCTGGGCTTAACTGT-CCGGGACGCG--------TG-CTGTACGAGGTCACTTT-GAGTAAA-TTAGGGTG-TTCAAAGCAGGC--GTGCG-CT-ATGCATAT-GTCAGCATGGGATGACAC-GATA--GGA-CCCCGT-TCC-GTGC-GTCGGTTTGC-GG-GTGC--GGGGTAATGGTC-GATAGGA-GCGA-TCGGGGGCGTT-CCTATTTCGTCGTCAGAGGTGAAATTCTTGGATTTACGAAAGAGGATCAACTGCGAAA-GCA--TTGCCAAGGGCGCCTCC-GTTGATCAA-GAACGAAAGTTGGGGG-ATCGAAGATGATTAGATACCATCCTAGTCTCAACCATAAACTATGTCGACTGGGGATCGGCGGGCG-TTTT-CAT-T-GCGACCCCGCCGGCACTCT-GCGAGAAATCAT-TA-GTGTATGGGTTCCGGGGGTAGTATGGTCGCAAGGCTGAAACTTAAAGG-AATAGACGGAAGGGCACCACCAGGCGTGG--AGC-T-GCGGCTTAATTTGACTCAACGCGG-GGAAGCTTA-CTAGGTCAGGACATGG-GAAGGATTGACAGATTGATAGCTCTTTCTTGATTCCATGGG-TGGTGGTGCATGGCCATTCTTAGTTCGTGGGTTATCTTGTCTGGTTGACTCCGTTAACGAACGAGACCTCAGCCTRCTAAA-TAATCC-CCGTC-TCGCTCA-----GA--GGCGYGGY-G-ATTCCTTAGAGGGAC-TATCGG-TGCA----AGTCG-G-T-GGAAGTTTGAGGCAATAATAGGTCTGTGA-TGC-CCTTAGATGTTCTAGG-CGCACG-CGGGCTACACTGATGCGCCCAACCAG------TCG-----CCTTGGT-CGAGA-GA-CCCGGGAAATCT-GT-GCACAYGCATCGTGATGGGGCTAGAATATTGGAATTGTTACTCTTTAACGAGGAATGCCTAGTAAG-TGCCGGTCATCAGCCGCGGTTGATTACGT-CCCTGCCCTTTGTACTCACCGCCCGTCGCTTGATCCGAC-GTTG-CAGTTGGTGAAATGTTTGGATCGG-TACGGGACGT---GA---AA--GCGTCCCCG-AAGCCCA-GAAGTTCCTTGAACCACCT-GTTATGGAGGAAGAAGAAGTCGTAACAAGGCCGTAGTAG-ATGAA-TCTGCCACGGGATCATTG-------------------------------------------------------------------------------------------------------------------------------------------------------------------------------------------------------------------------------------------------TACTTTAGGTCGAATTTTTAATGTTCTTGGAGAACCAGTAGATAATTTAGGTGAAGTTGCA---ACTAAAGAAGGTTTACCTATTCATCGAACAGCTCCTGCATTTGTTGATTTGGATACAAAATTATCTATTTTTGAAACAGGTATTAAAGTTGTTGATTTATTAGCACCTTATCGACGTGGAGGAAAAATTGGATTATTTGGGGGAGCTGGTGTTGGAAAAACTGTATTAATTATGGAATTAATT------AATAATATTGCTAAAGCTCATGGTGGAGTTTCTGTGTTTGGAGGTGTAGGAGAAAGAACACGTGAAGGAAATGATTTATATATGGAGATGAAAGAATCACGTGTAATTAATGAAGAAAATCTTTCAGAATCAAAAGTGGCTTTAGTTTATGGACAAATGAATGAACCTCCAGGCGCAAGAATGCGTGTTGGTTTAACAGCTTTAACAATGGCAGAATATTTTAGAGATGTAAATAAACAAGACGTATTGTTATTTATTGATAATATTTTTAGATTTGTTCAAGCTGGTTCAGAAGTTTCAGCTTTATTAGGACGTATGCCTTCAGCGGTAGGATATCAACCTACATTAGCATCAGAAATGGGTGGATTACAAGAAAGAATTACGTCGACAAAAGATGGATCAATTACTTCTATTCAAGCAGTTTATGTTCCAGCCGATGACTTAACAGATCCTGCTCCAGCTACAACATTTGCTCATTTAGATGCCACAACAGTTTTATCTAGAGGTCTTGCTTCTAAAGGTATCTATCCTGCCGTTGACCCATTAGACTCTACATCGACTATGCTACAACCGTGGATTGTTGGTGAAGAACATTATAATTGTGCACAAAATGTAAAACAAACATTACAACGTTATAAAGAATTACAAGATATTATTGCTATTTTAGGTTTAGATGAACTATCAGAAGAAGACCGTTTAATTGTAGCTCGAGCTCGTAAAATTGAACGATTCTTATCACAGCCTTTTTTTGTAGCAGAAGTCTTTACGGGAAGTCCTGGAAAATATGTTAGTTTAAATGAAACTA-------------------------------------------------------------------------------------------------------------------------------------------------GTTTACGTACTATACTCCTGATTATCAAGTTCTAGATACAGATATTCTAGCTGCATTTCGTATGACTCCTCAACCAGGAGTTCCAGCAGAAGAATGTGCTGCTGCAGTAGCTGCAGAATCTTCAACGGGTACTTGGACAACGGTTTGGACGGATGGATTAACTTCGTTGGACCGTTATAAGGGTCGTTGTTATRACATTGAACCAGTTCCTGGAGAAAACAATCAATATATTGCTTATGTTGCATATCCTTTAAATCTATTTGAGGAAGGCTCAGTCACTAACCTATTTACATCAATTGTAGGGAATGTATTTGGGTTTAAAGCGCTTCGTGCTCTTCGTTTAGAAGATCTTCGTATTCCAAAATCATTCGTAAAAACGTTTTTAGGGCCACCACATGGTATCCAAGTAGAACGTGATAAATTAAATAAATATGGTCGTGCTTTATTAGGTTGTACAATTAAACCAAAACTAGGACTTTCTGCTAAAAACTATGGACGTGCTTGTTATGAGTGTTTACGTGGAGGACTAGATTTCACAAAAGATGATGAGAACGTAAATTCACAACCATTTATGCGTTGGCGTGATCGATTCTTATT-GTTGCAGAAGCAATTTATAAATCACAAGCTGAAACAGGAGAAATTAAAGGGCATTATTTAAATGCAACTGCACCAACTAGTGAAACAATGCTTCAACGTGCAGAAGTAGCTAAACATCTAGGTGTTCCGATTGTTATGCACGATTATTTAACAGCAGGTTTCACAGCTAACACTTCATTAGCTAATTATTGTCGTGACAACGGATTATTACTACATATCCACCGTGCAATGCACGCTGTTATTGAC------CGTCAACGAAACCACGGAATGCACTTCCGTGTTTTAGCTAAAGCACTACGTCTATCAGGTGGTGACCATTTACATTCTGGTACGGTAGTTGGGAAGCTAGAAGGTGATCGAGAAGTAACAATGGGATTTGTTGATCTAATGCGTGATAACTACATTGAAAAAGATCGTAGTCGTGGTGTTTACTTCACTCAAGATTGGGTTGGAATGGGTGGTGTTTTCCCAGTAGCATCTGGAGGAATTCACGTTTGGCATATGCCAGCATTAGTAGAAATTTTTGGTGATGATGGTTGTCTTCAATTCGGAGGTGGAACACTAGGACACCCTTGGGGTAACGCTCCTGGAGCATCTGCTAACCGTGTTGCATTAGAAGCTTGTGTTCAAGCTcGAAATGAAGGACGAAACTTAGCTCGTGAAGGTGGTGATATCATTCGTGACGCAGC----------------------------------
Bryopsis_spp               ----------------------------------------------------------------------------------------------------------------------------------------------------------------------------------------------------------------------------------------------------------------------------------------------------------------------------------------------------------------------------------------------------------------------------------------------------------------------------------------------------------------------------------------------------------------------------------------------------------------------------------------------------------------------------------------------------------------------------------------------------------------------------------------------------------------------------------------------------------------------------------------------------------------------------------------------------------------------------------------------------------------------------------------------------------------------------------------------------------------------------------------------------------------------------------------------------------------------------------------------------------------------------------------------------------TTGACGGAAGGGCACCACCAGGCGTGG--ATGCT-GCGGCTTAATTTGACTCAACACGG-GGAACCTTA-CGGGGTTTGGACACAG-GTAGGATTGACGGATTGA-AGCTCTTTCTTGATTCCGTGGA-TGGTGGTGCATGGCCGATCTCAGCCCGTGGGTTGACTTGTCAGGTTCACTCCGGTAACGCGCGAGACCCCGACTTACCAAA-TAGCGC-ACCCC-GGCATG-----CCG-GG--TGCGG-T-GCTTCTTGGAGGGAC-TTCCGG-TGAG----AGCCG-GCT--GAAGT-CGGGGCAATATCAGGTCAGTGA-TGC-CCTTAGTTATCCTCGGTTGCACG-CGTCCTACAATGTGGCGTCCAACGAG------TTCTCC--CCTTGCC-CGAGA-GGCTTTGGGTAATCTGTG-AAGAGCGCCACGTGACGGGGCTAGACTCTTGATATTCTTGGTCTTCAACGAGGAATGCCTAGTAGT-CGTGGGTCAGTATCCCACGACGATTACGT-CCCTGCCCTTTGTACACACCGCCCGTCGCTGATCCTGATGGCAG--CATTGACGAAATCGGGGGA-CGGATGGCCGGCCCT------------CGGGTCGA-GCGACCG-GAACCTGC-TAAGC-CAAT-TTGCTAGAGGAATCAGAAGTCGTAACAAGGTCTCCGTTG-GGGAA-CCAGCGGAGGGATCATT------------------------------------------------------------------------------------------------------------------------------------------------------------------------------------------CGCGGTATGGAAGTCGTTGATACGGGAAACCCATTAACAGTTCCAGTAGGGGAGTCCACGCTTGGTCGTATTTTTAATGTACTTGGAGAAACTGTAGATAATTTAGGTCCTGTTGAG---ACAGAAACCTGTTTGCAAATACATAGATCAGCGCCTGCTTTTGTGGATTTAGATACTAAATTATCCATTTTTGAAACAGGTATTAAAGTGGTTGACTTATTAGCACCTTATCGACGAGGCGGTAAAATTGGCTTATTTGGTGGTGCAGGAGTTGGTAAAACTGTATTAATCATGGAATTAATC------AATAATATTGCAAAAGCTCATGGGGGTGTTTCGGTTTTTGGTGGAGTTGGTGAACGAACTCGCGAAGGAAATGATCTTTATATGGAAATGAAAGAATCTAAAGTAATTAATGAAGATAAT-TAAGTGAATCTAAAGTGGCTTTAGTATATGGTCAAATGAATGAACCACCMGGTGCGCGAATGCGAGTTGGATTAACCGCTTTTACGATGGCCGAATATTTTCGTGATATCATTAAACAAGATGTGCTATTATTTATAGATAATATTTTTCGTTTTGTACAAGCTGGATCAGAAGTTTCCGCTTTATTAGGTCGAATGCCTTCTGCTGTAGGT-ATCAACCAACTTTAGCTTCAGAAATGGGGGGTTTACAAGAACGTATTACTTCAACAAAAGACGGGTCAATTACTTCTATACAAGCGATTTATGTTCCTGCCGATGATTTAACAGATCCCGCACCCGCAACAACTTTTGCTCACTTAGATGCCACAACTGTATTATCTCGAGGTTTAGCTTCGAAAGGTATTTACCCAGCTGTAGATCCTTTAGATTCTACATCGACTATGCTACAACCTTGGATTGTTGGCGAAGAGCATTATGCTTGTGCTCAAAATGTTAAACAAACTTTACAACGCTACAAAGAATTACAAGATATTATTGCTATTTTAGGTTTAGATGAATTATCAGAAGAGGATCGTTTAATTGTTGCACGTGCTAGAAAAATTGAACGTTTTTTATCTCAGCCCTTTTTTGTTGCAGAAGTTTTTACAGGTTCGCCTGGAAAATATGTAAG----------------------------------------------------------------------------------------------------------------------------------------------------------CTATCGTCTACTTATTACACACCTGATTACCAAGTAAAAGATACAGATATTCTTGCAGCCTTTCGTATGACACCCCAACCTGGTGTTCCACCAGAAGAGTGTGGGGCAGCTGTTGCAGCAGAATCTTCAACAGGGACGTGGACTACTGTATGGACAGATGGTTTAACAAGTTTAGATCGTTATAAAGGTCGTTGTTATGATTTAGAACCTGTAAAAGGGGAAGAAAATCAGTATATAGCCTATGTTGCATACCCACTTGATTTATTCGAAGAAGGCTCAGTAACAAACTTATTTACATCAATTGTTGGAAACGTATTCGGTTTTAAAGCCTTACGAGCACTTCGCTTGGAAGATTTACGTATTTCAGTTGCTTATGCTAAAACATTCCAAGGTCCGCCACATGGTATTGAAGTTGAGCGTGATAAATTAAATAAATATGGACGTCCATTACTTGGTTGTACAATTAAACCTAAATTAGGTTTATCAGCAAAAAATTATGGTCGAGCAGTTTATGAATGTTTACGAGGTGGTCTTGATTTCACTAAAGATGATGAAAATGTAAACTCACAACCGTTTATGCGTTGGCGTGATCGTTTCTTATTCGTTGCTGAAGCAATCTATAAATCTCAAGCAGAAACCGGTGAAATTAAAGGTCATTACTTAAATGCAACTGCAGCAACTTGTGAAGACATGATGAAACGTGCACAGTGTGCTAAAGAATTAGGTGTTCCTATCATTATGCATGATTACTTAACGGGAGGTTGGACAGCTAATACAAGTTTAGCACGTTATTGTCGTGATCATGGTCTTTTATTACATATTCACCGTGCAATGCACGCCGTAATTGAT------CGTCAAAAAAATCACGGAATGCACTTCCGTGTATTAGCAAAATCTTTACGTATGTCTGGTGGAGATCACTTACATTCTGGTACTGTTGTAGGTAAACTTGAAGGTGAACGTGAAGTAACTTTAGGTTTCGTTGATTTAATGCGTGACGATTTTATTGAAAAAGATCGAGCTCGTGGTATTTATTTCACACAAGATTGGGTATCACTTCCTGGAGTTATGCCAGTAGCCTCTGGTGGTATTCATGTATGGCATATGCCCGCATTAGTAGAAATCTTTGGTGATGATGCTTGTTTACAATTCGGTGGTGGAACTTTAGGTCATCCTTGGGGGAATGCTCCAGGAGCCGCAGCCAATCGTATTGCTTGTGAAGCATGTGTTCAAGCTcGTAATGAAGGTCGTGATTTAGCTCGCGAAGGTGGAGACGTTAT----------------------------------------------
Caulerpa_spp               ---------------------AGTCATATGCTTGTCTCAAAGATTAAGCCATGCATGCGTAGGTCTATGGCTCC--CTTGGGAT-GCCAGAGACTGCAGACGGCTCATTATCTCAGTGAGAATC-TACTTTGCGAA-CACTCGAAC-TGG-ATAATTGCGGGAATTCTGCGACTAATACA---------ATTC--GCTC----G-CTGGGGTATC-CGGCTCTCGACCA-ACC---------GCCT-TGTG-C--------------GTCTTGTG-TTGAATCA-CGGATTCCCTTCGTCGATTCT-ATC--GAC-ACG-CAAAATGGATT-TCTGCCCTATCAACTA--GACGGTTGGCTCTGGGCCTACCGTGGTTACAACGGGTGACGGGGAATGAGGGTTCGACCCCGGAGAGGGAGCC-TGAGAGACGGCTACCACATCTA-AGG-AAGGCAGCAGGCGCGCAAATTACCCAA-TTCGTACTT-GGGAGAGGTAGTGACA-------AGATATAACAAT-ATCGGGCTCTAA-GAGTCTGGTAATTGCAATGAGCAGTGCT-TAAACC-CATCTGCAAGGAACAATTGGAGGGCAAGTCTGGT-G--CCAGCNNNNGCGGTAATTC-AGCTCCAATAGCGTATATGTAAATTGCTGCGGTTGAAACGCTCGTAGTTGGACTT-CTGGCGTCGGA-ATTC-GGTTCATTT---------CACAT-GATACTGGA--T-C--CCGTCGTCGTTTTTGTCGACGG---GTTTC-GTT-GGGCTTAGTTGT-CTGGCGATCT-T------CT-GTCGGCGATGTTACTTT-GAGGAAA-TCAGAGTG-CTCAAAGCAAGC--GTTCG-CTCGTGACTTC-ACTAGCATGGAATAACACAGAT---GGG-CTCTGT-CTCGCAAC-GTTGGTCTGC-GT--CAAT-TGAGCAACGATC-GATAGAG-ACGG-TCGGGGGCATT-CGTATTGCGCAGTTAGAGGTGAAATTCTCCGATCTGCGTAAGACGCACTAGTGCGAAA-GCA-ATTGCCAAGGACGTTCTCTTATGATCAA-GAGCGAAAGTCGGGGG-ATCAAAGATGATTAGATACCGTCGTAGTCCCGACCATAAATGATGCCGRCTGAGCGTTGGCAACTCGGCTT-CT-----GCCGGATGTCAGCGCTCTTGAGAGAAATTA--AA-GTCTTTGGGCTCCGGGGGTAGTATGGTCGCAAGTCTGAAACTTGAAGG-AATTGACGGAAGGGCACCACAAGGCGTGG--ATGTT-GCGGCTTAATTTGACTCAACACGG-GAAAGCTTA-CTAGGTTTGGACACTT-GAATGAGGGACATATTGAA-GCTCTTACCTTATCTTGTGGA-TGGTGGTGCATGGTCGTTCTCAGCCCGTGGGTTGACCTGTCAGGTTTACTCCGGTAACGCGCGAGACCTCGGTTTGCTAAA-TAGACG-TGGCT-GTCTCG-----GCA--CCCA-CG--T-TCTTCTTAGAGAGAG-ACTCGA-TGAG----AATCG-A-G-GGAAGT-CGAGGCAATAACAGATCTGTGA-TGC-CCTTAGTTATCCTAGGTCGCACG-CGCCATACAATGTGGCGCACAACGAG------TTT-----CCTAGGC-CGATA-GG-ACTGGGCAATCTGA--GAGAGCGCTACGTGACTGGGCTAGACTTTTGTAATTGTTGGTCTTGAACGAGGAATGCCTAGTAAT-CGCAGGTCATTATCCTGCGATGATTATGT-CCCTGCCCTTTGTACACACCGCCCGTCGCTCCTGCCG-TGGCTC-GTGCCGGTGAAGAGGGGGAGGCAGCGTCAACGGA----GT-AACA------TCTGATTGTACGTGGAACCCCTCTGAACCTTCG-CGAGTAGAGGAAGGAGAAGTCGTAACAAGGTTTTC----------------------------------------------------------------------------------------------------------------------------------------------------------------------------------------------------------------------CGTGGAATGGTGGTTATTGATACAGGGAAACCTATTAATGTACCAGTAGGAAAAACAACACTTGGTCGTATTTTTAATGTTTTAGGAGAACCAGTAGATAATTTGGGTGATGTTTCA---GATTCCAAACGTTCATCTATCCATAGAGAAGCTCCTGCTTTTGTTGATTTAGAAACAACATTAAGTATTTTTGAAACAGGAATAAAAGTAGTAGATCTCCTAGCACCTTATCGACGCGGTGGAAAAATTGGATTATTTGGTGGAGCAGGGGTAGGAAAAACAGTATTAATTATGGAATTGATT------AATAACATTGCAAAAGCTCATGGTGGTGTTTCTGTTTTTGGTGGAGTTGGAGAACGAACAAGAGAAGGAAATGACCTTTATATGGAAATGAAAGAATCAAAAGTTATTGATGAACAAAATCTTTCCGAATCCAAGGTTACTTTAGTTTATGGACAAATGAATGA-CCTCCAGGAGCTCGAATGC--------------------------------------------------------------------------------------------------------------------------------------------------------------------------------------------------------------------------------------------------------------------------------------------------------------------------------------------------------------------------------------------------------------------------------------------------------------------------------------------------------------------------------------------------------------------------------------------------------------------------------------------------------------------------------------------------------------------------------------------------------------------------------------------------------------------------------------------------------------------------------------------------------------------------------------------------------------------------------------------------------------------------------------------------------------------------------------------------------------------------------------------------------------------------------------------------------------------------------------------------------------------------------------------------------------------------------------------------------------------------------------------------------------------------------------------------------------------------------------------------------------------------------------------------------------------------------------------------------------------------------------------------------------------------------------------------------------------------------------------------------------------------------------------------------------------------------------------------------------------------------------------------------------------------------------------------------------------------------------------------------------------------------------------------------------------------------------------------------------------------------------------------------------------------
Chaetosphaeridium_globosum ----------------------------------------AGATAAAGCCATGCATGTCTAAGTATWA-GC-GA---TTGTACT-G-C-GAAACTGCGAATGGCTCATTAAATCAGTTATGGTTTATTTGATGGTA-CC-TACTACTCGG-ATAACCGTAGTAATTCTAGAGCTAATACGTGCACCA-ACTCCCGACTCTT--GGAAGGGACGTATTTATTAGATAAAAGGCCAA--TGCGGG-C---TTG-CCCGGTATTGCGGT-GAATCATGATAACTGGT-CGAATCGCA-CGGCCT-CGA--GCC--GGCGATGTTTCATTCAAATTTCTGCCCTATCAACTTTCGATGGTAGGATAGAGGCCTACCATGGTGGTAACGGGTGACGGAGAATTAGGGTTCGATTCCGGAGAGGGAGCC-TGAGAAACGGCTACCACATCTA-AGG-AAGGCAGCAGGCGCGCAAATTACCCAA-TCCTGACACAGGG--AGGTAGTGACA-------ATAAATAACAAT-ACTGGGCTCTT-CGAGTCTGGTAATTGGAATGAGTACAATT-TAAATC-CCTTAACGAGGATCCATTGGAGGGCAAGTCTGGT-G--CCAGCAGCCGCGGTAATTCCAGCTCCAATAGCGTATATTTAAGTTGTTGCAGTTAAAAAGCTCGTAGTTGGATTTT-GGGCGGGGGC-GTGC-GGTCCGCCC--TT-----GGGTGT-G-CACTGC----GGGCCTCCGTCTTTT-TGCCGGG-----CGCGCCGTCTGGCCTTGACTGG-TCGGGCGGCG--------GG-GCCGGCGACCTTACTTT-GAAAAAA-TTAGAGTG-TTCAAAGCAGGCC--CACG-CT-CTGAATAC-ATTAGCATGGAATAACGC-CATA--CGA-CTCTGGTCCTATTGT-GTTGGTCTTC-GG-GACC--GGAGTAATGATT-AATAGGG-ACAG-TTGGGGGCATT-CGTATTTCATTGTCAGAGGTGAAATTCTTGGATTTATGAAAGACGAACTTCTGCGAAA-GCA-TTTGCCAAGGATGTTTTC-ATTAATCAA-GAACGAAAGTTGGGGC-TTCGAAGACGATCAGATACCGTCTTAGTCTCAACCATAGACGATGCCGACTAGGGATCGGCGGGCG-TTTT-ATT-G-ATGACCCCGCCGGCACCTT-ATGAGAAATCA--AA-GTTCTTGGGTTCCGGGGGGAGTATGGTCGCAAGGCTGAAACTTAAAGG-AATTGACGGAAGGGCACCACCAGGAGTGG--AGCCT-GCGGCTTAATTTGACTCAACACGG-GGAAACTCA-CCAGGTCCGGACATAG-TAAGGATTGACAGATTGAGAGCTCTTTCTTGATTCTATGGG-TGGTGGTGCATGGCCGTTCTTAGTTGGTGGAGTGATTTGTCTGGTTAATTCCGTTAACGAACGAGACCTCGGCCTGCTAAC-TAGTTA-CGCGAAGGTTCTG----CTT-TCGCG-GCC-A-ACTTCTTAGAGG----------------------------------------GCAATAACAGGTCTGTGA-TGC-CCTTAGATGTTCTGGGCCGCACG-CGCGATACACTGACAGAGCCAGCGAG------TTTTTTT-CCTTGGC-CGGAA-GG-TCTGGGTAATCTTGT-GAAATCTG-TCGTGCTGGGGATAGAGCATTGCAATTATTGTTCTTCAACGAGGAATACCTAGTAAG-CGTGAGTCATCAGCTCGCGTTGATTACGT-CCCTGCCCTTTGTACACACCGCCCGTCGCTACTACCGATTGAAT-GGCTTAGTGAGGTGTTGGGATTGGCTTCGGGGAGC-C-GG-CAA---CGGCACCCTGTTGCTGA-GAACTTCATCAAACTTGGT-CATTTAGAGGAAGTAAAAGTCGTAACAAGGTTTCCGTAG-GTGAA-CCTGCGGAAGGATCAT----ATTATAGGTCCTGTTATGGATGTAGCATTTCCTTCGGGAAATATGCCTAATATTTACAACGCTTTAGTTGTAAAAGGAAAAAATGCTGCAGGTCAAGATATCGATGTAACGTGTGAAGTACAACAATTATTAGGAGATAATAAAGTTCGCGCAGTTGCAATGAGTGCAACGGATGGTCTTATGAGAGGTATGGATGTTATTGATACCGGATCAGCTTTAAGTGTACCTGTTGGCGAGGTAACTCTGGGTAGAATTTTTAATGTATTAGGAGAACCCGTTGACAATATGGGTCCAGTCAAC---GCTACAGTAACATCTCCAATTCATAGATCTGCACCAGCGTTTACACAATTGGACACTAAATTATCTATTTTTGAAACAGGTATTAAGGTTGTTGATCTATTAGCTCCTTATCGTAGAGGAGGTAAAATTGGGTTGTTTGGTGGTGCTGGTGTAGGTAAAACAGTTCTTATTATGGAACTTATT------AATAATATTGCTAAAGCACACGGTGGAGTTTCAGTTTTTGGTGGTGTAGGTGAACGCACACGTGAAGGTAATGACTTGTACATGGAAATGAAAGAATCTAAAGTTATTAATGAAGAAAATTTGGGTGAATCAAAAGTAGCTTTAGTTTACGGTCAGATGAATGAGCCACCAGGTGCTCGTATGCGTGTTGGATTAACAGCATTAACTATGGCCGAGTATTTCCGTGATGTAAATAAACAAGACGTTCTATTATTTATTGATAATATTTTTAGGTTTGTTCAAGCAGGTTCTGAAGTATCTGCATTATTAGGAAGAATGCCTTCAGCTGTAGGATATCAACCTACATTAAGTACTGAAATGGGGGGTTTACAAGAACGAATCACTTCTACAAAAGAAGGATCTATTACTTCTATTCAAGCTGTTTATGTACCTGCTGATGATTTAACAGATCCAGCACCAGCAACAACTTTTGCTCACTTAGATGCAACGACTGTATTATCTAGAGGTTTAGCAGCGAAAGGAATTTATCCTGCCGTAGACCCATTAGATTCTACTTCTACTATGTTACAACCTTGGATTGTAGGTGAAGAACATTATGAAACTGCGCAAGGTGTTAAAAAAACTTTACAAAGATATAAAGAATTACAAGATATTATTGCAATTTTAGGTTTAGATGAATTATCAGAAGAAGATCGTTTATTAGTTGCAAGAGCTCGTAAAATCGAACGTTTCTTGTCTCAACCTTTCTTTGTTGCGGAAGTTTTTACAGGATCTCCTGGAAAATATGTTAGTCTTGTAGAAACAATTAAAGGTTTTCAAATGATTCTATCTGGCGATTTAGATTCTTTACCTGAACAAGCTTTTTATTTAGTAGGTAATATTGACGAAATGTCACCACAAACCGAAACTAAAACAGGTGCTGGATTCAAAGCTGGAGTAAAAGATTATCGTTTAACGTACTATACTCCTGAATACGAAACTAAAGATACAGATATTCTAGCTGCATTCCGTATGACTCCACAAGCAGGAGTACCACCTGAAGAAGCAGGAGCTGCAGTAGCTGCTGAATCTTCTACAGGTACATGGACTACTGTTTGGACTGATGGTCTTACTAGTCTTGATCGTTACAAAGGTCGTTGTTATGATATCGAACCTGTAGCTGGTGAAGATAATCAGTATATTGCATATGTAGCATATCCTTTAGATTTATTTGAAGAAGGTTCTGTAACCAATTTATTTACATCTATTGTTGGTAACGTATTTGGATTCAAAGCTTTACGTGCTTTACGTTTAGAAGATTTAAGAATTCCACCAGCATATTCTAAAACTTTCCAAGGACCTCCACACGGTATCCAAGTTGAAAGAGATAAAATTAATAAATATGGACGTCCTTTATTAGGTTGTACAATCAAACCAAAATTAGGATTATCTGCAAAAAACTACGGTAGAGCAGTATATGAATGTCTTCGTGGTGGATTAGATTTTACAAAAGATGATGAAAACGTAAACTCTCAACCATTTATGCGTTGGAGAGATAGATTCCTTTTCGTAGCTGAAGCTATTTTTAAATCTCAAGCTGAAACTGGAGAAATCAAAGGGCACTATCTAAATGCAACAGCAGGTACTTGTGAAGAAATGCTAAAACGAGCTGCTTATGCTAGAGAATTAGGTGTTCCAATTATTATGCATGACTACCTAACTGGTGGTTTTACAGCAAACACAAGTTTATCTTTTTATTGTCGTGACAATGGCTTGTTATTACACATTCACAGAGCAATGCATGCTGTTATCGAT------AGACAAAAAAATCATGGAATTCATTTCCGTGTTTTAGCTAAAGCTTTGCGTATGTCTGGTGGTGACCATATTCACTCTGGAACTGTTGTTGGAAAATTAGAAGGTGAAAGAGAAGTAACATTAGGATTTGTAGATTTATTACGCGATGATTATATTGAAAAAGATCGTAGCAGAGGAATCTATTTTACACAAGATTGGGTTTCTATGCCTGGTGTATTGCCTGTTGCTTCTGGTGGTATCCACGTATGGCACATGCCAGCTTTGACTGAAATCTTCGGAGATGATTCAGTATTACAATTTGGTGGTGGTACACTAGGTCACCCTTGGGGAAATGCTCCTGGTGCTGCTGCTAACCGTGTTGCTTTAGAAGCTTGTGTACAAGCACGTAATGAAGGACGTGACTTAGCTCGCCATGGAAACGATGTACTTCGTGAAGCTTGCAAATGGAGTCCTGAATTGGCTGCTGCTTGTGAA
Chara_connivens            ----------------------------------TCTCAAAGACTAAGCCATGCACGTCTAAGTGTGA-AC--AC-TTTGCACT-G-T-GAAACTGCGAATGGCTCATTAAATCAGTTATCATTTATTTGGTGGAGTCCTTACCACTCGG-ATAACCGTGGTAATTCTAGAGCTAATACGTGCAGCA-TATCCCGACTTCT--GGAAGGGATGTATTTATTGGATAAAAGGCCGA--TCCGGG-C---TTG-CCCGTTGTTGCGGC-GAATCATGGTGACTCTTTCGAATCGCA-TGGCCTTCGA--GCC--GGCGATGTTCCATTCAAATTTCTGCCCTATCAACTTTCGATGGTAGGATAGAGGCCTACCATGGTGGTAACGGGTGACGGAGAATTAGGGTTCGATTCCGGAGAGGGAGCC-TGAGAGATGGCTACCACATCCA-AGG-AAGGCAGCAGGCGCGTAAATTACCCAA-TCCTGACATAGGG--AGGTAGTGACA-------ATAAATAACAAT-ACTGGGCTCTTTCGAGTCCGGTAATTGGAATGAGAACAGTCCTAAACTCCTTGGGCGAGGATCCATTGGAGGGCAAGTCTGGT-G--CCAGCAGCCGCGGTAATTCCAGCTCCAATAGCGTATATTTAAGTTGTTGCAGTTAAAAAGCTCGTAGTTGGATTTT-GGGTGGGAGG-GGTC-GGTCCGCCC--TTGC---GGGCGT-G-CACTGG-----CCCTTTCGCNTTTCTTGCCGGGGA---TGTGT-TCCTTGCCTTTACTGG-CCGGGATCCA--------GA-GCCGGCGCTGTTACTTT-GAAAAAA-TTAGAGTG-TTCAAAGCAGGCC--TGTG-CT-CTGAACAT-ATTAGCATGGAATAACGC-GATA--GGA-CTCTGGTCCTATTTC-GTTGGTCTTC-GG-GATT--GGAGTAATGATT-AATAGAG-ACGG-TTGGGGGCATT-CGTATTCCATTGTCAGAGGTGAAATTCTTGGATTTATGGATGACGAACTTCTGCGAAA-GCA-TTTGCCAAGGACGTTCTC-ATTAATCAA-GAACGAAAGTTGGGGG-ATCGAACACGATCAGATACCGTCCTAGTCTCAACCATAAACGATGCCGACTAGGGATTGGCAGATG-TCTA-TTG-G-ATGACTCTGCCAGCACCTT-GTGAGAAATCA--AA-GTTTACGGGTTCCGGGGGGAGTATGGTCGCAAGGCTGAAACTTAAAGG-AATTGACGGAAGGGCACCACCAGGCGTGG--AGCCT-GCGGCTTAATTTGACTCAACACGG-GGAAACTCA-CCAGGTCCAGACATAG-CAAGGATTGACAGATTGAGAGCTCTTTCTTGATTCTATGGG-TGGTGGTGCATGGCCGTTCTTAGTTGGTGGAGTGATTTGTCTGGTTAATTCCGTTAACGAACGAGACCTCAGCCTGCTAAA-TAGCTA-CGCGGGGACCTT-----TCC-TCGTG-GCC-A-GCTTCTTAGAGGGAC-TGTTGGACGACT---AGCCA-A-C-GGAAGTTTGAGGCAATAACAGGTCTGTGA-TGC-CCTTAGATGTTCTGGGCCGCACG-CGCGCTACACTGATGGATCCAACGAG------TCGCTTG-CCTGGGT-CGAAA-GG-CCTGGGTAACCTTCT-CAAGGTTCATCGTGACGGGGATAGATTGTTGTAATTATCGATCTTGAACGAGGAATGCCTAGTAAG-CGCGAGTCATCAGCTCGCGNTGATTACGT-CCCTGCCCTTTGTACACACCGCCCGTCGCTCCTACCGATTGAAT-GGTCCGGTGAAGTGTTNGGATCGCGGTGATCTCGG-C-GG-TTTG-CCGCTGGGGGTGCTGTGA-GAAGTTCATTGAACC-----------------------------------------------------------------------------------------------------------------------------------------------------------------------------------------------------CTTTTAGGAGATAATAAAGTAAGAGCAGTAGCTATGAGTGCTACTGATGGTCTTATGAGAGGAATGGAAGTCATTGATACAGGATCACCTTTGAGTGTGCCTGTAGGTGAAACTACTTTAGGTCGTATTTTCAATGTATTAGGAGAACCAGTAGATAATCTAGGTCCTGTAGAT---ACAAGTATTACTTTTCCTATTCATAGAGCTGCTCCTGCTTTTACGCAATTAGATACTAAATTATCTATTTTTGAAACTGGAATTAAGGTAGTAGATCTTTTAGCACCTTATCGTAGAGGTGGCAAAATTGGATTATTTGGTGGTGCCGGAGTTGGTAAGACAGTATTAATTATGGAATTAATT------AATAATATTGCTAAAGCGCATGGGGGAGTGTCTGTTTTTGGTGGTGTTGGAGAAAGAACTCGTGAAGGAAACGACTTATATATGGAGATGAAAGAATCTAAAGTTATTAACGAAGAAAACATTTCTGAATCCAAAGTAGCTCTAGTTTATGGACAAATGAATGAGCCGCCAGGTGCTCGCATGAGAGTTGGACTTACTGCTTTAACTATGGCAGAATATTTTCGAGATGTGAATAAACAAGACGTACTTTTATTTATTGATAATATCTTCAGATTTGTACAGGCTGGATCAGAAGTTTCTGCTTTATTAGGTAGGATGCCTTCAGCAGTAGGTTATCAACCTACTTTAAGTACAGAAATGGGCACTCTTCAAGAAAGAATCACTTCGACAAAAGAAGGCTCTATTACCTCTATTCAAGCAGTTTATGTACCTGCAGATGATTTAACTGATCCAGCTCCTGCTACTACCTTTGCTCATTTAGATGCTACCACCGTTCTTTCTCGGAATCTTGCTGCAAAGGGAATATATCCAGCAGTAGATCCACTTGATTCAACGTCTACTATGCTTCAGCCATGGATCGTAGGAGAAGAACATTATGAAACTGCTCAAGGAGTAAAAGAGACTTTGCAGCGTTATAAAGAATTACAAGACATTATTGCTATTCTTGGTTTAGACGAATTATCTGAAGAAGATCGTCTAATAGTTGCAAGAGCTCGTAAGATCGAACGTTTTCTCTCTCAACCTTTTTTTGTAGCAGAAGTCTTTACTGGATCTCCTGGCAAGTATGTCAGCTTAATAGATACAATTAAAGGGTTTCAAATGATATTATCAGGAGAATTAGATCATCTA---------------------------------------ATGTCACCACAGACAGAAACTAAAACAAGTGCTGGATTTAAAGCAGGGGTAAAAGATTACAGATTAACTTACTATACTCCTGAGTATAAAACTAAAGATACTGACATTTTAGCTGCATTTCGTGTAACTCCACAACCTGGCGTTCCACCTGAAGAAGCAGGGGCTGCAGTAGCTGCAGAATCTTCTACTGGTACATGGACTACTGTTTGGACTGACGGATTAACTAGTTTGGACCGATACAAAGGAAGATGCTACGATATTGAACCTGTTGCTGGTGAAGAGAATCAGTTTATTGCATATGTTGCTTATCCTCTTGATTTATTTGAAGAAGGATCAGTAACAAATTTATTCACATCCATTGTAGGTAATGTATTTGGATTTAAAGCATTAAGGGCTTTACGTCTGGAAGATTTACGTATTCCTCCTGCTTATACAAAGACTTTTCAAGGGCCACCTCATGGTATTCAAGTTGAAAGAGATAAACTTAATAAATATGGACGACCATTATTGGGATGTACTATTAAACCGAAATTAGGTTTATCTGCTAAAAATTATGGTAGAGCTGTATATGAATGTCTTCGCGGTGGACTTGACTTTACAAAAGATGACGAAAATGTTAACTCTCAGCCTTTTATGCGATGGAGAGATAGATTCTTATTTGTAGCAGAAGCAATTTATAAATCTCAAGGAGAAACTGGAGAAATTAAAGGTCACTATTTAAATGCTACTGCAGGAACTTGTGAAGAAATGCTTAAGAGAGCACAATGTGCAAGAGAATTAGGTATGCCTATTGTTATGCATGATTATCTTACAGGTGGATTTACAGCTAATACTACTCTAGCTCATTATTGTCGAGATAATGGTTTATTACTTCATATCCACCGTGCTATGCACGCTGTACTTGAC------CGTCAAAAAAACCATGGTATGCATTTTCGTGTTTTACGTAAAGCTCTTCGTCTTTCTGGTGGTGATCATGTGCATTCTGGTACTGTGGTAGGTAAATTGGAAGGCGAACGTGAAGTTACTTTAGGTTTTGTGGATTTACTTCGTGATGATTATATTGAAAAAGATAGAAGTCGCGGTGTTTACTTTACACAAGATTGGGTATATTTACCAGGTGTATTACCTGTAGCTTCAGGTGGAATTCATGTTTGGCATATGCCTGCATTAACTGAAATTTTTGGTGACGATTCAGTATTGCAATTTGGAGGAGGCACTTTAGGTCATCCTTGGGGAAATGCTCCAGGAGCTGTAGCTAACCGAGTAGCTTTGGAAGCTTGTGTACAAGCACGCAATGAGGGAAGAGATTTAGCTCGTGAAGGTAATGAAATTATTCGAGAGGCTACTAAGTGGAGTCCTGAATTAGCTGCTGCTTGTGAA
Chlamydomonas_reinhardtii  TACCTGGTTGATCCTGCCAGTAGTCATATGCTTGTCTCAAAGATTAAGCCATGCATGTCTAAGTATAA-ACTG-C--TTATACT-G-T-GAAACTGCGAATGGCTCATTAAATCAGTTATAGTTTATTTGATGGTA-CC-TACTACTCGG-ATAACCGTAGTAATTCTAGAGCTAATACGTGCGC-A-CAACCCGACTTCT--GGAAGGGTCGTATTTATTAGATAAAAGGCC-A-G-CCGGG-C--TCTGCCCG--ACCTGCGGT-GAATCATGATAACTTCA-CGAATCGTA-TGGGCT-CGT--CCC--GACGATGTTTCATTCAAATTTCTGCCCTATCAACTTTCGATGGTAGGATAGAGGCCTACCATGGTGGTAACGGGTGACGGAGGATTAGGGTTCGATTCCGGAGAGGGAGCC-TGAGAGATGGCTACCACATCCA-AGG-AAGGCAGCAGGCGCGCAAATTACCCAA-TCCCGACACGGGG--AGGTAGTGACA-------ATAAATAACAAT-ACCGGGCGCTT-CGCGTCTGGTAATTGGAATGAGTACAATC-TAAATC-CCTTAACGAGGATCCATTGGAGGGCAAGTCTGGT-G--CCAGCAGCCGCGGTAATTCCAGCTCCAATAGCGTATATTTAAGTTGTTGCAGTTAAAAAGCTCGTAGTTGGATTT-CGGGTGGGGTG-GTGC-GGTCCGCCT--C------TGGTGT-G-CACTGC----TCTGCTCCACCTTCC-TGCCGGGGA---CGGGC-TCCTGGGCTTCACTGT-CTGGGACTCG--------GA-GTCGGCGAGGTTACTTT-GAGTAAA-TTAGAGTG-TTCAAAGCAGGCC--TACG-CT-CTGAATAC-ATTAGCATGGAATAACAC-GATA--GGA-CTCTGG-CCTATC-T-GTTGGTCTGT-GG-GACC--GGAGTAATGATT-AAGAGGG-GTAG-TCGGGGGCATT-CGTATTCCGTTGTCAGAGGTGAAATTCTTGGATTTACGGAAGACGAACATCTGCGAAA-GCA-TTTGCCAAGGATACTTTC-ATTGATCAA-GAACGAAAGTTGGGGG-CTCGAAGACGATTAGATACCGTCGTAGTCTCAACCATAAACGATGCCGACTAGGGATTGGCAGATG-TTCT-TTT-G-ATGACTCTGCCAGCACCTT-ATGAGAAATCA--AA-GTTTTTGGGTTCCGGGGGGAGTATGGTCGCAAGGCTGAAACTTAAAGG-AATTGACGGAAGGGCACCACCAGGCGTGG--AGCCT-GCGGCTTAATTTGACTCAACACGG-GGAAACTTA-CCAGGTCCAGACACGG-GAAGGATTGACAGATTGAGAGCTCTTTCTTGATTCTGTGGG-TGGTGGTGCATGGCCGTTCTTAGTTGGTGGGTTGCCTTGTCAGGTTGATTCCGGTAACGAACGAGACCTCAGCCTGCTAAA-TAGTCA-GCATC-GCACCT-----GC--GGTGC-GCC-G-ACTTCTTAGAGGGAC-TATTGG-CGTTT---AGCCA-A-T-GGAAGTATGAGGCGATAACAGGTCTGTGA-TGC-CCTTAGATGTTCTGGGCCGCACG-CGCGCTACACTGACGCGACCAACGAG------CCTAT---CCTTGGC-CGAGA-GG-CCCGGGTAATCTTGT--AAACCGCGTCGTGATGGGGATAGATTATTGCAATTATTAGTCTTCAACGAGGAATGCCTAGTAAG-CGCGAGTCATCAGCTCGCGTTGATTACGT-CCCTGCCCTTTGTACACACCGCCCGTCGCTCCTACCGATTGGGT-GTGCTGGTGAAGTGTTCGGATTGAGCTT-GGCTG----GG-GCAA-CC--T-GGCCTTGCTTGA-GAAGTTCATTAAACCCTCC-CACCTAGAGGAAGGAGAAGTCGTAACAAGGTTTCCGTAG-GTGAA-CCTGCGGAAGGATCATTG--ATTATTGGTCCTGTTTTAGATATCGTATTTGCTAAAGGCCAAGTACCAAATATTTACAACGCTCTAACTATTCGTGCTAAAAACTCAGCAGGTACAGAAATGGCTGTTACTTGTGAAGTTCAACAACTTTTAGGTGATAACTGTGTACGTGCAGTTTCTATGAACCCAACAGAAGGTTTAATGCGTGGTATGGAAGTTGTAGATACTGGTAAACCGTTAAGTGTTCCTGTAGGTAAAGTAACTTTAGGACGTATTTTCAACGTTCTAGGTGAACCTGTAGATAACATGGGTAATGTTAAA---GTTGAAGAAACTTTACCAATTCACCGTACAGCTCCTGCTTTCGTTGATTTAGATACTCGTTTATCAATTTTTGAAACAGGTATTAAAGTTGTAGACCTTTTAGCTCCATACCGTCGTGGTGGTAAAATTGGTCTTTTCGGTGGTGCTGGTGTAGGCAAAACAGTTTTAATTATGGAACTGATC------AACAACATTGCTAAAGCACACGGTGGTGTTTCTGTATTTGCTGGTGTTGGTGAACGTACACGTGAAGGTAACGACCTTTACACAGAAATGAAAGAATCTGGTGTTATTGTTGAAAAGAACTTATCTGATTCAAAAGTAGCTCTTGTATACGGTCAAATGAACGAACCACCAGGTGCTCGTATGCGTGTTGCTTTAACAGCTTTAACAATGGCTGAATATTTCCGTGATGTTAACAAACAAGACGTATTATTCTTCATTGATAACATTTTCCGTTTCGTACAAGCTGGTGCTGAAGTATCTGCTTTATTAGGTCGTATGCCATCAGCTGTAGGTTACCAACCTACTTTAGCTACAGAAATGGGTGGTCTTCAAGAACGTATTACTTCAACTAAAGATGGTTCTATCACATCGATTCAGGCTGTATATGTACCTGCAGATGACCTTACTGACCCTGCTCCTGCTACAACATTCGCTCACTTAGATGCTACTACAGTACTTTCTCGTAACTTAGCTGCTAAAGGTATTTACCCTGCGGTTGACCCATTAGAATCAACTTCAACTATGTTACAACCGTGGATTCTTGGTGAAAAACACTATGATTCTGCACAAAGCGTAAAAAAAACTTTACAACGTTACAAAGAATTACAAGATATTATTGCTATTCTAGGTTTAGATGAATTATCTGAAGAAGACAGACTTATTGTAGCTCGTGCTCGTAAAATTGAACGTTTCTTATCACAACCATTCTTCGTAGCTGAAGTATTTACAGGTTCACCTGGTAAATATGTTTCTTTAGCTGAAACTATTGAAGGTTTTGGTAAAATTTTCGCTGGTGAATTAGATGATTTACCAGAACAAGCATTCTACTTAGTAGGTAACATTACAGAAATGGTTCCACAAACAGAAACTAAAGCAGGTGCTGGATTCAAAGCCGGTGTAAAAGACTACCGTTTAACATACTACACACCTGATTACGTAGTAAGAGATACTGATATTTTAGCTGCATTCCGTATGACTCCACAACTAGGTGTTCCACCTGAAGAATGTGGTGCTGCTGTAGCTGCTGAATCTTCAACAGGTACATGGACTACAGTATGGACTGACGGTTTAACAAGTCTTGACCGTTACAAAGGTCGTTGTTACGATATCGAACCAGTTCCGGGTGAAGACAACCAATACATTGCTTACGTAGCTTACCCAATCGACTTATTCGAAGAAGGTTCAGTAACTAACATGTTCACTTCTATTGTAGGTAACGTATTCGGTTTCAAAGCTTTACGTGCTCTACGTCTTGAAGACCTTCGTATTCCACCTGCTTACGTTAAAACATTCGTAGGTCCTCCACACGGTATTCAGGTAGAACGTGACAAATTAAACAAATATGGTCGTGGTCTTTTAGGTTGTACAATCAAACCTAAATTAGGTCTTTCAGCTAAAAACTACGGTCGTGCAGTTTATGAATGTTTACGTGGTGGTCTTGACTTTACTAAAGACGACGAAAACGTAAACTCACAACCATTCATGCGTTGGCGTGACCGTTTCCTTTTCGTTGCTGAAGCTATTTACAAAGCTCAAGCAGAAACAGGTGAAGTTAAAGGTCACTACTTAAACGCTACTGCTGGTACTTGTGAAGAAATGATGAAACGTGCAGTATGTGCTAAAGAATTAGGTGTACCTATTATTATGCACGACTACTTAACAGGTGGTTTCACAGCTAACACTTCATTAGCTATCTACTGTCGTGACAACGGTCTTCTTCTACACATCCACCGTGCTATGCACGCGGTTATTGAC------CGTCAACGTAACCACGGTATTCACTTCCGTGTTCTTGCTAAAGCTCTTCGTATGTCTGGTGGTGACCACCTTCACTCTGGTACTGTTGTAGGTAAACTAGAAGGTGAACGTGAAGTTACTCTAGGTTTCGTAGACTTAATGCGTGATGACTACGTTGAAAAAGACCGTAGCCGTGGTATTTACTTCACTCAAGACTGGTGTTCAATGCCAGGTGTTATGCCAGTTGCTTCAGGCGGTATTCACGTATGGCACATGCCAGCTTTAGTTGAAATCTTCGGTGATGACGCATGTCTTCAGTTCGGTGGTGGTACTCTAGGTCACCCTTGGGGTAACGCTCCAGGTGCTGCAGCTAACCGTGTAGCTCTTGAAGCTTGTACTCAAGCTCGTAACGAAGGTCGTGACCTTGCTCGTGAAGGTGGCGACGTAATTCGTTCAGCTTGTAAATGGTCTCCAGAACTTGCTGCTGCATGTGAA
Chlorella_vulgaris         ---------------------AGTCATATGCTTGTCTCAAAGATTAAGCCATGCATGTCTAAGTATAA-ACTG-C-TTTATACT-G-T-GAAACTGCGAATGGCTCATTAAATCAGTTATAGTTTATTTGATGGTA--CTTACTACTCGG-ATACCCGTAGTAAATCTAGAGCTAATACGTGCGT-A-AATCCCGACTTCT--GGAAGGGACGTATTTATTAGATAAAAGGCCGA---CCGGG-CT-TCTGCCCG--ACTCGCGGT-GAATCATGATAACTTCA-CGAATCGCA-TGGCCT-TGT--GCC--GGCGATGTTTCATTCAAATTTCTGCCCTATCAACTTTTGATGGTAGGATAGAGGCCTACCATGGTGGTAACGGGTGACGGAGGATTAGGGTTCGATTCCGGAGAGGGAGCC-TGAGAAACGGCTACCACATCCA-AGG-AAGGCAGCAGGCGCGCAAATTACCCAA-TCCTGACACAGGG--AGGTAGTGACA-------ATAAATAACAAT-ACTGGGCCTTTTCAGGTCTGGTAATTGGAATGAGTACAATC-TAAACC-CCTTAACGAGGATCAATTGGAGGGCAAGTCTGGT-G--CCAGCAGCCGCGGTAATTCCAGCTCCAATAGCGTATATTTAAGTTGCTGCAGTTAAAAAGCTCGTAGTTGGATTT-CGGGTGGGACC-TGCC-GGTCCGCCG--TTT----CGGTGT-G-CACTGG----CAGGGCTCACCTTGT-TGCCGGGGA---CGGGC-TCCTGGGCTTCACTGT-CCGGGACTCG--------GA-GTCGGCGCTGTTACTTT-GAGTAAA-TTAGAGTG-TTCAAAGCAGGCC--TACG-CT-CTGAATAC-ATTAGCATGGAATAACAC-GATA--GGA-CTCTGG-CCTATCCT-GTTGGTCTGT-AG-GACC--GGAGTAATGATT-AAGAGGG-ACAG-TCGGGGGCATT-CGTATTTCATTGTCAGAGGTGAAATTCTTGGATTTATGAAAGACGAACTACTGCGAAA-GCA-TTTGCCAAGGATGTTTTC-ATTAATCAA-GAACGAAAGTTGGGGG-CTCGAAGACGATTAGATACCGTCCTAGTCTCAACCATAAACGATGCCGACTAGGGATCGGCGGATG-TTTC--TTCG-ATGACTCCGCCGGCACCTT-ATGAGAAATCA--AA-GTTTTTGGGTTCCGGGGGGAGTATGGTCGCAAGGCTGAAACTTAAAGG-AATTGACGGAAGGGCACCACCAGGCGTGG--AGCCT-GCGGCTTAATTTGACTCAACACGG-GAAAACTTA-CCAGGTCCAGACATAG-TGAGGATTGACAGATTGAGAGCTCTTTCTTGATTCTATGGG-TGGTGGTGCATGGCCGTTCTTAGTTGGTGGGTTGCCTTGTCAGGTTGATTCCGGTAACGAACGAGACCTCAGCCTGCTAAA-TAGTCA-CGGTT-GGTTCG-----CC--AGCCG-GCG-G-ACTTCTTAGAGGGAC-TATTGG-CGACT---AGCCA-A-T-GGAAGCATGAGGCAATAACAGGTCTGTGA-TGC-CCTTAGATGTTCTGGGCCGCACG-CGCGCTACACTGATGCATTCAACGAG------CCTAG---CCTTGGC-CGAGA-GG-CCCGGGTAATCTTC--GAAACTGCATCGTGATGGGGATAGATTATTGCAATTATTAATCTTCAACGAGGAATGCCTAGTAAG-CGCAAGTCATCAGCTTGCGTTGATTACGT-CCCTGCCCTTTGTACACACCGCCCGTCGCTCCTACCGATTGGGT-GTGCTGGTGAAGTGTTCGGATTGGCGACCTG-GGG-C-GG-TCT--CCGCT-CTCGGCCGCCGA-GAAGTTCATTAAACCCTCC-CACCTAGAGGAAGGAGAAGTCGTAACAAGGTTTCC-------------------------------ATTATTGGTCCAGTATTAGATGTGTCATTTCCAGCAGGGAAAATGCCAAATATTTATAATGCATTAACCGTTGGTGGTAAAAATGAAGCTGGCCAAGAGATTTCTGTAACATGTGAAGTTCAACAATTATTAGGTGATCATTGTGTACGTGCTGTAGCAATGAGTGCAACCGATGGTTTAATGCGTGGAATGGAAGTTTTAGACAGCGGAAAACCCTTAAATGTTCCAGTAGGAGCAGCTACTTTAGGTCGTATTTTTAACGTTCTTGGGGAACCAGTAGATAACCTTGGACCTGTAAAT---ACAAAAGACCAACTTCCAATTCACCGTTCAGCACCAGCTTTTGTAGATTTAGACACTAAACTTTCGATTTTTGAAAGCGGAATCAAAGTTGTTGATCTGTTAGCACCTTATCGTCGAGGTGGCAAAATTGGTTTATTTGGTGGTGCAGGTGTAGGGAAAACTGTACTTATTATGGAACTAATT------AATAACATCGCAAAAGCGCATGGTGGCGTTTCTGTGTTTGGTGGTGTTGGAGAACGTACACGTGAAGGAAATGACCTTTACATGGAAATGAAAGAATCTGGTGTAATTAATGAGTCAAATATTAGTGAATCTAAAGTAGCACTTGTATATGGTCAAATGAATGAGCCACCAGGAGCACGTATGCGTGTTGGTTTAACAGCATTAACAATGGCGGAATTTTTCCGTGATATTAATAAACAAGATGTACTTCTTTTTATTGATAACATTTTCCGATTTGTTCAAGCAGGTTCCGAAGTTTCAGCACTTTTAGGTCGTATGCCGTCTGCTGTAGGGTATCAACCAACTTTAGCAACAGAGATGGGTGGGTTACAAGAACGTATTACCTCGACAAAAGATGGTAGTATCACATCAATCCAAGCTGTGTATGTACCTGCAGATGATTTAACAGATCCAGCACCAGCTACAACTTTCGCTCATTTAGATGCAACAACAGTACTTTCTCGAAATTTAGCATCTAAAGGAATTTATCCAGCTGTAGATCCTTTAGATTCTACTTCAACAATGTTACAACCATGGATTGTTGGTGATCAACATTATCAGTGTGCACAAAACGTCAAACAAACTTTACAACGTTATAAAGAATTACAAGATATCATTGCCATTCTGGGCTTAGATGAATTATCTGAAGAAGATCGTCTTATTGTAGCGCGAGCTCGTAAAATTGAACGATTTTTATCTCAACCTTTCTTTGTTGCCGAAGTGTTTACAGGTTCACCTGGAAAATATGTAAGTTTAGCAGAAACTATTCAAGGATTTAATCTAATTTTATCCGGTGAACTCGATGATCTTCCTGAACAAGCTTTTTATTTAGTTGGTAATCTTGATGAAATGTCTCCACAAACTGAAACTAAAGCAAGGGTGGGTTTCAAAGCAGGTGTTAAAGACTACCGTTTAACTTACTATACTCCTGATTACCAACCAAAAGACACTGATATTCTTGCAGCGTTCCGTATGACTCCTCAACCAGGTGTTCCACCAGAAGAAGCGGGTGCGGCAGTAGCAGCAGAATCATCAACTGGTACTTGGACGACTGTATGGACTGATGGTTTAACTAGTTTAGACCGTTACAAAGGTCGTTGTTATGACATCGAGCCTGTTCCAGGTGAAGAAAATCAATACATCGCGTATATTGCATATCCTTTAGACCTTTTTGAAGAAGGATCTGTAACAAACTTATTTACTTCAATTGTAGGGAACGTTTTTGGTTTCAAAGCTCTTCGTGCTTTACGTTTAGAAGATCTTCGTATTCCACCAGCATACGTGAAAACTTTCCAAGGTCCTCCTCACGGTATTCAAGTAGAACGTGATAAACTTAACAAATACGGTCGTGGTTTATTAGGTTGTACAATTAAACCAAAATTAGGTCTTTCAGCTAAAAACTACGGTCGTGCTGTATACGAATGTTTACGTGGTGGGCTTGATTTCACAAAAGATGATGAAAACGTAAACTCTCAACCATTTATGCGTTGGAGAGATCGTTTCTTATTTGTTGCTGAAGCTATTTACAAATCTCAAGCTGAAACTGGTGAAATTAAAGGTCACTATTTAAACGCAACGGCAGCTACAGCAGAAGCAATGATGCAACGTGCTGAATGTGCGAAAGATTTAGGTGTACCTATTATTATGCACGATTACTTAACTGGTGGTTTTACAGCAAACACAAGTTTATCTCATTATTGTCGTGATAATGGTCTTCTTTTACACATTCACCGTGCAATGCACGCTGTAATTGAC------CGTCAAAGAAATCATGGTATCACCTTCCGTGTTTTAGCAAAAGCTCTTCGTTTATCTGGTGGTGATCACTTACATTCTGGTACAGTTGTAGGGAAACTAGAAGGTGAACGTGAAGTAACATTAGGTTTCGTTGATTTAATGCGTGATGATTACATTGAAAAAGATCGTAGTCGTGGTATTTATTTCACTCAAGATTGGGTTTCTTTACCAGGTACAATGCCAGTAGCTTCTGGTGGTATTCACGTATGGCACATGCCAGCTCTGGTTGAAATTTTCGGTGATGATGCTTGTTTACAATTCGGTGGTGGTACTTTAGGTCACCCTTGGGGGAATGCTCCAGGTGCTGCTGCAAACCGTGTTGCTTTAGAAGCTTGTACTCAAGCACGTAATGAAGGTCGTGATCTTGCTCGTGAAGGCGGTGATGTAATCCGTGCAGCGTGCAAATGGAGTCCTGAATTAGCTGCAGCGTGTGAA
Chlorococcum_echinozygotum --------------------------------------AAAGATTAAGCCATGCATGTCTAAGTATA--GTAC-C--TTATACT-G-C-GAAACTGCGAATGGCTCATTAAATCAGTTATAATTTATTTGATGGTA--CTTACTACTCGG-ATAACCGTAGTAATTCTAGAGCTAATACGTGCGA-A-TATCCCGACCTCT--GGAAGGGACGTATTTATTAGATNAAAGGCC-A-G-CCGGG-C---TTGCCCG--ACCTGAGTT-GACTCATGATAACTTCA-CGAATCGCA-TGGCCT-TGT--GCC--GGCGATGTNTCAAATAAATATCTGCCCTATCAACTTTCGATGGTAGGATAGAGGCCTACCATGGTGGTAACGGGTGACGGAGGATTAGGGTTCGATTCCGGAGAGGGAGCC-TNAGAAACGGCTACCACATCCA-AGG-AAGGCAGCAGGCGCGNNAATTGCCCAA-TCCCGATTCGGGG--AGGCAGTGACA-------ATNNATNANAAT-NCCGGGCATTCA-ATGTCTGGTAATTGGAATGAGTACAATC-TAAATC-TCTTAACGAGGATCCATTGGAGGGCAAGTCTGGT-G--CCAGCAGCCGCGGTAATTCCAGCTCCAAAAGCGTATATTTAAGTTGTTGCAGTTAAAAGGCTCGTAGTCGAAACT-CGGGTTCGGTC-CGTC-GGTCCGCCT--C------TGGTGT-G-CACTGT--T-GGTACCGTTCCTTTC-TGTCGGGGA---CGGGC-TCTTGGGCTTCACTGT-CCGGGACCCG--------GG-CTCGGCGAGGTTACTTT-GAGTAAA-TTAGAGTG-TTNAAAGCAGGC--GATCG-CC-CTGAATAC-ATTAGCATGGAATAGCAC-GATA--GGA-CTCTGG-CCTATCTT-GCTGGTCTGT-AG-GACC--GGAGTAATGATT-AAGAGGN-ACAG-TCGGGGGCATT-GGTATTTCCGGGTCAGAGGTNAAATTCTTGGATTCCGGAAAGACCATCCACTGCGAAA-GCA-TTTGCCAAGGATGTTTTC-ATTGATCAA-GAACGAAAGTTGGGGG-CTCGAANACGATTAGATACCGTCGTAGTNTCAACCATAAACGATGTCGACCAGGGATTGGCGGGCG-NTCT-TTT-G-ATGACCCCGCCAGCACCTT-GAGAGAAATCA--GA-GTCTTTGGATTCCGGGGGGAGTATGGTCGCAAGGCTGAAACTTAAAGG-AATTGACGGAAGGGCACCACCAGGCGTGG--AGCCT-GCGGCTTAATTTGACTCAACACGG-GAAATCTTA-CCAGGTCCAGACGCGG-GAATGATGAACAGATTGAGAGCTCTTTTTTGATTCTGTGGG-TGGTGGTGCATGGCCGTTCTTAGTTGGTGGGTTGCCTTGTCAGGTTGATTCCGGTAACGAACGAGACCTCAGCCTGCTAAA-TAGTCG-GCGGT-CCTTTCT----GG--ATCGC--CTCG-ACTTCTTAGAGGGAC-TATTGT-CGTTT---AGGCA-A-T-GGAAGTGTGAGGCAATAACAGGTCTGTGA-TGC-CCTTAGATGTTCTGGGCCGCACG-CGCGCTACACTGATGCATTCAACGAG------CCTAT---CCTTGGC-CGAGA-GG-CCTGGGTAATCTTG--AAAACTGCATCGTGATGGGGATAGATTATTGCAATTATTAGTCTTCAACGAGGAATGCCTAGTAAG-CGCGAGTCATCAGCTCGCGTTGATTACGT-CCCTGCCCTTTGTACACACCGCCCGTCGCTCCTACCGATTGGGT-GTGCTGGTGAAGTGTNNGGATTGGCTTTGATCGG--T--G-GCAA-CATTGGTTAGAGCCGA---GAAGATCATTAAACCCTCC-CACCTAGAGGAA------------------------------------------------------------------------------------------------------------------------------------------------------------------------------------------------AATGCTGTGCGTGCGGTATCAATGCAACCGACAGATGGTTTAATGCGTGGTATGGAAGTTCTTGATACAGGAAAACCATTAATTGTACCTGTAGGTAAAGTGACATTAGGTCGTATTTTTAATGTTTTAGGTGAACCTGTAGATAATATGGGTCCAGTTAAA---ATCGAAGATACATTACCAATTCACCGTAAAGCGCCTGCTTTTGTGGATTTAGATACTCGTTTATCGATTTTTGAAACAGGAATTAAAGTAGTAGATTTATTAGCCCCATATCGTCGTGGTGGTAAAATTGGTTTATTTGGTGGGGCTGGTGTTGGTAAAACTGTTTTAATTATGGAACTTATT------AACAACATTGCAAAAGCTCACGGGGGTGTTTCTGTTTTTGCCGGAGTTGGTGAACGTACACGTGAAGGTAATGACCTTTATACAGAAATGAAAGAATCTGGTGTTATTGTTGAAAAAAATTTAGCGGATTCAAAAGTTGCTCTTGTATATGGTCAAATGAATGAACCACCANGNNNNNNNNNNNNNGTAGCATTAACAGCTCTTACGATGGCAGAATATTTCCGAGATATTAACAAACAAGATGTTCTTTTCTTTATTGATAACATTTTCCGTTTCGTTCAAGCTGGTGCTGAAGTTTCTGCGCTTTTAGGTCGTATGCCTTCTGCTGTTGGTTACCAACCAACATTAGCAACTGAAATGGGTGGATTACAAGAACGTATTACATCAACAAAAGATGGTTCAATTACTTCTATTCAAGCTGTATATGTACCTGCTGATGACTTAACTGATCCAGCGCCTGCTACTACATTTGCTCACTTAGATGCGACGACTGTTTTATCACGTAACTTAGCTGCTAAAGGAATTTATCCAGCAGTTGACCCATTAGAGTCAACTTCAACAATGTTACAACCTTGGATTTTAGGTGAAAAACATTATCAAACAGCTCAAAACGTTAAAAAAACTTTACAACGTTATAAAGAACTACAAGATATTATTGCTATCCTTGGATTAGATGAATTATCTGAAGAAGATCGTCTAACTGTTGCGCGTGCTCGTAAAATTGAACGTTTCTTATCTCAACCATTCTTTGTTGCAGAAGTATTCACTGGATCGCCAGGTAAATATACATCATTGGCAGAATCAATTGAAGGCTTTACTAAAATTTT------------------------------------------------------------------------------AACAAGAGCCGGTGCTGGTTTTAAAGCAGGTGTAAAAGATTACCGTCTTACTTATTATACACCAGATTACGTTGTAAAAGAAACTGATATTTTAGCTGCTTTCCGTATGACTCCTCAACCAGGTGTTCCAGCTGAAGAATGTGGTGCAGCAGTAGCTGCCGAATCATCGACTGGTACTTGGACAACAGTATGGACTGATGGTTTAACTAGTTTAGATCGTTATAAAGGTCGTTGTTATGACATCGAACCTGTTCCAGGTGAAGACAATCAGTATATTGCTTACGTTGCTTACCCTATCGATTTATTCGAAGAAGGTTCAGTAACAAACCTATTTACTTCAATTGTTGGTAACGTATTTGGTTTCAAAGCGTTACGTGCTTTACGTTTAGAAGATTTACGTATTCCTCCAGCATATGTTAAAACATTCTCTGGACCTCCACACGGAATCCAAGTAGAACGTGACAAAATTAACAAATATGGTCGTGGTCTTTTAGGTTGTACTATTAAACCAAAATTAGGTCTTTCTGCTAAAAACTATGGTCGTGCGGTTTATGAATGTTTACGTGGTGGGCTAGACTTTACTAAAGATGATGAAAACGTAAACTCTCAACCTTTTATGCGTTGGCGTGATCGTTTCCTTTTCTGTGCTGAAGCTATTTATAAAGCTCAAGCTGAAACTGGTGAAGTAAAAGGGCACTATTTAAACGCTACAGCTGCTACTTCTGAAGAAATGATCAAACGTGCAGTATGTGCTAAAGAATTTGGTGTACCTATTATTATGCATGACTACTTAACTGGTGGTTTCACTTCTAACACTTCTTTATCTAACTATTGTCGTGATCATGGTTTATTACTTCATATTCACCGTGCGATGCATGCTGTTATTGAC------CGTCAAAGAAATCATGGTATTCACTTCCGTGTTTTAGCTAAAGCTCTTCGTCTATCTGGTGGTGACCACCTTCACTCTGGTACTGTTGTTGGTAAACTAGAAGGTGAACGTGAAGTAACTTTAGGTTTCGTAGATTTAATGCGTGATAACTATGTTGAAAAAGATCGTAGCCGTGGTATTTACTTTACTCAAGATTGGTGTTCAATGGCAGGTGTTATGCCAGTAGCTTCTGGTGGTATTCATGTATGGCATATGCC-------------------------------------------------------------------------------------------------------------------------------------------------------------------------------------------------------------------------
Chlorokybus_atmophyticus   ---CTGGTTGATCCTGCCAGTAGTCATATGCTTGTCTCAAAGATTAAGCCATGCATGTCTAAGTATAA-ACTG----TTATACT-G-T-GAAACTGCGAATGGCTCATTAAATCAGTTATAGTTTATTTGATGGTA-CC-TACTACTCGGTATAACCGTAGTAATTCTAGAGCTAATACGTGCACAA-AGTCCCGACTCTT--GGAAGGGATGTATTTATTAGATAAAAAACCAA--TACGGGT---TTCGGCCCGGTATTGCGGT-GAATCATAATAACTCCT-CGAATCGCA-TGGCCTTCGT--GCC--GGCGATGTTTCATTCAAATTTCTGCCCTATCAACTTTCGATGGTAGGATAGAGGCCTACCATGGTGGTAACGGGTGACGGAGAATTAGGGTTCGATTCCGGAGAGGGAGCC-TGAGAAACGGCTACCACATCCA-AGG-AAGGCAGCAGGCGCGCAAATTACCCAA-TCCTGATACAGGG--AGGTAGTGACA-------ATAAATAACAAT-ACCGGGCTTTCTAAAGTCTGGTAATTGGAATGAGTACAATT-TAAATC-CCTTAACGAGGATCCATTGGAGGGCAAGTCTGGT-G--CCAGCAGCCGCGGTAATTCCAGCTCCAATAGCGTATATTTAAGTTGTTGCGATTAAAAAGCTCGTAGTTGGATTTT-GGGATGGGGT-GATC-GGTCTGCCG--TTT----CGGTAT-G-TACTGG--T--CACCTTTTCCTTCT-TGTCGGGGA---CGCGC-TCCTGACCTTAATTGG-CTGGGACGCG--------GA-GTCGGCGATGTTACTTT-GAAAAAA-TTAGAGTG-TTCAAAGCAGGCC--TATG-CT-CTGAATAC-ATTAGCATGGAATAACGT-TATA--GGA-CTCTGGTCCTATTTT-GTTGGTTTTC-GG-GACC--GGAGTAATGATT-AATAGGG-ACAG-TTGGGGGCATT-CGTATTTCGTTGTCAGAGGTGAAATTCTTGGATTTACGAAAGRCGAACTTCTGCGAAA-GCA-TTTGCCAAGGATGTTTTC-ATTGATCAA-GAACGAAAGTAGGGGG-ATCGAAGACGATCAGATACCGTCCTAGTCTCTACCATAAACGATGCCGACTAGGGATTGGCAGATG-TTAC-TTA-G-ATGACTCTGCCAGCACCTT-ATGAGAAATCA--AA-GTTTTTGGGTTCCGGGGGGAGTATGGTCGCAAGGNNGAAACTTAAAGG-AATTGACGGAAGGGCACCACCAGGAGTGG--AGCCT-GCGGCTTAATTTGACTCAACACGG-GGAAACTTA-CCAGGTCCAGACATAG-TAAGGATTGACAGATTGAGAGCTCTTTCTTGATTCTATGGG-TGGTGGTGCATGGCGGTTCTTAGTTGGTGGAGTGATTTGTCTGGTTAATTCCGTTAACGAACGAGACCTCAGCCTGCTAAA-TAGTTA-CGNGAAGATTCT-----TCT-TCGTG-GCC-A-ACTTCTTAGAGGGAC-TATTGG-CGTCT---AGCCA-G-T-GGAAGTTTGAGGCAATAACAGGTCTGTGA-TGC-CCTTAGATGTTCTGGGCCGCACG-CGCGCTACACTGATGGATTCAACGAG------TATATAA-CCTTGGC-CGAAA-GG-TCCGGGTAATCTTGT-GAAATTTCATCGTGATGGGGATAGATTATTGCAATTATTAATCTTCAACGAGGAATTCCTAGTAAG-CGCGAGTCATCAGCTCGCGTTGATTACGT-CCCTGCCCTTTGTACACANCGCCCGTCGCTCCTACCGATTGAAT-GATCCGGTGAAGTTTTCGGATCGCGACGACGCGGT------TCGC---GCTGGTGACGCCGTGA-GAAGTTCATTAAACCTTAT-CATTTAGAGGAAGGAGAAGTCGTAACAAGGTTTCCGTAG-GTGAA-CCTGCAGAAGGATCA-----ATTATTGGCCCTGTAATGGATGTTAAGTTTTCTCCAGGCAAAATGCCTAACATTTATAATGCATTAATTGTTAATGGTAAAAACGAAGCTGGTGACGAAATTAGCGTAACTTGTGAAGTTCAACAATTACTAGGGGATAATAAAGTAAGAGCTATCTCTATGAGTGGTACTGATGGGCTTATGAGAGGTATGGAAGTATTAGACACAGGAGCTCCATTAAGTGTACCTGTAGGTGAAGCTACTCTTGGACGTATTTTTAATGTACTAGGCGAACCTGTAGATAATCTTGGACCGGTTGCT---AACAAATCTACATTACCTATTCACAGGGATCCGCCCGCTTTTACCGAATTAGATACTAAATTATCAATCTTTGAAACAGGAATAAAAGTTGTAGATCTTTTAGCCCCTTATCGTCGAGGAGGGAAGATTGGTTTATTTGGTGGCGCGGGTGTTGGAAAAACAGTACTTATTATGGAATTAATT------AATAATATTGCCAAAGCCCATGGTGGAGTTTCCGTTTTTGGTGGTGTAGGAGAACGGACACGCGAAGGAAATGACTTATACCAAGAGATGAAAGAGTCTAAAGTGATCAATGAAGAAAACTTATCTGAATCAAAGGTTGCTTTAGTTTATGGTCAAATGAATGAACCACCAGGTGCACGTATGAGAGTTGGGTTAACTGCACTTACGATGGCTGAATATTTCCGAGATGTTAATAACCAAGACGTTTTGCTGTTTATTGACAATATTTTCCGATTCGTTCAAGCGGGTTCCGAAGTATCCGCTCTTCTTGGTAGAATGCCGTCTGCAGTAGGTTATCAACCGACTCTTAGTAGAGAAATGGGTACTCTTCAAGAACGTATTACTTCTACCAAAAAAGGATCCATTACATCTATTCAAGCTGTTTATGTGCCTGCCGATGACTTAACAGATCCAGCACCTGCTACTACATTTGCTCATTTAGATGCTACTACTGTATTATCTAGAGGTTTAGCTGCTAAAGGTATTTATCCTGCTGTAGATCCTTTGGATTCTACTTCTACTATGTTGCAACCATGGATTGTTGGAGAAGAACATTATGACACAGCTCAACGTGTAAAACAGACTTTACAACGATACAAAGAGCTACAGGACATTATTGCGATTCTTGGTTTAGATGAATTGTCAGAAGAAGACCGTTTAACAGTAGCTAGAGCACGCAAGATTGAACGTTTTCTTTCACAACCATTCTTTGTAGCTGAAGTCTTTACCGGATCTCCTGGTAAATATGTAAGCTTAGCGGATACAATCAAAGGTTTTCAAATGATTCTTTCCGGAGAATTAGATAGTCTTCCAGAACAAGCATTTTATCTAGTAGGCGACATTGGAGAAATGTCACCACAAACTGAGACTAGAACCGGCACTGGGTTTAAAGCGGGTGTAAAAGATTACAGACTTACATATTATACTCCTGATTATGTAACTAAGGAGACAGATATCCTTGCAGCTTTTCGTATGACACCTCAACCTGGTGTACCACCAGAAGAGGCTGGTGCAGCGGTTGCAGCAGAATCTTCCACAGGTACATGGACTACTGTTTGGACTGATGGATTAACTAGTCTAGATCGTTACAAAGGTAGATGCTATGATATTGAGCCAGTTGCTGGTGAAGATAATCAATATATTGCATATGTAGCATATCCTCTTGATCTTTTTGAAGAAGGTTCTGTTACTAACCTATTTACTTCTATTGTAGGAAACGTTTTTGGTTTTAAAGCTCTAAGAGCTTTACGCTTAGAAGACTTAAGAATTCCTCCTGCTTACGTCAAAACTTTCCAAGGACCACCTCATGGTATTCAGGTAGAAAGAGACAAATTGAACAAATATGGACGTCCTCTATTAGGATGTACTATTAAACCTAAATTAGGACTTTCTGCTAAAAACTACGGACGTGCTGTTTATGAGTGTTTACGTGGTGGTTTAGATTTTACAAAAGATGATGAGAACGTAAACTCTCAACCTTTTATGCGTTGGAGAGATAGATTCTTATTCTGTGCTGAAGCTATTTACAAATCTCAAGCTGAAACTGGAGAAATCAAAGGGCATTATTTAAATGCTACTGCCGGAACTTGTGAAGAAATGCTAAAAAGAGCTGAGTACGCTAAAGAACTAGGCGTACCAATTATTATGCATGACTATCTAACCGGTGGTTTCACAGCAAATACTAGTTTAGCTCATTATTGTCGTGATAATGGTTTACTTCTTCACATTCACCGTGCAATGCATGCGGTAATTGAT------AGACAAAGAAACCATGGTATTCACTTCCGTGTTTTAGCAAAAGCATTACGTATGTCTGGTGGTGACCATATTCACAGTGGTACAGTTGTAGGTAAACTTGAAGGTGAACGTGAAGTAACTTTAGGTTTCGTAGATTTACTTCGTGATGACTATATTGAAAAAGATAGAAGTCGTGGTATCTACTTTACTCAAGATTGGGTTTCTCTACCTGGTGTACTACCAGTAGCATCTGGAGGTATTCACGTTTGGCATATGCCGGCTCTAACCGAAATCTTTGGTGATGATTCCGTATTACAATTCGGTGGTGGTACATTAGGTCACCCTTGGGGTAATGCTCCTGGTGCAGTAGCTAACCGTGTTGCTTTAGAAGCGTGTGTACAAGCTCGTAATGAAGGACGTGATCTAGCTCGCGAAGGTAATAATGTTATTAGAGAAGCTGCAAAATTCAGCCCTGAATTAGCTGCTGCTTGTGAA
Chondrus_crispus           AACCTGGTTGATCCTGCCAGTGGT-ATATGCTTGTCTCAAGGACTAAGCCATGCAAGTGTAAGTATGA-GTGAA---TTGTACA-A-C-GAAACTGCGAATGGCTCGGTAAAACAGCTATAGTTTCTTCGATGGTA--ACTACTACTTGG-ATACCCGTAGTAATTCTAGAGCTAATACAAGCCTTA-AAGCGA--CATTTA-TG--TCGTGGTATAAATTGGAGATACA---A---ACCAA-----TGT--TT---------GGT-GATTCACAATTTCT-TTTCTGATCGC----AC---GTTA-GTG----CGACGCATCGTTCAAATTTCTGACCTATCAACTTTGGATGGTAAGGTATTGTCTTACCATGGTTGTGACGAGTGACGGATCGTGGGTGCGAGACTCCGGAGAGGGAGCC-TGAGAGACGGCTACCACATCCA-AGG-AAGGCAGCAGGCGCGCAAATTACCCAA-TCCGGATACCGGG--AGGTAGTGACA-------AGAAATAGCAAT-AGAGGGCCCAA-CGGGTTTTCTAATTGGAATGAGAACAAGG-TAAACA-GCTTATCGAGGAGCCAGCAGAGGGCAAGTCTGGT-G--CCAGCAGCCGCGGTAATTCCAGCTCTGTAAGCGTATACCAAAGTTGTTGCAGTTAAAACGCTCGTAGTCGGAGGT-TGGCGGGCAGT-CCAG-GGCGTCCT---CGC-----GGACGGA-TCTGGA----G--TTGGCCGCCTTT--G--TGGATGGGGGCCT-AGTGGAGCTTCACTGCTTCATTGTGGTC----G--CTGCCA-C--CGTTTACTGT-GAAAAAA-TTAGAGTG-TTCAAAGCAGGCG--TTTGCC--ATGAATAC-ATTAGCATGGAATAATAG-AATA--GGA-CCTGTTTCCTGTTTT-GTTGGTTTGTGAGGATCG--G--GTAATGATT-AAGAGGG-ACGG-TTGGGGGCATT-TGTATTCCGGCGTCAGAGGTGAAATTCTTGGATTGGCGGAAGACAAACGGCTGCGAAA-GCG-TCTGCCAAGGACGTTTTC-ATTGATCAA-GAACGAAAGTAAGGGG-ATCGAAGACGATCAGATACCGTCGTAGTCTTTACTATAAACGATGAGGACTGGGGATCGGGGAGGACTGTATTT-----TGGCCTACCCGGCACCCT-TCGGGAAACCA--AA-GTGTTTGCTTTCTGGGGGGAGTATGGTCGCAAGGCTGAAACTTAAAGG-AATTGACGGAAGGGCATCACCGGGTGTGG--AGCCT-GCGGCTTAATTTGACTCAACACGG-GGAAACTTA-CCAGGTCCGGACATAG-TGAGGATTGACAGATTGAGAGCTCTTTCTTGATTCTATGGT-TGGTGGTGCATGGCCGTTCTTAGTTGGTGGAGTGATCTGTCTGGTTAATTCCGTTAACGAGCGAGACCTGGGCGTGCTAGC-TAGGCGCCAGTACCGTTTTT-----TGGTACTGAGGCTTGCCTTCCTAGACGGAC-TGTGGG-CGTCT---AGTCC-A-C-GGAAGCTCCAGGCAATAACAGGTCTGAGA-TGC-CCTTAGATGTTCTGGGCCGCACG-CGTGCTACACTGAGCGGGTCAACGGG-------TGA----GGATGTG-CGAGA-GC-GCTTCCTAATCTC-T-AAATCCGC-TCGTGCTGGGGATCGAGGCTTGCAACTTTCCCTCTTGAACGAGGAACACCTTGTAAG-CGTGGGTCATCATCCCGCGCTGAATACGT-CCCTGCCCTTTGTACACACCGCCCGTCGCTCCTACCGATTGAGT-GGTCCGGTGAGGCCTTGGGAGGGATGGATGGATTGTG----TTT--CACAAACTATCTGGCCC--AAACTTGGTCAAACCTTAT-CACTTAGAGGAAGGAGAAGTCGTAACAAGGTTTCCG-TAGGTG-AACCTGCAGAAGGACAGAATT-------------------------------------------------------------------------------------------------------------------------------------------------------------------------------------------------------------------------------------------------------------------------------------------------------------------------------------------------------------------------------------------------------------------------------------------------------------------------------------------------------------------------------------------------------------------------------------------------------------------------------------------------------------------------------------------------------------------------------------------------------------------------------------------------------------------------------------------------------------------------------------------------------------------------------------------------------------------------------------------------------------------------------------------------------------------------------------------------------------------------------------------------------------------------------------------------------------------------------------------------------------------------------------------------------------------------------------------------------------------------------------------------------------------------------------------------------------------------------------------------------------------------------------------------------------------------------------------------------------------------------------------------------------------------------------------------------------------------------------------------------------------------------------------------------------------------------------------------------------------------------------------------------------------------------------------------------------------------------------------------------------------------------------------------------------------------------------------------------------------------------------------------------------------------------------------------------------------------------------------------------------------------------------------------------------------------------------------------------------------------------------------------------------------------------------------------------------------------------------------------------------------------------------------------------------------------------------------------------------------------------------------------------------------------------------------------------------------------------------------------------------------------------------------------------------------------------------------------------------------------------
Cichorium_intybus          ------------------------------------------------------------------------------------------------------------------------------------------------------------------------------------------------------------------------------------------------------------------------------------------------------------------------------------------------------------------------------------------------------------------------------------------------------------------------------------------------------------------------------------------------------------------------------------------------------------------------------------------------------------------------------------------------------------------------------------------------------------------------------------------------------------------------------------------------------------------------------------------------------------------------------------------------------------------------------------------------------------------------------------------------------------------------------------------------------------------------------------------------------------------------------------------------------------------------------------------------------------------------------------------------------------------------------------------------------------------------------------------------------------------------------------------------------------------------------------------------------------------------------------------------------------------------------------------------------------------------------------------------------------------------------------------------------------------------------------------------------------------------------------------------------------------------------------------------------------------------------------------------------------------------------------------------------------------------------------------------------------------------------------------------------------------------------------------------------------------------------------------------------------------------------------------------------------------------------------------------------------------------------------------------------------------------------------------------------------------------------------------------------------------------------------------------------------------------------------------------------------------------------------------------------------------------------------------------------------------------------------------------------------------------------------------------------------------------------------------------------------------------------------------------------------------------------------------------------------------------------------------------------------------------------------------------------------------------------------------------------------------------------------------------------------------------------------------------------------------------------------------------------------------------------------------------------------------------------------------------------------------------------------------------------------------------------------------------------------------------------------------------------------------------------------------------------------------------------------------ATGTCACCACAAACAGAGACTAAAGCAAGTGTTGGATTCAAAGCTGGTGTTAAAGATTATAAATTGACTTATTATACTCCTGAATATGAAACCAAGGATACTGATATTTTGGCAGCATTTCGAGTAACTCCTCAACCTGGAGTTCCGCCTGAAGAAGCAGGGGCCGCAGTAGCTGCCGAATCTTCTACTGGTACATGGACAACTGTGTGGACCGATGGACTTACGAGCCTTGATCGTTACAAAGGGCGCTGCTATGGAATCGAGCCTGTTCCTGGAGAAGAAAATCAATATATTGCTTATGTAGCTTACCCATTAGACCTTTTTGAAGAAGGTTCTGTTACTAACATGTTTACTTCCATTGTAGGTAATGTATTTGGGTTCAAAGCCCTGCGTGCTCTACGTCTGGAAGATTTGCGAATCCCTACTGCGTATGTTAAAACTTTCCAGGGTCCCCGTCACGGCATCCAAGTTGAAAGAGATAAATTGAACAAGTATGGTCGTCCCCTGTTGGGATGTACTATTAAACCTAAATTGGGGTTATCCGCTAAAAACTACGGTAGAGCTGTTTATGAATGTCTTCGTGGTGGCCTTGATTTTACTAAAGATGATGAGAACGTGAACTCCCAACCATTTATGCGTTGGAGAGACCGTTTCTTATTTTGTGCCGAAGCTATTTTTAAATCACAAGCTGAAACAGGTGAAATCAAAGGGCATTACTTGAATGCTACTGCGGGTACATGCGAAGAAATGATGAAAAGGGCTATATTTGCCAGAGAATTGGGAGTTCCTATCGTAATGCATGACTACCTAACAGGGGGGTTCACTGCAAATACTAGCTTGGCTCATTATTGCCGAGATAATGGCCTACTTCTTCACATCCACCGCGCAATGCATGCAGTTATTGAT------AGACAGAAGAATCATGGTATACACTTTCGTGTACTAGCTAAAGCGTTACGTATGTCTGGTGGAGATCATATTCATTCCGGTACCGTAGTAGGTAAACTTGAAGGGGAAAGAGAAATCACTTTGGGCTTTGTTGATTTACTGCGTGATGATTTTATTGAAAAAGATAGAAGTCGCGGTATTTATTTCACCCAAGATTGGGTCTCTCTACCAGGTGTTCTACCTGTAGCTTCGGGCGGTATTCACGTTTGGCATATGCCTGCTCTGACCGAGATCTTTGGGGATGATTCCGTACTACAGTTCGGTGGAGGAACTTTAGGGCACCCTTGGGGAAATGCACCCGGTGCCGTAGCTAACCGAGTAGCTCTAGAAGCATGTGTACAAGCTCGTAATGAGGGACGCGATCTTGCTACTGAGGGTAATGAAATTATCCGTGAGGCTGCCAAATGGAGTCCTGAACTAGCTGCTGCTTGTGAA
Cladophora_albida          --CCTGGTTGATCCTGCCAGTCGTGATATGCTTGTCTCAAAGATTAAGCCATGCATGTGTAGGTATAA-CCTG-----TATACC-G-G-WAAACTGCGAATGGCTCGGTAAATCAGTTATAGTTTATTTGATAGTG-CAA-CCTACTCGG-ATAACCGTAGTAACACTAGAGCTAATACGTGCGT-A-AATCCCGACTTTTT-G-AAGGGACGTATTTATTAGATTTATGGCCAG---CCGGG-C---TTGCCCG--ACCAGCGGT-GAATCATGGTAACTTGA-CGGATTGCA-TGGCCTTTGT--GCC--GGCGACGTGTCATTCAAGTTTCTGCCCCATCAGGTTTCGACTGTAGTGTATTGGACTACAGTGCCTATAACGGGTAGCGGAGGATTAGGGTTCGATTCCGGAGAGGGAGCC-TGAGAAACGGCTACCACATCCA-AGG-AAGGCAGCAGGCGCGCAAATTACCCAA-TCCCAACTCAGGG--AGGTAGTGACA-------AGAAATAGCAAT-GCGGGGCTTATTT--GTTCGGCAATTGGAATGAGTACAATT-TAAATC-ACTTAACGAGTATCAATTGGAGGGCAAGTCTGGT-G--CCAGCAGCCGCGGTAATTCCAGCTCCAATAGCGTATATGTAAGTTGTTGCGATTAAAAAGCCCGTAGCTGAACCT-CGGGCAACCCT--GAC-GGTCCGCGT--T------TCGTG-AGTACTGTC--G-T--GGGTTGTCTTTC-TGGCAAGA----CCGTA-TCTCGCCGTTAACTCG-CCGGGAACGG--------CG-CTTGCCAAGGTTACTTT-GAGTAAA-ATAGAGTG-TTCAAAGCAAGC--TCGCG-CT-CTGAATAC-ACTAGCATGGGATAACAC-GACA--TGACCGATGG-TCTATCTT-GTTGGCCTGT-AG--ACCTGTTGGTAATGGCT-AATAGGG-ACGG-TCGGGGGCATT-CGTATTTCGCTGTCAGAGGTGAAATTCTTGGATTTGCGAAAGACGAACTACTGCGAAA-GCA-TTTGCCAAGGACGCTTTC-ATTAGTCAA-GGACGAAAGTCGGGGG-ATCGAAGACGATTAGATACCGTCGTAGTCTCGACCATAAACGATGCCAATTAGGGATTGGAGGGTG-G-AT-CCAAT-ATGCCTCCTCCAGCACCTT-CCGCGAAAGCA--AA-ATTTATGGGCTTCGGGGGGAGTATGGT-GCAAGGCTGAAACTTAAAGG-AATTGACGGAACGGCACCACCAGGCGTGG--AGC-T-GCGGCTTAATTTGACTCAACACGG-GAAANNNTA-CCAGGTCCAGACAAGA-TTAGGATTTACAGATTGATAGCTCTTTAAAGATTTTTTGGA-TGGTGGTGCATGGCCGTTCTTAGTTCGTGGATTGATTTGTCAGGTTGATTCCGGTAACGGACGAGACCCCAACCTACTAAC-TAGCC--CTGGT-TCTTTG------CA-GCCAG-CTG-T-GCTTCTTAGAGGGAC-TCTCGG-AATGAA--A-CCG-A-A-GGAGG--TGGGGCAATAACAGGTCTGTGA-TGC-CCTTAGATGTCCTGGGCCGCACG-CGCGCTACACTGATGCATTCAACGAG------CCTAC---CCTGTGC-CGAGA-GG-TATGGGTAATCT-GA-GAAACTGCATCGTGATGGGGCTAGATTATTGCAATTATTGATCTTCAACGAGGAATGCCTAGTAAG--GCGAGTCATCAACTCGCGTTGATTACGT-CCCTGCCGTTTGTACACACCGCCCGTCGCTCCTACCGATTGGGT-GTGCTGGTGAAATGTTCGGATTGGTCGCCTTTCC-----G-T-CA-------GGAGACGTCTGA-GAAGTTCATTGAACCCTCT-CATCTAGAGGAAGGAGAAGTCGTAACAAGGTCTCCGTAG--TGAA-CCTGCGGAGGGATCCATAGC------------------------------------------------------------------------------------------------------------------------------------------------------------------------------------------------------------------------------------------------------------------------------------------------------------------------------------------------------------------------------------------------------------------------------------------------------------------------------------------------------------------------------------------------------------------------------------------------------------------------------------------------------------------------------------------------------------------------------------------------------------------------------------------------------------------------------------------------------------------------------------------------------------------------------------------------------------------------------------------------------------------------------------------------------------------------------------------------------------------------------------------------------------------------------------------------------------------------------------------------------------------------------------------------------------------------------------------------------------------------------------------------------------------------------------------------------------------------------------------------------------------------------------------------------------------------------------------------------------------------------------------------------------------------------------------------------------------------------------------------------------------------------------------------------------------------------------------------------------------------------------------------------------------------------------------------------------------------------------------------------------------------------------------------------------------------------------------------------------------------------------------------------------------------------------------------------------------------------------------------------------------------------------------------------------------------------------------------------------------------------------------------------------------------------------------------------------------------------------------------------------------------------------------------------------------------------------------------------------------------------------------------------------------------------------------------------------------------------------------------------------------------------------------------------------------------------------------------------------------------------
Cladophora_coelothrix      -------------------------------------------------------------------------------------G-G-AAAACTGCGAATGGCTCGGTAAATCAGTTATAGTTTATTTGATAGTGTGCA-GCTACTCGG-ATAACCGTAGTAACACTAGAGCTAATACGTGCGT-ACAATCCTGACTCTT--GGAAGGGACGTATTTATTAGATTTATGGCTAA-C--CGGG-C---TTGCCCG--ACCAGCGGT-GAATCATGGTAACTTGA-CGGATTGCA-TGGCCTTCGT--GCC--GGCGACGTGTCATTCAAGTTTCTGCCCCATCAGGTTTCGACTGTAGTGTATTGGACTACAGTGCCTATAACGGGTAGCGGAGGATTAGGGTTCGATTCCGGAGAGGGAGCC-TGAGAAACGGCTACCACATCCA-AGG-AAGGCAGCAGGCGCGCAAATTACCCAA-TCCCAATTCAGGG--AGGTAGTGACA-------AGAAATAGCAAT-GCGGAGCTTCGT---GTTCTGCAATTGGAATGAGAACAATT-TAAACC-ACTTAACGAGTATCAATTGGAGGGCAAGTCTGGT-G--CCAGCAGCCGCG-TAATTCCAGCTCCAATAGCGTATATGTAAGTTGTTGCGATTAAAAAGCCCGTAGCTGAACCT-CGGGTAGCCCT--GAC-GGTCCGCCT--A------AGGTG-AGTACTGTC--G-T--GGGCTGCCTTTC-TGCTGGGTG---CCGTA-TCC-GCGGTTTACTCG-CCGTGAACGG--------AG-CCCAGCAAGGTTACTTT-GAGTAAA-ATAGAGTG-TTCAAAGCAAGC--ATGTG-CT-CTGAATAC-ACTAGCATGGGATAACAC-GACA--TGACCGATGG-TCTATCTT-GTTGGCCTGT-AG--ACCCGTTGGTAATGGCT-AATAGGG-ACGG-TCGGGGGCATT-CGTATTTCGCTGTCAGAGGTGAAATTCTTGGATTTGCGAAAGACGAACTACTGCGAAA-GCA-TTTGCCAAGGACGCTTTC-ATTAGTCAA-GGACGAAAGTCGGGGG-ATCGAAGACGATTAGATACCGTCGTAGTCTCGACCATAAACGATGCCAATTAGGGATTGGAGGGCG-G-AT-AGA-T-ATGCCTCCTCCAGCACCTT-CCGCGAAAGCA--AA-ATTTATGGGCTTCGGGGGGAGTATGGTCGCAAGGCTGAAACTTAAAGG-AATTGACGGAACGGCACCACCAGGCGTGG--AGC-T-GCG-CTTAATTTGACTCAACACGGCGAAAACTTA-CCAGGTCCAGACAGAA-GTAGGATTTACAGATTGATAGCTCTTTAAAGATTTTTTGGA-TGGTGGTGCATGGCCGTTCTTAGTTCGTGGATTGATTTGTCAGGTTGATTCCGGTAACGGACGAGACCCCAACCTACTAAC-TAGTTC-TGCT--TGAATCT-----CA-GGCAG--CC-A-ACTTCTTAGAGGGAC-TCTCGG-AATGAA--A-CCG-A-A-GGAGG--TGGGGCAATAACAGGTCTGTGA-TGC-CCTTAGATGTCCTGGGCCGCACG-CGCGCTACACTGATGCATTCAACGAG------CCAAC---CCTGTGC-CGAGA-GG-TACGGGTAATCT-GC-GAAAGTGCATCGTGATGGGGCTAGATTATTGCAATTATTGATCTTCAACGAGGAATGCCTAGTAAG-CGCGAGTCATCAACTCGCG---ATTACGT-CCCTGCCGTTTGTACACACCGCCCGTCGCTCCTACCGATTGGGT-GTGCTGGTGAAATGTTCGGATTGGACGGCCTTCC-----G-T-CA----GGGGGC--AGTTTGA-GAAG-TCATTGAACCCTCT-CACCTAGAGGAAGGAGAAGTCGTAACAAGG------------------------------------------------------------------------------------------------------------------------------------------------------------------------------------------------------------------------------------------------------------------------------------------------------------------------------------------------------------------------------------------------------------------------------------------------------------------------------------------------------------------------------------------------------------------------------------------------------------------------------------------------------------------------------------------------------------------------------------------------------------------------------------------------------------------------------------------------------------------------------------------------------------------------------------------------------------------------------------------------------------------------------------------------------------------------------------------------------------------------------------------------------------------------------------------------------------------------------------------------------------------------------------------------------------------------------------------------------------------------------------------------------------------------------------------------------------------------------------------------------------------------------------------------------------------------------------------------------------------------------------------------------------------------------------------------------------------------------------------------------------------------------------------------------------------------------------------------------------------------------------------------------------------------------------------------------------------------------------------------------------------------------------------------------------------------------------------------------------------------------------------------------------------------------------------------------------------------------------------------------------------------------------------------------------------------------------------------------------------------------------------------------------------------------------------------------------------------------------------------------------------------------------------------------------------------------------------------------------------------------------------------------------------------------------------------------------------------------------------------------------------------------------------------------------------------------------------------------------------------------------------------------------------
Closteriopsis_acicularis   --------------------------------------AAAGATTAAGCCATGCATGTCTAAGTATAA-ACTG-C-TTTATACT-G-T-GAAACTGCGAATGGCTCATTAAATCAGTTATAGTTTATTTGATGGTA-CCTTACTAC-CGG-ATAACCGTAGTAATTCTAGAGCTAATACGTGCGT-A-AATCCCGACTTCT--GGAAGGGACGTATTTATTAGATTTAAGGCCGA---CCCGG-C--TCTGCCGG--TCTCGCGGT-GAATCATGATAACTTCA-CGAATCGCA-TGGCCT-TGT--GCC--GGCGATGTTTCATTCAAATTTCTGCCCTATCAACTTTCGATGGTAGGATAGAGGCCTACCATGGTGGTAACGGGTGACGGAGGATTAGGGTTCGATTCCGGAGAGGGAGCC-TGAGAAACGGCTACCACATCCA-AGG-AAGGCAGCAGGCGCGCAAATTACCCAA-TCCTGACACAGGG--AGGTAGTGACA-------ATAAATAACAAT-ACCGGGCCTTTT-AGGTCTGGTAATTGGAATGAGTACAATC-TAAACC-CCTTAACGAGGATCAATTGGAGGGCAAGTCTGGT-G--CCAGCAGCCGCGGTAATTCCAGCTCCAATAGCGTATATTTAAGTTGCTGCAGTTAAAAAGCTCGTAGTTGGATTT-CGGGCGGGGCC-TACC-GGTCCGCCG--TTT----CGGTGT-G-CACTGG----CAGGGCCCGCCTTGT-TGCCGGGGA---CGGGC-TCCTGGGCTTCACTGT-CCGGGACTCG--------GA-GTCGGCGCTGTTACTTT-GAGTAAA-TTAGAGTG-TTCAAAGCAGGCC--TACG-CT-CTGAATAC-ATTAGCATGGAATAACAC-GATA--GGA-CTCTGG-CCTATCCT-GTTGGTCTGT-AG-GACC--GGAGTAATGATT-AAGAGGG-ACAG-TCGGGGGCATT-CGTATTTCGATGTCAGAGGTGAAATTCTTGGATTTTCGAAAGACGAACTACTGCGAAA-GCA-TTTGCCAAGGATGTTTTC-ATTAATCAA-GAACGAAAGTTGGGGG-CTCGAAGACGATTAGATACCGTCCTAGTCTCAACCATAAACGATGCCGACTAGGGATCGGCGGATG-TTTC--TTCG-ATGACTCCGCCGGCACCTT-ATGAGAAATCA--AA-GTTTTTGGGTTCCGGGGGGAGTATGGTCGCAAGGCTGAAACTTAAAGG-AATTGACGGAAGGGCACCACCAGGCGTGG--AGCCT-GCGGCTTAATTTGACTCAACACGG-GAAAACTTA-CCAGGTCCAGACATAG-TGAGGATTGACAGATTGAGAGCTCTTTCTTGATTCTATGGG-TGGTGGTGCATGGCCGTTCTTAGTTGGTGGGTTGCCTTGTCAGGTTGATTCCGGTAACGAACGAGACCTCAGCCTGCTAAA-TAGTCA-CAGTC-TCTTCG-----GG--GGCTG-GCA-G-ACTTCTTAGAGGGAC-TATTAG-CGACT---AGCTA-A-T-GGAAGCATGAGGCAATAACAGGTCTGTGA-TGC-CCTTAGATGTTCTGGGCCGCACG-CGCGCTACACTGATGCAATCAACGAG------CCTAG---CCTTGGC-CGAGA-GG-CCCGGGTAATCTT-T-GAAACTGCATCGTGATGGGGATAGATTATTGCAATTATTAATCTTCAACGAGGAATGCCTAGTAAG-CGCAAGTCATCAGCTTGCGTTGATTACGT-CCCTGCCCTTTGTACACACCGCCCGTCGCTCCTACCGATTGGGT-GTGCTGGTGAAGTGTTCGGATTGGCAACTCG-GGG-C-GG-TTT--CCGCT-CTGTGCTGCCGA-GAAGTTCATTAAACCCTCC-CACCTAA------------------------------------------------------------------------------------------------------------------------------------------------------------------------------------------------------ATTGTGTTCGTGCTGTTGCAATGAGTGCGACTGATGGTTTAATGCGAGGTATGGAAGTTGTTGATACTGGTCATGCATTAAGTGTTCCAGTTGGTCAAGCTACATTAGGTCGTATTTTTAATGTTCTTGGTGAACCTGTAGATGATTTAGGTCCAGTTAAT---AATAAAGAACAATTACCAATTCACCGTTCTGCACCAGCTTTTGTTGATTTAGATACAAAACTAGCTATTTTTGAAACTGGTATTAAAGTAGTTGATTTATTAGCACCTTATCGTCGTGGTGGAAAAATTGGTTTATTTGGTGGTGCCGGTGTAGGGAAAACAGTACTTATTATGGAACTTATC------AATAATATTGCTAAAGCTCACGGTGGTGTATCTGTTTTTGGTGGTGTTGGTGAACGTACACGTGAAGGTAATGACCTTTATATGGAAATGAAAGAATCTCGCGTTATTGATGAAGATAACATTTCTGAATCAAAAGTAGCTCTTGTTTATGGACAAATGAACGAACCTCCTGGAGCTCGTATGCGTGTTGGTTTAACAGCTTTAACAATGGCGGAATACTTCCGTGATGTTAATAAACAAGATGTTCTTTTATTTATTGATAATATCTTCCGTTTTGTACAAGCTGGTTCTGAAGTATCAGCTCTTTTAGGTCGTATGCCTTCTGCGGTTGGATATCAACCAACTCTTGCTACAGAAATGGGTGGATTACAAGAACGTATTACATCAACTAAAGATGGAAGTATTACATCTATTCAAGCTGTATATGTACCGGCTGATGATTTAACAGATCCAGCCCCAGCTACAACATTCGCTCATTTAGATGCTACAACAGTACTTTCTCGTGGTTTAGCTTCAAAAGGTATTTATCCTGCTGTAGATCCATTAGATTCTACATCAACTATGTTGCAACCATGGATTGTTGGTGATCAACATTATCAATGTGCGCAAAATGTAAAACAAACTCTACAACGTTATAAAGAATTACAAGATATTATTGCAATTTTAGGTCTTGATGAACTATCTGAAGAAGATCGTTTAATTGTAGCTCGTGCTCGTAAAATTGAACGTTTTTTATCACAACCATTCTTTGTAGCTGAAGTATTTACTGGTTCACCTGGAAAATATGTAAGTTTAGCTGAAACTATTCAAGGATTCAATCTTATTTT-------------------------------------------------------------------------------------GCAGGTGCTGGATTCAAAGCAGGTGTTAAAGACTACCGTTTAACATATTATACTCCAGACTATCAACACAAAGAAACTGATATTCTTGCAGCATTTCGTATGACCCCACAACCAGGTGTTCCACCAGAAGAAGCAGGTGCCGCAGTAGCAGCAGAATCTTCTACAGGTACTTGGACTACTGTATGGACAGATGGTTTAACTAGTTTAGATCGTTATAAAGGTCGTTGTTATGATATCGAACCAGTTCCTGGTGAAGAAAATCAATATATTGCATATGTTGCTTATCCATTAGATCTTTTTGAAGAAGGTTCAGTAACAAACTTATTTACTTCAATTGTAGGTAACGTTTTTGGTTTCAAAGCACTTCGTGCATTACGTTTAGAAGATCTTCGTATTCCACCAGCATACGTAAAAACTTTCCAAGGTCCTCCACACGGTATTCAAGTTGAACGTGATAAACTTAACAAATACGGCCGTGCTCTTTTAGGTTGTACAATTAAACCAAAATTAGGTCTTTCTGCTAAAAACTATGGTCGTGCGGTTTATGAATGTTTACGTGGTGGTCTTGATTTTACAAAAGATGACGAAAACGTAAACTCTCAACCATTTATGCGTTGGAGAGATCGTTTCTTATTCGTTGCAGAAGCAATTTATAAAGCTCAAGCTGAAACTGGTGAAATTAAAGGTCACTATTTAAACGCTACTGCAGCTACTTCAGAAGAAATGATTAAACGTGCACAGTGTGCAAAAGAACTTGGTGTACCAATTATTATGCACGACT-----------------------------------------------------------------------------------------------------------------------------------------------------------------------------------------------------------------------------------------------------------------------------------------------------------------------------------------------------------------------------------------------------------------------------------------------------------------------------------------------------------------------------------------------------------------------------------------------------
Codium_platylobium         ---------------------------------------------------------------------------------------------------------------------------------------------------------------------------------------------------------------------------------------------------------------------------------------------------------------------------------------------------------------------------------------------------------------------------------------------------------------------------------------------------------------------------------------------------------------------------------------------------------------------------------------------------------------------------------------------------------------------------------------------------------------------------------------------------------------------------------------------------------------------------------------------------------------------------------------------------------------------------------------------------------------------------------------------------------------------------------------------------------------------------------------------------------------------------------------------------------------------------------------------------------------------------------------------AACTTGAAGG-AATTGACGGAAGGGCACCACCAGGCGTGG--ATGCT-GCGGCTTAATTTGACTCAACACGG-GGAACCTTA-CGGGGTTTGGACACAG-GTANGATTGACGGATTGAAAGCTCTTTCCTGATTCCGTGGA-TGGTGGTGCATGGCCGATCTCAGCCCGTGGGTTGACTTGTCAGGTTCACTCCGGTAACGCGCGAGACCCCGACTTACCAAA-TAGCGC-ACCCC-GGCATG-----CCG-GG--TGCGG-T-GCTTCTTGGAGGGAC-TCCCGG-TGAG----AGCCG-GCT--GAAGC-CGGGGCAATATCAGGTCAGTGA-TGC-CCTTAGTTATCCTCGGTTGCACG-CGTCCTACAATGTGGCGTCCAACGAG------TTCTTC--CCTTGCC-CGAGA-GG-CTTGGGTAATCTGTG-AAGAGCGCCACGTGACGGGGCTAGACTCTTGATATTCTTGGTCTTCAACGAGGAATGCCTAGTAGT-CGTGGGTCAGTATCCCACGACGATTACGT-CCCTGCCCTTTGTACACACCGCCCGTCGCTGATNCTGATGGCAG--CATTGACGAAATCGGGGGAACGGATGGCCGGCCCT------------CGGGTCGA-GCGACCG-GAACCTGC-TAAGC-CAAT-TTGCTANAGGAATCAAAAGTCNTAACAAGGTCTCCGTTG-GGGAA-CCAGCGGAAGGGATCATT--------------------------------------------------------------------------------------------------------------------------------------------------------------------------------------------------------------------------------------------------------------------------------------------------------------------------------------------------------------------------------------------------------------------------------------------------------------------------------------------------------------------------------------------------------------------------------------------------------------------------------------------------------------------------------------------------------------------------------------------------------------------------------------------------------------------------------------------------------------------------------------------------------------------------------------------------------------------------------------------------------------------------------------------------------------------------------------------------------------------------------------------------------------------------------------------------------------------------------------------------------------------------------------------------------------------------------------------------------------------------------------------------------------------------------------------------------------------------------------------------------------------------------------------------------------------------------------------------------------------------------------------------------------------------------------------------------------------------------------------------------------------------------------------------------------------------------------------------------------------------------------------------------------------------------------------------------------------------------------------------------------------------------------------------------------------------------------------------------------------------------------------------------------------------------------------------------------------------------------------------------------------------------------------------------------------------------------------------------------------------------------------------------------------------------------------------------------------------------------------------------------------------------------------------------------------------------------------------------------------------------------------------------------------------------------------------------------------------------------------------------------------------------------------------------------------------------------------------------------------------------
Coleochaete_scutata        ---------------------AGTCATATGCTTGTCTCAAAGATTAAGCCATGCATGTCTAAGTATAA-ACTGA--TCTATACT-G-T-GAAACTGCGAATGGCTCATTAAATCAGTTATAGTTTATTTGATGGTA-CC--ACTACTCGG-ATAACCGTAGTAATTCTAGAGCTAATACGTGCACCG-ACTCCCGACTTCT--GGAAGGGACGTATTTATTAGATAAAAGACCAA--TGCGGG-C---TCG-CCCGGTATTGCGGT-GAATCATGATAACTCCT-CGAATCGCA-CGGCC-CTGC--GCC--GGCGATGTTTCATTCAAATTTCTGCCCTATCAACTTTCGATGGTAGGATAGAGGCCTACCATGGTGGTAACGGGTGACGGAGAATTAGGGTTCGATTCCGGAGAGGGAGCC-TGAGAAACGGCTACCACATCCA-AGG-AAGGCAGCAGGCGCGCAAATTACCCAA-TCCTGATACAGGG--AGGTAGTGACA-------ATAAATAACAAT-ACTGGGCTTTTATAAGTCTGGTAATTGGAATGAGTACAATC-TAAATC-TCTTAACGAGGATCCATTGGAGGGCAAGTCTGGT-G--CCAGCAGCCGCGGTAATTCCAGCTCCAATAGCGTATATTTAAGTTGTTGCAGTTAAAAAGCTCGTAGTTGGATTT-CGGGTTGGAGC-GACC-GGTCCGCCC--TTT----GGGTGT-G-CACTGG----TTTCTCCATCCTTCT-TGTCGGGGA---CGCGC-TTCTTGCCTTAACTGG-CTGGGACGTG--------GA-GTCGGCGATGTTACTTT-GAAAAAA-TTAGAGTG-TTCAAAGCAGGC--ATAGG-CT-CTGAATAC-ATTAGCATGGAATAACAT-TATA--GGA-CTCCGGTTCTATTGT-GTTGGTCTTC-GG-GACC--GGAGTAATGATT-AATAGGG-ACAG-TTGGGGGCATT-CGTATTTCATTGTCAGAGGTGAAATTCTTGGATTTATGAAAGACGAACTTCTGCGAAA-GCA-TTTGCCAAGGATGTTTTC-ATTAATCAA-GAACGAAAGTTGGGGG-CTCGAAGACGATCAGATACCGTCCTAGTCTCAACCATAAACGATGCCGACTAGGGATCGGCGGATG-TTAA-TTT-G-ATGACTCCGCCAGCACCTT-ATGAGAAATCA--AA-GTTCTTGGGTTCCGGGGGGAGTATGGTCGCAAGGCTGAAACTTAAAGG-AATTGACGGAAGGGCACCACCAGGAGTGG--AGCCT-GCGGCTTAATTTGACTCAACACGG-GGAAACTTA-CCAGGTCCAGACATAG-TAAGGATTGACAGATTGAGAGCTCTTTCTTGATTCTATGGG-TGGTGGTGCATGGCCGTTCTTAGTTGGTGGAGTGATTTGTCTGGTTAATTCCGTTAACGAACGAGACCTCAGCCTGCTAAC-TAGTTA-CACAAAGGTTCT-----CCT-TTGTG-GTC-A-ACTTCTTAGAGGGAC-TATCGG-CTTCT---AGCCG-A-T-GGAAGTTTGAGGCAATAACAGGTCTGTGA-TGC-CCTTAGATGTTCTGGGCCGCACG-CGCGCTACACTGATGAATTCAACGAG------TTTATAA-CCTGGAC-CGAAA-GG-TCCGGGTAATCTTTT-GAAATTTCATCGTGATGGGGATAGATTATTGCAATTATTAATCTTCAACGAGGAATTCCTAGTAAG-CGCGAGTCATCAGCTCGCGTTGATTACGT-CCCTGCCCTTTGTACACACCGCCCGTCGCTCCTACCGATTGAAT-GATCCGGTGAAGTTTTCGGATTGCGGCGACCCTGG-C-GG-TTCG-CCGCCGGTGACGCTGTGA-GAAGTTCATTAAACCTTAT-CATTTAGAGGAAGGAGAAGTCGTAACAAGGTTTCC------------------------------------------------------------------------------------------------------------------------------------------------------------ACTGTTAGGAGATAATAAAGTTAGAGCAGTATCAATGAGTGCTACCGATGGTCTTATGAGAGGTATGGACGTTATTGATACAGGAGCTCCTTTAAGTGTGCCTGTTGGAGAAGTTACTTTAGGAAGAATTTTTAACGTATTAGGAGAACCTGTAGATGAGTTAGGTCCTGTAGAT---GCTACAACTACATTTCCAATCCATCGTTCTGCACCTGCTTTTACGCAATTAGATACAAAATTGTCTATTTTTGAAACAGGTATAAAAGTAGTAGATCTTTTAGCACCATATCGACGTGGTGGAAAAATTGGTTTATTTGGGGGAGCTGGTGTTGGTAAAACAGTATTAATTATGGAATTAATT------AATAATATTGCAAAAGCTCATGGTGGAGTTTCTGTATTTGGTGGAGTAGGCGAACGTACCAGAGAAGGAAATGACCTTTATATGGAAATGAAAGAATCTAAAGTTATTAATGAAGAAAATATATCTGAATCTAAAGTTGCTTTAGTGTATGGTCAAATGAATGAACCACCTGGTGCACGTATGAGAGTAGGTTTAACTGCCTTAACAATGGCTGAATATTTTCGAGATGTAAATAAACAAGATGTTTTGTTATTTATAGATAATATATTCCGTTTTGTTCAAGCAGGTTCTGAAGTTTCCGCTTTATTAGGTAGAATGCCATCAGCTGTAGGATATCAACCAACTTTAAGTACTGAAATGGGTACTTTACAAGAAAGAATTACTTCTACTAAAGAAGGATCCATTACATCAATTCAAGCAGTTTATGTTCCTGCAGATGATTTAACAGATCCAGCTCCTGCAACTACATTTGCACATTTAGATGCAACTACAGTATTATCTCGTGGATTAGCTGCGAAAGGTATTTATCCAGCTGTTGATCCATTAGATTCTACATCAACGATGCTTCAACCTTGGATTGTAGGACAAGAACATTATGAAACAGCTCAAGGTGTTAAACAAACTTTACAGCGTTATAAAGAACTTCAAGATATTATTGCTATTCTTGGATTAGATGAATTGTCTGAAGAAGATCGTTTAACTGTAGCTAGGGCACGTAAAATTGAACGTTTCTTGTCACAACCATTTTTTGTAGCAGAAGTTTTTACAGGTTCGCCTGGTAAATATGTTAGCTTAGTAGAAACTATAAAAGGTTTTCAATTGATATTATCTGGAGATTTAGATGCTTTA-----------------------------------------------------------------AGGTACTGGCTTCAAAGCAGGAGTAAAAGATTATAGATTAACTTATTACACTCCTGAGTATGAAACTAAAGATACAGATATCTTAGCTGCTTTCCGCATGACTCCACAACCTGGAGTACCACCAGAAGAAGCTGGAGCTGCAGTAGCTGCAGAATCTTCTACTGGTACATGGACTACAGTATGGACTGATGGTTTAACTAGTCTTGATCGTTACAAAGGTAGATGCTATGATATTGAACCTGTAGCTGGAGAAGATAATCAATATATTGCATATGTTGCATATCCATTAGATTTATTCGAAGAAGGATCTGTTACGAATTTATTTACATCTATTGTAGGTAACGTATTTGGATTTAAAGCTTTAAGAGCTTTACGTTTAGAAGATCTAAGAATCCCTCCTGCTTACTCTAAAACTTTCCAAGGACCTCCTCATGGTATTCAAGTTGAAAGAGATAAATTAAATAAATATGGTCGTCCATTATTAGGATGTACTATTAAACCAAAATTAGGTTTATCTGCTAAAAATTATGGTAGAGCAGTTTACGAATGTCTTCGTGGTGGTCTTGATTTTACTAAAGACGATGAGAATGTAAATTCTCAACCATTTATGCGTTGGAGAGATAGATTCTTATTTGTAGCAGAAGCAATTTTCAAATCTCAAGCAGAAACTGGTGAAATCAAAGGACATTACCTAAATGCAACTGCTGGTACATCAGAAGAAATGATGAAAAGAGCTCAATTCGCAAGAGAATTAGGTGTGCCAATTATTATGCATGACTACTTAACTGGAGGTTTTACTTCAAATACTAGTCTTTCTCATTATTGCAGAGATAATGGCTTGTTATTACATATTCACAGAGCTATGCATGCTGTAATTGAC------CGTCAAAAAAATCATGGTATTCATTTCCGTGTTTTAGCTAAAGCATTACGTATGTCTGGTGGTGATCATATCCATTCTGGTACAGTAGTTGGTAAATTAGAAGGTGAGCGCGAAGTAACATTAGGATTCGTAGATTTACTACGTGATGATTATATTGAAAAAGATCGTAGTAGAGGTATTTATTTTACTCAAGATTGGGTTTCTATGCCTGGTGTATTACCAGTAGCTTCTGGTGGTATTCACGTATGGCACATGCCTGCATTAACTGAAATTTTTGGTGATGATTCAGTACTACAGTTTGGTGGTGGTACCCTAGGACATCCATGGGGTAATGCACCAGGTGCAGTAGCTAACCGTGTTGCTTTGGAGGCTTGTGTACAAGCTCGTAATGAAGGTCGTGATCTTGCTCGTCAAGGTAATGATGTTATT---------------------------------------------
Cyanidioschyzon_merolae    TACCTGGTCGATCCTGCCAGTAGTCATATGCTTGTCTCAAAGATTAAGCCATGCATGTCTAAGTATAA-ACCAG--TTTATACG-G-T-GAAACTGCGAATGGCTCATTAAAACAGTTATCGTTTATTTGATGGTA--CCTCCTACATGG-ATAACCGTAGGAATTCTACAGCTAATACATGCCCAC-ACACCCGACTTT---GGAAGGGTGGGATTTATCAGCTACAAAACCAA--ACCGC--C--TCG--GCGG--TCTCTGGT-GATTCATGGTAACT-GTCCGGATCGCA-TGTCCT-TCGG-GAT--GGCGACAGATCATATAAATTTCTGCCCTATCAACTTTCGATGGTAGGATAGAGGCCTACCATGGTGGTAACGGGTAACGGGGAATTAGGGTTCGATTCCGGAGAGGGAGCC-TGAGAAACGGCTACCACATCCA-AGG-AAGGCAGCAGGCGCGCAAATTACCCAA-TCCTGACTCAGGG--AGGTAGTGACA-------AGAAATAACGAG-ACCGGGCTCTT-CGAGTCCGGTAATCGGAATGAGTACAACT-TAAATA-ACTTAACGAGGATCCATTGGAGGGCAAGTCTGGT-G--CCAGCAGCCGCGGTAATTCCAGCTCCAATAGCGTATATTAAAGTTGTTGCAGTTAAAACGCTCGTAGTCGCAGCT-CGGACGCGGCC-CACG-GGCCGGCC----GCAG----GCTT-G-CGCCGG----TGGGCCGGGTCTTTC-G-GCTGGTGAG-CGCGC--GGGGTCCT-CGC-GG-GCTCCGCGCG-----GC-GAGCCAGCC-CGTTTACTGT-GAACAAA-TTAGAGTG-CTCCAGGCAGGCG--TTCGC---ATGCATAC-GTTAGCATGGAATAATAG-AATATAGGA-CTTGGGTCCTGTTTT-GTTGGTTTTG-AG-GGCC--GAAGTAATGATG-AATAGGG-ACAG-TCGGGGGCATT-CGTATTCCATTGTCAGAGGTGAAATTCTTGGATTTATGGAAGACGAACAACAGCGAAA-GCA-TCTGCCAAGGATGTTTTC-ATTGATCAA-GAACGAAAGTTAGGGG-ATCGAAGACGATTAGATACCGTCGTAGTCTTAACCATAAACGATGCCGACTCGGGATCGGTGGA-G----CACAA--GAT-ACTCCATCGGCACCGT-AGGAGAAATCA--AA-GTGTTTGGGTTCTGGGGGGAGTATGGTCGCAAGGCTGAAACTTAAAGG-AATTGACGGAAGGGCACCACCAGGAGTGG--AGCCT-GCGGCTTAATTTGACTCAACACGG-GAAAACTTA-CCAGGTCCGGACATAG-GGAGGATTGACAGATTGAGAGCTCTTTCTTGATTCTATGGG-TGGTGGTGCATGGCCGTTCTTAGTTGGTGGAGTGATTTGTCTGGTTAATTCCGTTAACGAACGAGACCTTAACCTGCTAAC-TAGCGG-CGCGAAA-CGCGG-----TT-TCGCG-GT--C-GCTTCTTAGAGGGAC-GATCTG-CGTCT---AGCAG-A-G-GGAAGTTTGAGGCAATAACAGGTCTGTGA-TGC-CCTTAGATGTCCTGGGCTGCACG-CGCGCTACACTGATGCAGGCAACGAG-------CGC-C--GCTGCGC-CGAGA-GG-CGTGGCGAATCTG-C-CAATCTGCATCGTGCTGGGGATAGACCCTTGGAATTATGGGTCTTCAACGAGGAATTCCTTGTAAG-CGCGAGTCATCAGCTCGCGCTGAATACGT-CCCTGCCCTTTGTACACACCGCCCGTCGCTCCTACCGATTGAAT-GATCCGGTGAGTTGTCCGGACGGGCGCGCCACCGG-CCGG-TTCG-CCGGCGCGGGCGCGCCCG-AAAGCTCAACAAACCTTAT-CATTTAGAGGAAGGAGAAGTCGTAACAAGGTTTCCGTAG-GTGAA-CCTGCGGAAGGATCATT---ATTATCGGACCGGTATTGGATATAGAATTTCCATCTGGACAGTTACCAAAACTGTTAAATGCCATTGTAGTTCGT---------------GACGGAGAAAAAAGCGTCACTTGTGAAGTTCAACAATTGTTAGGTGATAATCGTGTGCGAGCCATCGCTATGAGTAGTACGGATGGACTTCGTAGAGGCATTCAGGCAGAAGATACAGGTGCTCCTATTTCTGTGCCTGTAGGCAAGGTAACGTTGGGTCGTATTTTTAACGTGCTTGGTGATTGTGTCGATAATTTAGGTACAGTGACA---CGACAAGCCGTGCAACCTATTCATAAACAAGCACCTAGTTTTGTACAACTAGAAACAAAACCATCGGTCTTTGAGACAGGAATCAAAGTGGTGGACCTTTTAGCTCCTTACCGTCGAGGTGGCAAAATAGGTCTATTCGGAGGTGCTGGAGTAGGTAAAACGGTCTTAATCATGGAATTGATT------AATAACATTGCTAAAGCGCATGGTGGGGTTTCTGTCTTTGCTGGCGTAGGTGAACGCACACGTGAAGGAAATGATTTATATGAGGAAATGAAAGCCTCAGGAGTTATCCAATCACAAAACTTATCAGAATCAAAAGTAGCACTTTGTTATGGTCAAATGAATGAACCTCCTGGAGCTCGCATGCGTGTTGGTTTAACTGCTTTGACTATGGCTGAGCATTTCCGAGATATAAATAAACAAGATGTGCTTTTATTTATCGATAATATCTTCCGTTTTGTTCAAGCAGGTTCTGAAGTGTCCGCCTTGTTAGGTCGTATGCCTTCTGCAGTAGGATACCAACCTACACTTGCTACGGAGATGGGTGCGTTACAAGAACGTATCACCTCCACTGTTGATGGCTCTATTACCTCTATCCAAGCTGTTTATGTTCCTGCTGATGATTTAACTGATCCCGCACCAGCTACAACTTTTGCCCATTTGGATGCTACCACAGTTTTATCTAGAGGTTTAGCTGCCAAAGGTATTTACCCGGCCGTAGATCCTTTAGATTCCACTTCCACTATGCTCCAGCCAAATATAGTAGGCGAAGCACATTATCAGACAGCATCACGTGTCAAACAGACTCTTCAAAGATATAAAGAATTACAAGATATTATTGCCATTTTGGGTTTGGACGAACTTTCAGAAGAAGACCGTTTATTGGTAGCAAGAGCACGTAAAATTGAACGTTTCTTATCTCAACCTTTCTTCGTGGCTGAAGTCTTTACGGGTTCACCTGGAAAATATGTGTCTTTAGAAGAATCTATTAAGGGTTTCAAAATGATTCTGGATGGTGAATTAGATGATTTACCAGAACAAGCGTTCTATTTAGTTGGTAATATAGAAGAA------------------------------------------------------------------------------------------------------------------------------------------------------------------------------------------------------------------------------------------------------------------------------------------------------------------------------------------------------------------------------------------------------------------------------------------------------------------------------------------------------------------------------------------------------------------------------------------------------------------------------------------------------------------------------------------------------------------------------------------------------------------------------------------------------------------------------------------------------------------------------------------------------------------------------------------------------------------------------------------------------------------------------------------------------------------------------------------------------------------------------------------------------------------------------------------------------------------------------------------------------------------------------------------------------------------------------------------------------------------------------------------------------------------------------------------
Cyanidium_caldarium        ------GTTGATCCTGCCAGTAGTCATATGCTTGTCTCAAAGATTAAGCCATGCATGTCTAAGTATAA-ACCAG--TTTATACG-G-T-GAAACTGCGAATGGCTCATTAAAACAGTTATCGTTTATTTGATGGTA--CCTCCTACTTGG-ATAACCGTAGGAATTCTACAGCTAATACATGCCCAC-ACACCCGACTTT---GGAAGGGTGGGATTTATCAGCTACAAAACCAA--ACCGC--C--TCG--GCGG--TTTCCGGT-GATTCATGGTAACT-ATCCGGATCGCA-CGTCCC-TCGG-GAT--GGCGACAGATCATATAAATTTCTGCCCTATCAACTTTCGATGGTAGGATAGAGGCCTACCATGGTGGTAACGGGTAACGGGGAATTAGGGTTCGATTCCGGAGAGGGAGCC-TGAGAGACGGCTACCACATCCA-AGG-AAGGCAGCAGGCGCGCAAATTACCCAA-TCCTGACTCAGGG--AGGTAGTGACA-------AGAAATAACGAG-ACCGGGCTCTT-CGAGTCTGGTAATCGGAATGAGTACAATT-TAAATC-CCTTAACGAGGATCCATTGGAGGGCAAGTCTGGT-G--CCAGCAGCCGCGGTAATTCCAGCTCCAATAGCGTATATTAAAGTTGTTGCAGTTAAAACGCTCGTAGTCGCACCT-CGGGCCCTGCC-CACG-GGCCGGCC----GCAG----GCTT-G-CGCCGG----TGGGCCGGGTCTTTT-T-GCTGGTG---AGCGCGTGGGGTCCT-CGC-GG-GCCCGGCGCCGC------GAGCCAGCA-CCTTTACTGT-GAACAAA-TTAGAGTG-CTCCAGGCAGGCG--TTCGCT---TGAATAC-GTTAGCATGGAATAATAG-AATA--GGA-CTTTGGTCCTGTTTT-GTTGGTTTTG-AG-GGCC--GAAGTAATGATG-AATAGGG-ACAG-TCGGGGGCATT-CGTATTCCATTGTCAGAGGTGAAATTCTTGGATTTATGGAAGACGAACAACAGCGAAA-GCA-TCTGCCAAGGATGTTTTC-ATTGATCAA-GAACGAAAGTTAGGGG-ATCGAAGACGATTAGATACCGTCGTAGTCTTAACCATAAACGATGCCGACTCGGGATCGGTGGA-G----CGTTG--GATGACTCCATCGGCACCGT-AGGAGAAATCA--AA-GTGTTTGGGTTCTGGGGGGAGTATGGTCGCAAGGCTGAAACTTAAAGG-AATTGACGGAAGGGCACCACCAGGAGTGG--AGCCT-GCGGCTTAATTTGACTCAACACGG-GAAAACTTA-CCAGGTCCGGACATAG-GGAGGATTGACAGATTGAGAGCTCTTTCTTGATTCTATGGG-TGGTGGTGCATGGCCGTTCTTAGTTGGTGGAGTGATTTGTCTGGTTAATTCCGTTAACGAACGAGACCTTAACCTGCTAAC-TAGTGG-CGCGAAA-CGCGG-----TT-TCGAC-GC--C-GCTTCTTAGAGGGAC-GATCTG-CGTCT---AGCAG-A-G-GGAAGTTTGAGGCAATAACAGGTCTGTGA-TGC-CCTTAGATGTCCTGGGCTGCACG-CGCGCTACACTGATGCAGGCAACGAG-------CGT-C--GCTGCTC-CGAGA-GG-AGTGGCGAATCTG-C-CAATCTGCATCGTGCTGGGGATAGACCCTTGGAATTATGGGTCTTCAACGAGGAATTCCTTGTAAG-CGTGAGTCATCAGCTCACGTTGAATACGT-CCCTGCCCTTTGTACACACCGCCCGTCGCTCCTACCGATTGAAT-GATCCGGTGAGTTGTCCGGACGAGCGCGCCGTCGG-CCGG-TTCG-CCGGCTCGGGTGCGCCCG-AAAGCTCAACAAACCTTAT-CATTTAGAGGAAGGAGAAGTCGTAACAAGGTTTCCGTAG-GTGAA-CCTGCGGA------------ATTATAGGTCCTGTCATAGACATTGAATTTCCTAATGGTACACTTCCTAAAATATACAATGCTATTAGTATAAAACATAAAAATAAA---------------ACAATAACCTGTGAAGTTCAACAATTACTTGGAGATAATAGAGTCAGAACAGTAGCTATGAATTCTACAGAGGGTCTTCAGAGAGGAATCGAAGCAATTGATACTGGTTCGGCTATAACTGTGCCTGTTGGTAAATGTACTTTGGGAAGAATTTTTAATGTATTGGGTGAACCTGTAGATGAATTAGGAGCAATTTCA---ACGGATAGAAAACTACCTATTCATAGAGCCTCACCTTTATTTACTCAATTGGAAACTAAACCGTCAATCTTTGAAACTGGTATTAAAGTAATTGATTTATTAGCCCCATATAAACGTGGAGGAAAAATTGGTTTATTTGGTGGTGCTGGTGTGGGGAAAACTGTTTTAATTATGGAGTTAATT------AATAATATTGCTAAATCACATGGAGGAGTTTCTGTTTTTGGAGGAGTTGGTGAAAGAACTAGAGAAGGAAATGATTTATATGTCGAAATGAAAGAATCTAAAGTTATTAATGAAAAAAATCTAGAGGAATCTAAAGTCGCTTTAGTATACGGTCAAATGAATGAACCACCTGGAGCTCGTATGAGGGTCGGACTAACAGCTCTGACTATGGCTGAATACTTTAGGGATAATAATAAGCAAGATGTTTTATTATTTATTGATAATATTTTTAGATTTGTACAAGCAGGGTCAGAAGTTTCTGCGCTATTAGGACGTATGCCTTCTGCAGTAGGTTATCAACCTACTTTAGCTACTGAAATGGGAGCATTACAAGAGAGAATTACATCCACTAAAGAAGGATCTATTACATCCATTCAAGCAGTTTATGTTCCTGCAGACGATTTAACAGATCCTGCTCCTGCTACTACTTTCGCACATTTGGATGCAACAACTGTTTTATCAAGAGGATTAGCTTCTAAAGGTATTTATCCTGCAGTAGATCCTTTAGATTCAACCTCTACAATGTTGCAGCCACAAATTGTGGGAGATGAGCATTATGTTACTGCGCAGAGAGTAAAGGAAAATTTACAAAGATATAAAGAATTACAAGATATTATTGCAATTCTAGGATTAGATGAACTTTCAGAAGAAGATAGATTAACTGTTGCAAGAGCTAGAAAAATTGAAAGATTTTTATCTCAACCGTTTTTTGTAGCTGAAGTATTTACAGGTTCTCCAGGAAAATACGTAAGCTTAAAGGAATCCATTGACGGGTTTAAAATGATTTTAAATGGAGAATTAGACGATTTACCTGAACAAGCTTTTTATTTAGTAGGTAATATTCAGGAA------------------------------------------------------------------------------------------------------------------------------------------------------------------------------------------------------------------------------------------------------------------------------------------------------------------------------------------------------------------------------------------------------------------------------------------------------------------------------------------------------------------------------------------------------------------------------------------------------------------------------------------------------------------------------------------------------------------------------------------------------------------------------------------------------------------------------------------------------------------------------------------------------------------------------------------------------------------------------------------------------------------------------------------------------------------------------------------------------------------------------------------------------------------------------------------------------------------------------------------------------------------------------------------------------------------------------------------------------------------------------------------------------------------------------------------
Cyanophora_paradoxa        ---------------------AGTCATATGCTTGTCTCAAAGATTAAGCCATGCATGTCTAAGTATAA-ACT-A-TTTTATACT-G-T-GAAACTGCGAATGGCTCATTAAATCAGTTATAGTTTATTTGATGGTA-CCTTACTACTTGG-ATAACCGTAGTAATTCTAGAGCTAATACATGCAACA-AATCCCGACTTCT--GGAAGGGATGTATTTATTAGATAAAAAACCAA-CACCGGG-C---AA--CCGGATCCCTTGGT-GATTCATAATAACTTCT-CGAATCGCA-TGGCTT-TAC--GCC--GGCGATGCTTCATTCAAATTTCTGCCCTATCAACTTTCGATGGTAGGATAGAGGCCTACCATGGTAGTAACGGGTAACGGAGAATTAGGGTTCGATTCCGGAGAGGGCGCC-TGAGAGATGGCGACCACATCCA-AGG-AAGGCAGCAGGCGCGCAAATTACCCAA-TCGCAACTCGCGG--AGGTAGTGACA-------ATAAATAACAAT-ACGGGGCTTTT-CAAGTCTCGTAATTGGAATGAGAACAATT-TAAATC-CCTTATCGAGGATCCATTGGAGGGAAAGTCTGGT-G--CCAGCAGCCGCGGTAATTCCAGCTCCAATAGCGTATATTAAAGTTGTTGCAGTTAAAAAGCTCGTAGTCGGATTT-CGGGGCGGGGC-AGTC-GGTCTGCCT--AAT----AGGTGT-G-TACTGG--C-TGTACCCGTCCTTCCTT-CCGGGGA---TGGGT-GC-TGCTCTTAACTGA-GTGGCATTCA--------GA-CACGGATCTTTTACTTT-GAGTAAA-TTGGAGTG-TTTAAAGCAGGCC--TACGCT--CTGAACATTATTAGCATGGAATAATAA-AATA--GGA-CCCTGGTTCTATTTT-GTTGGTTTCT-AG-GATT--GGGGTAATGATT-AATAGGG-ATAG-TTGGGGGCATT-CATATTCCGTTGTCAGAGGTGAAATTCTTGGATTTACGGAAGATGAACTACTGCGAAA-GCA-TTTGCCAAGGATGTTTTC-ATTGATCAA-GAACGAAAGTTAGGGG-ATCGAAGACGATCAGATACCGTCGTAGTCTTAACCATAAACGATGCCGACTTACGATCAGCAGGTG-TTAA-TTT-A-ACGACCCTGTTGGCAGTAT-ATGAGAAATCA--AA-GTTTTTGGGTTCCGGGGGGAGTATGGTCGCAAGGCTGAAACTTAAAGG-AATTGACGGAAGGGCACCACCAGGAGTGG--AGCCT-GCGGCTTAATTTGACTCAACACGG-GGAAACTTA-CCAGGTCCGGACATAG-TAAGGATTGACAGATTGAGAGCTCTTTCTTGATTCTATGGG-TGGTGGTGCATGGCCGTTCTTAGTTGGTGGAGCGATTTGTCTGGTTAATTCCGTTAACGAACGAGACCTTAACCTACTAAA-TAGTTA-CACGAAC-TTCTA-----GT-TCGTG-GTC-A-ACTTCTTAGAGGGAC-TATTTG-TGTCT---AATGA-A-T-GGAAGTTTGAGGCAATAACAGGTCTGTGA-TGC-CCTTAGATGTTCTGGGCCGCACG-CGCGCTACACTGACGAATTCAACGAG------TTTTT---CCTTGAC-CGATA-GG-TCTGGGTAATCTT-T-GAAACTTCGTCGTGATGGGGATAGATCATTGCAATTATTGATCTTCAACGAGGAATTCCTAGTAAG-CGTGAGTCATCAGCTCGCGTTGATTACGT-CCCTGCCCTTTGTACACACCGCCCGTCGCTCCTACCGATTGAATCGGTCCGGTGAAATCTTCGGATCGTGGCCATGTACC-T-GG-TCT--CCAGGAACAAGGTCGCGA-GAAGTTGATTAAACCTTAT-CATTTAGAGGAAGGAGAAGTCGTAACAAGGTTTCC-------------------------------GTAATTGGTCCAGTATTAGACGTTTCATTTCCTAATGGTCAATTACCAAAAATCTATAATGCGATTACTGTAAAAGGTAAAAACGAAGCAGGTCAAGATATTACTGTAACTTGTGAAGTACAACAGTTACTTGGCGATAATCAAGTTCGTGCGGTATCTATGAGTACTACCGACGGTATATTGCGCGGTATGGAAGTAACTGATAGTGGAGCTGCAATTAGCGTACCAGTAGGCACTCCGACTTTAGGTCGTATTTTCAACGTTTTAGGTGAACCTGTAGATGAATTAGGTGCTGTTGTT---TGTGATTCAACTTTACCAATTCACCGTCCTTCTCCAGCTTTTACTCAATTAGAAACTAAAAGTAGTATTTTCGAAACTGGTATTAAAGTAGTAGATTTATTAGCACCATATCGTCGTGGTGGTAAAATTGGTCTTTTTGGTGGTGCTGGTGTAGGCAAAACTGTATTAATTATGGAATTAATT------AATAATATTGCAAAAGCACATGGTGGTGTATCTGTATTCGGTGGTGTAGGTGAACGTACTCGTGAAGGAAATGACTTATACCAAGAGATGAAAGAATCAAAAGTTATTGATGAAAATAACTTACCTGCATCTAAAGTAGCACTTGTTTACGGTCAGATGAATGAACCACCTGGCGCGAGAATGCGTGTAGCGTTAACAGCATTAACAATGGCAGAATATTTCCGCGATGTTAATAATCAAGACGTTTTATTATTTATTGATAATATTTTCCGTTTTGTACAAGCAGGTTCTGAAGTTTCTGCATTACTTGGTCGTATGCCATCTGCAGTAGGTTATCAGCCAACTTTAGGTACTGAAATGGGTTCTCTTCAAGAGCGTATTACTTCTACAACTAAAGGTTCTATTACTTCTATTCAAGCAGTTTATGTTCCTGCGGATGACTTAACAGATCCAGCACCGGCTACAACTTTTGCTCACTTAGATGCAACAACTGTACTTTCTCGAAATCTTGCAGCTAAAGGTATTTACCCTGCTGTGGATCCATTAGATTCTACTTCTACAATGTTACAACCAGGTATTGTTGGCGAGAAACATTATGCATGTGCACAACGTGTGAAAGGAATTCTTCAACGTTATAAAGAATTACAAGATATTATTTCCATTTTAGGTTTAGATGAATTATCTGAAGATGATCGTTTAGCAGTAGCACGTGCAAGAAGAGTAGAACGTTTCTTATCTCAACCGTTCTTTGTTGCTGAAGTATTCACTGGTTCCCCAGGTAAATATGTATCCTTAGAAGATACCATTAAAGGTTTTACTATGATCTTAGATGGTGAATTAGATGAATTACCAGAACAATCTTTCTATCTTGTAGGTGACATTCAAGAAATGTCATCACAAGCTAGAACTCAGACAAGAGCAGGCTTCAAAGCAGGTGTAAAAGATTATCGTTTAACTTATTATACTCCTGAATATACTCCAAAAGAAACTGACATTCTAGCAGCTTTCAGAATGACTCCTCAACCAGGAGTACCTCCTGAAGAGTGTGCAGCAGCAGTAGCAGCAGAATCTTCCACTGGTACTTGGACAACTGTATGGACTGATGGTTTAACCAGTCTTGACCGTTACAAAGGTAGAAGCTATGGTTTCGAACCAGTTCCTGGTGAAGAAAACCAATACATTTGTTACGTAGCATATCCTTTAGATTTATTTGAAGAAGGTTCTGTTACTAACATGTTAACTTCCATCGTAGGTAACGTATTTGGTTTCAAAGCATTACGTGCATTACGTTTAGAAGATTTACGTATTCCAGTTGGTTATTCCAAAACTTTCCAAGGTCCTCCACACGGTATTACTGTAGAGCGTGACAAATTAAACAAATATGGTCGTGCTTTATTAGGTTGTACTATTAAACCAAAATTAGGTTTATCTGCTAAAAACTACGGTCGTGCAGTTTATGAATGTTTACGTGGTGGTTTAGACTTCACTAAAGATGATGAAAACGTAAACTCTCAACCGTTCATGCGTTGGCGTGATCGTTTCTTATATGTAATGGATGCAATTAAGAAATCTCAAGCTGAAACTGGTGAAATTAAAGGTCACTACTTAAATGCAACAGCACCTACAACTGAAGAAATGATCAAACGTGCTGAATTCGCAGCTGAATTAGATGCTCCGATCATCATGCATGACTACATTACTGCTGGTTTCACATCTAACACTACATTAGCTAGATGGTGTCGTGATAATGGTCCTCTTTTACACATTCACCGTGCAATGCACGCGGTAATTGAC------CGTCAAAAGAACCATGGTATTCACTTCCGTGTATTAGCTAAAACATTAAGAATGTCTGGTGGTGACCACTTACATTCTGGTACTGTTGTAGGTAAATTAGAAGGTGACCGTGCAGGTACTTTAGGTTTCGTAGACTTAATGCGTGACGATCATATCGAACAAGATAGATCTCGTGGTATTTTCTTCACTCAAGATTGGGCTTCCATGCCTGGTGTTATGCCAGTTGCTTCTGGTGGTATTCACATTTGGCACATGCCTGCGTTAGTAGACATTTTCGGTGACGATTCTTGTTTACAATTCGGTGGTGGTACATTAGGTCACCCATGGGGTAACGCTCCAGGTGCTGTAGCTAACCGTGTTGCTCTTGAAGCATGTGTTCAAGCACGTAACGAAGGTCGTAACTTAGCACGTGAAGGTAATGAAATTATCCGTGAAGCTGCACGTTTCAGTCCTGAATTAGCAGCTGCATGTGAA
Cylindrocapsa_geminella    ------------------------------------------------CCATGCATGTCTAAGTATAT-TCCG-----ATCAAG-G-A-GAGACTGCGAATGGCTCATTAAATCAGTTATAGTTTATTTGATGGATT-CTTACTACTCGG-ATAACCGTAGTAATTCTAGAGCTAATACGTGCGC-A-TCTCCCGAC-TCTG-CGAAGGGACGTATTTATTAGATAAAAGGCCGA---CCGAG-C--TCTGCTCG--ACTAGCGGT-GAGTCATGATAACTTCA-CGAATCGCA-CAGTCT-CGT--GCT--GGCGATGTTTCATTCAAATTTCTGCCCTATCAACTTTCGATGGTAGGATAGAGGCCTACCATGGTGGTTACGGGTGACGGAGGATTAGGGTTCGACTCCGGAGAGGGAGCC-TGAGAAACGGCTACCACATCCA-AGG-AAGGCAGCAGGCGCGCAAATTACCCAA-TCCCGACACGGGG--AGGTAGTGACA-------ATAAATAACAAT-ACTGGGC-CTTT--GGTCTAGTAATTGGAATGAGTACAATC-TAAATC-CCTTAACGAGTATCCATTGGAGGGCAAGTCTGGT-G--CCAGCAGCCGCGGTAATTCCAGCTCCAATAGCGTATATTTAAGTTGTTGCAGTTAAAAAGCTCGTAGTTGGATTT-CGGGTGTGGAG-TAGC-GGTCCGCCT--C------TGGTGA-G-CACTGC----TATGACCTACCTTTC-TGCTGGGCG---CAGGC-TCCTGGGCTTCACTGT-CCGGGACCTG--------AA-AACAGCGTTGTTACTTT-GAGTAAA-TTAGAGTG-TTCAAAGCAAGC-TTAAGG-CT-ATGAATAC-GTTAGCATGGAATAACAC-GATA--GGA-CTCCGC-CCTATTGA-GTTGGTCTGT-AA-GTGT--GGAGTAATGATT-AAGAGGA-ACAG-TTGGGGGCATT-CGTATTTCATTGTCAGAGGTGAAATTCTTGGATTTATGAAAGACGAACTTCTGCGAAA-GCA-TTTGCCAAGGATGTTTTC-ATTAATCAA-GAACGAAAGTTGGGGG-CTCGAAGACGATTAGATACCGTCGTAGTCTCAACCATAAACGATGCCGACTAGGGATTGGCGGATG-TTTT-ATT-G-ATGACTCCGCCAGCACCTT-ATGAGAAATCA--AA-GTCTTTGGGTTCCGGGGGGAGTATGGTCGCAAGGCTGAAACTTAAAGG-AATTGACGGAAGGGCACCACCAGGCGTGG--AGCCT-GCGGCTTAATTTGACTCAACACGG-GAAAACTTA-CCAGGTCCGGACGCGG-GAAGGATTGACAGATTGAGAGCTCTTTCTTGATTCTGCGGG-TGGTGGTGCATGGCCGTTCTTAGTTGGTGGGTTGCCTTGTCAGGTTGATTCCGGTAACGAACGAGACCTCAGCTTGCTAAC-TAGTCA-CGCTC-GCTTCG-----GC--GAACG-GCA-G-ACTTCTTAGAGGGAC-TATCTT-CGTCTTT-AGAGG-A-T-GGAAGTATGAGGCAATAACAGGTCTGTGA-TGC-CCTTAGATGTTCTGGGCCGCACG-CGCGCTACACTGGTGCGTTCAACGAG------CATAT---CCTTGGC-CGAGA-GG-CCCGGGAAATCTTGT--AAACCGCACCGTGATGGGGATAGATTATTGCAATTATTAGTCTTCAACGAGGAATGCCTAGTAAG-CGTGAGTCATCAGCTCACGTTGATTACGT-CCCTGCCCTTTGTACACACCGCCCGTCGCTCCTACCGATTGGGT-GTGCTGGTGAAGTGTTGGGATCGAGCA----------------------------------------------------------------------------------------------------------------------------------------------------------------------------------------------------------------------------------------------------------------GGTGATAGTTGTGTGAGAGCAGTAGCTATGAATCCTACTGAAGGATTGATGCGAGGTATGGAAGTTTTAGATACTGGAAAACCTTTAAGTGTTCCAGTAGGAAAAGTAACTTTAGGTCGTATTTTTAATGTGTTAGGAGAGCCCGTAGATAATTTGGGACCAGTAGAG---ACACAAGAAACATTGCCAATTCACCGTACTGCGCCTCCTTTTGTAGATCTAGATACTCGCTTATCTATTTTTGAGACAGGTATTAAAGTAGTAGATCTTTTAGCTCCCTATCGTCGAGGAGGAAAGATTGGTCTTTTTGGTGGAGCCGGTGTTGGAAAAACTGTATTAATTATGGAACTCATA------AACAATATTGCAAAAGCCCATGGAGGTGTTTCAGTATTTGCAGGTGTCGGAGAAAGAACGAGAGAAGGAAATGATTTATACACTGAAATGAAAGAATCTGGAGTTATTGTAGAAAAGAATCTTTCAGATTCTAAAGTTGCCCTTGTTTATGGACAAATGAATGATCCTCCTGGTGCTCGTATGCGTGTGGCTCTAACTGCTTTAACAATGGGTGAATATTTTAGAGACATTAATAAACAAGATGTTTTATTTTTTATTGATAATATTTTTAGATTTGTTCAAGCAGGTGCAGAAGTGTCTGCGTTGTTAGGTCGAATGCCTTCTGCAGTTGGATACCAACCAACATTAGCTACAGAGATGGGTACTTTACAAGAAAGAATAACATCCACAAAAGATGGGTCTATTACTTCAATTCAAGCTGTATATGTTCCTGCAGATGATCTTACAGATCCTGCACCCGCCACTACTTTTGCTCATCTAGATGCTACAACAGTATTATCACGTGCTTTAGCCTCAAAAGGGATCTACCCTGCAGTGTCACCTCTTGAATCCACATCTACAATGTTACAACCGTGGATAGTAGGTGAGAAACATTATGATTGTGCACGAAGCGTACAGAGCATCTTACAAAGATACAAAGAGCTTCAAGATATTATTGCTATCTTAGGTTTAGATGAACTTTCTGAAGAAGATAGACTAGTAGTATCTCGCGCGCGTAAGATCGAACGCTTCTTATCACAACCATTCTTCGTAGCGGAAGTTTTCACAGGTTCTCCTGGTAAATATGTAACTCTTGCCGACACTATTGATGGTTTCACTAAAATTGTGCTGGGTGA----------------------------------------------------------------------------------------------------------------------------------------------------------------------------------------CAACCAGGAGTTCCTCCAGAAGAAGCAGGAGCAGCAGTAGCTGCAGAATCTTCAACAGGAACATGGACGACAGTATGGACGGACGGATTGACGAGCTTAGATAGATATAAAGGACGTTGTTATGATATCGAACCGGTTGCTGGGGAAGACAATCAATATATTGCTTATGTTGCGTATCCTATTGACCTTTTTGAAGAAGGTTCAGTTACGAATCTATTTACTTCTATAGTAGGAAATGTATTTGGTTTCAAAGCTCTACGTGCCCTTCGTTTAGAGGATCTTCGAATCTCTCCAGCTTATGCAAAAACTTTCCAAGGACCTCCACATGGTATTCAAGTCGAACGCGACAAATTAAATAAGTACGGAAGAGGTTTATTAGGATGTACTATTAAGCCAAAACTAGGTTTATCAGCAAAAAACTATGGGCGTGCTGTTTATGAATGTTTGCGTGGAGGTTTAGATTTTACAAAAGATGATGAAAATGTAAATTCTCAACCATTTATGCGTTGGAGAGACCGCTTCTTATTTGTTGCTGAAGCTATCTATAAATCTCAAGCAGAGACAGGTGAAATTAAAGGTCATTATCTTAATGCTACAGCAGGTACTTGCGAAGAGATGATTAAAAGAGCTCAATGTGCCAAAGAGTTAGGTGTACCTATTATTATGCATGATTACTTAACAGGAGGTTTCACAGCTAATACATCATTAGCGCAATACTGTAGAGATCATGGTTTACTTCTTCACATTCACCGTGCCATGCATGCTGTTATTGAC------CGTCAAAGAAATCACGGGATTCATTTCCGTGTTTTAGCAAAAGCTCTTCGTATGTCTGGTGGGGACCACTTACACTCTGGGACGGTTGTAGGGAAACTAGAAGGTGAACGTGAGGTAACGTTAGGTTTCGTAGATTTAATGCGTGATGATTATATTGAAAAAGATCGTAGCCGTGGTATCTATTTCACACAAGATTGGTGTTCTTTACCTGGCGTGATGCCAGTAGCTTCAGGCGGTATTCACGTGTGGCACATGCCTGCGTTAGTTGAGATTTTTGGTGACGACGCTTGTCTGCAATTTGGTGGAGGGACACTTGGTCATCCTTGGGGAAATGCTCCTGGAGCTGCAGCCAATCGTGTGGCTTTAGAAGCTTGTACTCAAGCGCGTAACGAAGGTCGTGACTTAGCTCGAGAAGGTGGTGATGTTATCCGATCAGCTTGCAAATGGAGCCCAGAACTTGCAGCTGCTTGT---
Dictyosphaeria_cavernosa   -----------------------------------------------GCCATGCATGTGTAGGTATAA-CCTG-----TATACC-G-G-AAAACTGCGAATGGCTCGGTAAATCAGTTATAGTTTATTTGATA-GT-GCA-GCTACTCGG-ATAACCGTAGTAACACTAGAGCTAATACGTGCGT-A-AATCCCAACTTTT--GGAAGGGACGTATTTATTAGATCCATGGCTAA-C--CGGG-CT-T--GCCCG--ACCAGCGGT-GAATCATGGTAACTTGA-CGGATTGCA-TGGCCCTCGT--GCC--GGCGACGTGTCATTCAAGTTTCTGCCCCATCAGGTTTCGACTGTAGTGTATTGGACTACAGTGCCTATNACGGGTAGCGGAGGATTAGGGTTCGATTCCGGAGAGGGAGCC-TGAGAAACGGCTACCACATCCA-AGG-AAGGCAGCAGGCGCGCAAATTACCCAA-TCCCAATTCAGGG--AGGTAGTGACA-------AGAAATAGCAAT-GCGGAGCTTCGT---GCTCTGCAATTGGAATGAGAACAATT-TAAACC-ACTTAACGAGTATCAATTGGAGGGCAAGTCTGGT-G--CCAGCAGCCGCGGTAATTCCAGCTCCAATAGCGTATATGTAAGTTGTTGCGATTAAAAAGCCCGTAGCTGAACCT-CGGGTAGCCCT--GAC-GGTCCGCG---TA-----ACGTG-AGTACTGTC--G-T--GGGCTGCCTTTC-TGCGGGGTG---CCGTA-TCC-GGCGTTTATTCG-CCGTGAACGG--------AG-CCCAGCAAGGTTACTTT-GAGTAAA-ATAGAGTG-TTCAAAGCAAGC--ATGTG-CT-CTGAATAC-ACTAGCATGGGATAACAC-GACA--TGACCGATGG-TCTATCTT-GTTGGCCTGT-AG--ACCCGTTGGTAATGGCT-AATAGGG-ACGG-TCGGGGGCATT-CGTATTCCGCTGTCAGAGGTGAAATTCTTGGATTTGCGGAAGACGAACTACTGCGAAA-GCA-TTTGCCAAGGACGCTTTC-ATTAGTCAA-GGACGAAAGTCGGGGG-ATCGAAGACGATTAGATACCGTCGTAGTCTCGACCATAAACGATGCCAATTAGGGATTGGAGGGCG-G-AT-AGA-T-ATGCCTCCTCCAGCACCTT-CCGCGAAAGCA--AA-ATTTATGGGCTTCGGGGGGAGTATGGTCGCAAGGCTGAAACTTAAAGG-AATTGACGGAACGGCACCACCAGGCGTGG--AGCCT-GCGGCTTAATTTGACTCAACACGG-GAAAACTTA-CCAGGTCCAGACAGAA-GTAGGATTTACAGATTGACAGCTCTTTAAAGATTTTTTGGA-TGGTGGTGCATGGCCGTTCTTAGTTCGTGGATTGATTTGTCAGGTTGATTCCGGTAACGGACGAGACCCCAACCTACTAAC-TAGCTC-TGCT--TGAACTT-----CA-GGCAG--CC-A-GCTTCTTAGAGGGAC-TCTCGG-AATGAA--A-CCG-A-A-GGAAG--TGGGGCAATAACAGGTCTGTGA-TGC-CCTTAGATGTCCTGGGCCGCACG-CGCGCTACACTGATGCATTCAACGAG------CCAAC---CCTGTGC-CGAGA-GG-TACGGGTAATCT-GC-GAAAGTGCATCGTGACGGGGCTAGATTATTGCAATTATTGATCTTCAACGAGGAATGCCTAGTAAG-CGCGAGTCATCAACTCGCGTTGATTACGT-CCCTGCCGTTTGTACACACCGCCCGTCGCTCCTACCGATTGGGT-GTGCTGGTGAAATGTTCGGATTGGACACACCTTCC----G-T-CA----GGGGGT--AGTTCGA-GAAGTTCATTGAACCCTCT-CACCTAGAGGAAGGAGA-------------------------------------------------------------------------------------------------------------------------------------------------------------------------------------------------------------------------------------------------------------------------------------------------------------------------------------------------------------------------------------------------------------------------------------------------------------------------------------------------------------------------------------------------------------------------------------------------------------------------------------------------------------------------------------------------------------------------------------------------------------------------------------------------------------------------------------------------------------------------------------------------------------------------------------------------------------------------------------------------------------------------------------------------------------------------------------------------------------------------------------------------------------------------------------------------------------------------------------------------------------------------------------------------------------------------------------------------------------------------------------------------------------------------------------------------------------------------------------------------------------------------------------------------------------------------------------------------------------------------------------------------------------------------------------------------------------------------------------------------------------------------------------------------------------------------------------------------------------------------------------------------------------------------------------------------------------------------------------------------------------------------------------------------------------------------------------------------------------------------------------------------------------------------------------------------------------------------------------------------------------------------------------------------------------------------------------------------------------------------------------------------------------------------------------------------------------------------------------------------------------------------------------------------------------------------------------------------------------------------------------------------------------------------------------------------------------------------------------------------------------------------------------------------------------------------------------------------------------------------------------------------------------------------------
Entransia_fimbriata        --------------------------------------AAAGATTAAGCCATGCATGTCTAAGTATAA-ACGC---TTTATACT-G-T-GAAACTGCGAATGGCTCATTAAATCAGTTATAGTTTATTTGATGGTA--CTCACTACTCGG-ATAACCGTAGTAATTCTAGAGCTAATACGTGCACCA-AATCCCGACCTCT--GGAAGGGACGTATTTATTAGATAAAAGACCAA-T-GCGGG-C---TCGCCCGG-TATTGCGGT-GAATCATGATAACTCGT-CGAATCGCA-CGGCCT-TT---GCGCTGGCGATGTTTCATTCAAATTTCTGCCCTATCAACTTTCGATGGTAGGATAGAGGCCTACCATGGTGGTAACGGGTGACGGAGAATTAGGGTTCGATTCCGGAGAGGGAGCC-TGAGAAACGGCTACCACATCCA-AGG-AAGGCAGCAGGCGCGCAAATTACCCAA-TCCTGATACAGGG--AGGTAGTGACA-------ATAAATAACAAT-GCTGGGCTTATTCAAGTCTGGCAATTGGAATGAGTACAATC-TAAATC-CCTTAACGAGGATCCATTGGAGGGCAAGTCTGGT-G--CCAGCAGCCGCGGTAATTCCAGCTCCAATAGCGTATATTTAAGTTGCTGCAGTTAAAAAGCTCGTAGTTGGATTTT-GGGCTGGGGC-GGCC-GGTCCGCCT--TTT----AGGTG-TGCACTGGC--C-G--ACCCATCCTTCT-TGCCGGGGA---CGTGC-TTCTGGCCTTCATTGGTTCGGGACGCG--------GA-GTCGGCGATGTTACTTT-GAAAAAA-TTAGAGTG-TTCAAAGCAGGCC--TACG-CT-CTGAATAC-ATTAGCATGGAATAACGT-GATA--GGA-CTCTGGTCCTATTGT-GTTGGTCTTC-GG-GACC--GGAGTAATGATT-AATAGGG-ACAG-TTGGGGGCATT-CGTATTTCATTGTCAGAGGTGAAATTCTTGGATTTATGAAAGACGAACTTCTGCGAAA-GCA-TTTGCCAAGGATGTTTTC-ATTAATCAA-GAACGAAAGTTGGGGG-CTCGAAGACGATCAGATACCGTCCTAGTCTCAACCATAAACGATGCCGACTAGGGATTGGCGGATG-TTTC-TAA-G-ATGACTCCGCCAGCACCTT-ATGAGAAATCA--AA-GTTTTTGGGTTCCGGGGGGAGTATGGTCGCAAGGCTGAAACTTAAAGG-AATTGACGGAAGGGCACCACCAGGAGTGG--AGCCT-GCGGCTTAATTTGACTCAACACGG-GGAAACTTA-CCAGGTCCAGACATAG-TAAGGATTGACAGATTGAGAGCTCTTTCTTGATTCTATGGG-TGGTGGTGCATGGCCGTTCTTAGTTGGTGGAGTGATTTGTCTGGTTAATTCCGATAACGAACGAGACCTCAGCCTGCTAAC-TAGTTA-CACGGAGATT-----CTTCT-CCGTG-GCC-A-ACTTCTTAGAGGGAC-TATTTGGCGTCTAT-AGCCA-A-T-GGAAGTTTGAGGCAATAACAGGTCTGTGA-TGC-CCTTAGATGTTCTGGGCCGCACG-CGCGCTACACTGATGAATTCAACGAG------TACACAA-CCTGGGC-CGGAA-GG-CCTGGGTAATCTTTT-GAAATTTCATCGTGATGGGGATAGATTATTGCAATTATTAATCTTCAACGAGGAATTCCTAGTAAG-CGCGAGTCATCAGCTCGCGTTGATTACGT-CCCTGCCCTTTGTACACACCGCCCGTCGCTCCTACCGATTGAAT-GATCCGGTGAAGTTTTCGGATTGCGGCGACGCTGG-C-GG-TTCGCCGCTGGTGAC-GCCGTGA-GAAGTTCATTAAACCTTAT-CATTTAGAGGA-------------------------------------------------------------------------------------------------------------------------------------------------------------------------------------TTGTTAGGAGACAATAGAGTCAGAGCAGTATCTATGAGTGCTACGGACGGTTTAATGAGAGGAATGGATGTTATTGATACTGGAGCTCCTTTAAGTGTGCCTGTAGGGGAAGCTACTCTTGGGCGTATTTTCAATGTTCTAGGAGAACCAGTAGATAATTTAGGTCCGGTAAAC---AATTCTTTGACTGCACCTATTCATCGTAATTCACCCGCTTTTATTCAGCTAGATACCAAATTATCTATTTTTGAAACAGGAATTAAAGTAGTAGACTTATTAGCTCCTTATCGTAGAGGTGGAAAGATTGGTTTGTTTGGAGGAGCGGGAGTTGGTAAAACTGTTTTGATTATGGAGCTGATC------AATAATATTGCTAAAGCTCATGGGGGTGTGTCTGTTTTTGGAGGAGTAGGCGAAAGAACGCGTGAAGGTAACGATCTTTATATGGAAATGAAAGAATCAAAAGTTATCAATGAAAAAAATATAGCCGAATCTAAAGTAGCACTTGTATACGGTCAAATGAATGAACCACCAGGAGCACGTATGCGAGTAGGATTGACTGCTTTAACTATGGCAGAATATTTTAGGGATGTAAATAAGCAAGATGTACTTTTATTTATTGACAATATTTTTAGATTTGTACAAGCAGGATCTGAAGTTTCTGCTCTTTTAGGAAGAATGCCTTCTGCAGTAGGATATCAACCTACTTTAAGTACAGAAATGGGAACCTTACAAGAAAGGATTACTTCCACCAAAGAAGGATCTATTACCTCCATTCAAGCCGTTTATGTACCTGCAGACGACTTAACTGATCCAGCTCCTGCTACTACTTTTGCCCATCTAGACGCTACCACTGTATTATCCAGAGGTTTAGCTGCAAAAGGAATTTATCCAGCAGTAGACCCTTTAGATTCCACTTCTACTATGCTACAACCTTGGATCGTGGGAGAAGAGCATTATGACATCGCTCAAGGAGTTAAAGAAACCTTACAACGTTATAAAGAATTACAAGATATTATTGCTATTCTTGGTTTAGATGAATTATCTGAAGAAGACAGATTAGTAGTAGCACGTGCAAGAAAAATTGAACGTTTTCTTTCTCAGCCTTTCTTTGTCGCCGAAGTTTTTACGGGCTCTCCTGGGAAATATGTAAGTTTGGCAGATACCATTAAAGGTTTTCAAATGATTTTATCTGGTCAATTAGATAGCTTG-------------------------------------------------------------------------------------------------------CTACTTACTACACTCCTGATTATGAGACCAAAGAGACTGATATNNNANCNGCATTCAGGATGACTCCTCAACCTGGGGTTCCTGCCGAAGAAGCAGGGGCAGCTGTTGCAGCTGAGTCTTCAACTGGTACCTGGACCACTGTGTGGACCGATGGGCTAACCAACCTTGATCGTTATAAAGGCCGCTGCTACGACATTGAGCCTGTTGCTGGTGAGGAAAACCAGWACATTGCCTACGTGGCATACCCATTGGACCTTTTTGAAgAGGGCTCAGTCACCAACCTCTTTACCTCCATTGTAGGTAATGTATTCGGTTTCAAAGCACTTCGTGCTCTCAGACTCGAAGATCTTCGTATTCCTCCAGCTTACGTCAAAACTTTCCAAGGTCCTCCTCATGGTATTCAAGTCGAGCGTGATAAGCTAAACAAATATGGTCGACCTTTACTTGGTTGCACTATTAAGCCTAANCTTGGTCTTTCAGCTAAAAACTACGGTCGAGCTGTTTAtGAAtGCCTACGTGGTGGTTTGGACTTCACAAAGGATGATGAGAACGTGAACTCTCAGCCTTTCATGCGCTGGAGAGATAGGTTCCTTTTTGTAGCAGAAGCTACCTTTAAGGCTCAAGCTGAAACAGGTGAAATTAAGGGTCACTACCTCAATGCCACTGCTGGAACCTCTGAAGAGATGATGAAAAGAGCTGCATTTGCAAGAgAACTAGGTGCACCAATCGTTATGCACGATTACCTTACTGGTGGCTTTACTGCAAACACAACCCTTTCACACTACTGCCGTGATAACGGTCTGCTACTACACATTCACCGTGCTATGCATGCTGTGATTGAT------CGCCAAAGAAATCATGGTATTCATTTCCGTGTTTTAGCGAAAGCACTTCGTCTCTCTGGTGGTGACCATATTCACTCCGGTACTGTTGTGGGTAAACTTGAAGGTGAACGCGAAGTTACTCTTGGCTTTGTAGACCTTTTGAGAGATGATTACATCGAAAAAGATAGAAGCCGAGGTATTTACTTTACTCAAGACTGGGTTTCTCTTCCCGGTGTTCTTCCTGTAGCCTCTGGCGGTATTCATGTTTGGCATATGCCTGCTCTTACCGAGATCTTTGGTGATGATTCTGTCCTTCAGTTTGGTGGTGGCACTCTCGGTCACCCTTGGGGGAACGCTCCTGGCGCCGTTGCAAACCGTGTGGCGCTTGAAGCATGTGTCCAAGCANgTAATGAAGGTCTCGATCTAGCTCGYGAAGgCAaTCANg--------------------------------------------------
Ernodesmis_verticillata    -------------------------------------------------CATGCATGTGTAGGTATAA-CCTG-----TATACC-G-G-AAAACTGCGAATGGCTCGGTAAATCAGTTGTAGTTTATTTGATGGTGTGCA-GCTACTCGG-ATAACCGTAGTAACACTAGAGCTAATACGTGCGT-A-AATCCCGACTCTT--GGAAGGGACGTATTTATTAGATTTATGGCTAA-C--CGGG-C---TTGCCCG--ACCAGCGGT-GAATCATGGTAACTTGA-CGGATTGCA-TGGCCTTTGC--GCC--GGCGACGTGTCATTCAAGTTTCTGCCCCATCAGGTTTCGACTGTAGTGTATTGGACTACAGTGCCTATTACGGGTAGCGGAGGATTAGGGTTCGATTCCGGAGAGGGAGCC-TGAGAAACGGCTACCACATCCA-AGG-AAGGCAGCAGGCGCGCAAATTACCCAA-TCCCAATTCAGGG--AGGTAGTGACA-------AGAAATAGCAAT-GCGGAGCTTCGT---GCTCTGCAATTGAAATGAGAACAATC-TAAACC-ACTTAACGAGTATCAATTGGAGGGCAAGTCTGGT-G--CCAGCAGCCGCGGTAATTCCAGCTCCAATAGCGTATATGTAAGTTGTTGCGATTAAAAAGCCCGTAGCTGAACCT-CGGGTAGCCCT--GAC-GGTCCGCCC--A------TGGTG-AGTACTGTC--G-T--GGGCTGCCTTTC-TGCTGGGTG---CCGTA-TCC-GGCGTTGATTCG-CCGCGAACGG--------AG-CCCAGCAAGGTTACTTT-GAATAAA-ATAGAGTG-TTCAAAGCAAGC--ATGCG-CT-CTGAATAC-ACTAGCATGGGATAACAC-GACA--TGACCGATGG-TCTATCTT-GTTGGCCTGT-AT--ACC-GTTGGTAATGGCT-AATAGGG-ACGG-TCGGGGGCATT-CGTATTTCGCTGTCAGAGGTGAAATTCTTGGATTTGCGAAAGACGAACTACTGCGAAA-GCA-TTTGCCAAGGACGCTTTC-ATTAGTCAA-GGACGAAAGTCGGGGG-ATCGAAGACGATTAGATACCGTCGTAGTCTCGACCATAAACGATGCCAATTAGGGATTGGAGGGCG-G-AT-AGA-T-ATGCCTCCTCCAGCACCTT-CCGCGAAAGCA--AA-ATTTATGGGCTTCGGGGGGAGTATGGTCGCAAGGCTGAAACTTAAAGG-AATTGACGGAACGGCACCACCAGGCGTGG--AGCCT-GCGGCTTAATTTGACTCAACACGG-GAAAACTTA-CCAGGTCCAGACAGAA-GTAGGATTTACAGATTGATAGCTCTTTAAAGATTTTTTGGA-TGGTGGTGCATGGCCGTTCTTAGTTCGTGGATTGATTTGTCAGGTTGATTCCGGTAACGGACGAGACCCCAACCTACTAAC-TAGTTC-TGTT--TGTCTCGTGG--CA-CACAG--CC-A-ACTTCTTAGAGGGAC-TCTCGG-AAAGAA--A-CCG-A-A-GGAGG--TGGGGCAATAACAGGTCTGTGA-TGC-CCTTAGATGTCCTGGGCCGCACG-CGCGCTACACTGATGCACTCAACGAG-------CCAC---CCTGTGC-CGAGA-GG-TATGGGTAATCT-GC-GAAACTGCATCGTGATGGGGCTAGATTATTGCAATTGTTGATCTTCAACGAGGAATGCCTAGTAAG-CGCGAGTCATCAACTCGCGTTGATTACGT-CCCTGCCGTTTGTACACACCGCCCGTCGCTCCTACCGATTGGGT-GTGCTGGTGAAATGTTCGGANNGGACGGCCTTCC-----G-T-CA----GGGGGC--CGTTTGA-AAAGTTCATTGAACCCTCT-CACCTAGAGGAAGGAGA-------------------------------------------------------------------------------------------------------------------------------------------------------------------------------------------------------------------------------------------------------------------------------------------------------------------------------------------------------------------------------------------------------------------------------------------------------------------------------------------------------------------------------------------------------------------------------------------------------------------------------------------------------------------------------------------------------------------------------------------------------------------------------------------------------------------------------------------------------------------------------------------------------------------------------------------------------------------------------------------------------------------------------------------------------------------------------------------------------------------------------------------------------------------------------------------------------------------------------------------------------------------------------------------------------------------------------------------------------------------------------------------------------------------------------------------------------------------------------------------------------------------------------------------------------------------------------------------------------------------------------------------------------------------------------------------------------------------------------------------------------------------------------------------------------------------------------------------------------------------------------------------------------------------------------------------------------------------------------------------------------------------------------------------------------------------------------------------------------------------------------------------------------------------------------------------------------------------------------------------------------------------------------------------------------------------------------------------------------------------------------------------------------------------------------------------------------------------------------------------------------------------------------------------------------------------------------------------------------------------------------------------------------------------------------------------------------------------------------------------------------------------------------------------------------------------------------------------------------------------------------------------------------------------------------
Gonatozygon_spp            AACCTGGTTGATCCTGCCAGTAGTCATATGCTTGTCTCAAAGATTAAGCCATGCATGTCTAAGTATAA-AC--AATTTTATACT-G-T-GAAACTGCGAATGGCTCATTAAATCAGTTATAGTTTATTTGGTGGTA-CATTACTACTTGG-ATAACCGTAGTAATTCTAGAGCTAATACATGCATTA-AGTCCCGACTTTT--GGAAGGGATGCATTTATTAGATAAAAGGCCGA---CCTGGGC---TTG-CCCAGTTCTTCGGT-GATTCATAATAACTCCA-CGAATCGCA-CAGCCT-TGC--GCT--GGCGATGTACCATTCAAATTTCTGCCCTATCAACTTTCGATGGTAGGATAGAGGCCTACCATGGTGGTTACGGGTGACGGGGAATTAGGGTTCGATTCCGGAGAGGGAGCC-TGAGAAACGGCTACCACATCCA-AGG-AAGGCAGCAGGCGCGCAAATTACCCAA-TCCTGATACAGGG--AGGTAGTGACA-------ATAAATAACAAT-ACTTGGCTCTT-CGAGTCCGGTAATTGGAATGAGTACAATC-TAAATC-CCTTAACGA-AATCCATTGGAGGGCAAGTCTGGT-G--CCAGCAGCCGCGGTAATTCCAGCTCCAATAGCGTATATTTAAGTTGTTGCAGTTAAAAAGCTCGTAGTTGGATTTT-GGGTTGGGGA-ATTC-GGTCTGCCA--CTT----TGGT-T-GATACTAA----ATTTCTCATCCTTCT-TGCCGGGGA---CACA--TTCTGATCTTCATTGA-CTGGAGTGTG--------AA-TTCGGCGATGTTACTTT-GAAAAAA-TTAGAGTG-TTCAAAGCAGGCC--TATG-CT-CTGAATAA-ATTAGCATGGAATAACAC-CATA--GGA-CTCTGGTCTTATTGT-GTTGGTCTTC-GG-GACC--GGAGTAATGATT-AATAGGG-ACAG-TTGGGGGCATT-CGTATTTCATTGTCAGAGGTGAAATTCTTGGATTTATGAAAGACGAACTACTGCGAAA-GCN-TTTGCCAAGGATGTTTTC-ATTAATCAA-GAACGAAAGTTGGGGG-CTCGAAGATGATCAGATACCGTCGTAGTCTCAACCATAAACGATGCCAACTAGGGATTGGCGGATG-TTAC--TTCG-ATGACTCCGCCAGCACCTT-CCGAGAAATCA--AA-GTTTTTGGGTTCCGGGGGGAGTATGGTCGCAAGGCTGAAACTTAAAGG-AATTGACGGAAGGGCACCACCAGGTGTGG--AGCCT-GCGGCTTAATTTGACTCAACACGG-GGAAACTCA-CCAGGTCCAGACATAG-TAAGGATTGACAGATTGAGAGCTCTTTCTTGATTCTATGGG-TGGTGGTGCATGGCCGTTCTTAGTTGGTGGAGTGATTTGTCTGGTTAATTCCGTTAACGAACGAGACCTCAGCCTGCTAAC-TAGCTA-CATGAACATCCG-----TGT-TCGTG-GCC-A-GCTTCTTAGAGGGAC-CATTGG-CGTTT---AGCNATG-T-GGAAGTTTGAGGCAATAACAGGTCTGTGA-TGC-CCTTAGATGTTCTGGGCCGCACG-CGCGCTACACTGATGAATTCAACGAG------CCCTC---CCTGGAT-CGAAA-GG-TCTAGGTAATCTC-T-GAAAATTCATCGTGATGGGGATAGATCATTGCAATTATTGATCTTCAACGAGGAATACCTAGTAAG-CGTGAGTCATCAGCTCGCGTTGATTACGT-CC-TGCCCTTTGTACACACCGCCCGTCGCTCCTACCGATTGAAT-GATCCGGTGAANTTTTTGGATTGTGGCGAGGCTGA-C-GG-TTCG-CCGTG-GCCACGTTGTGA-GAAGATAATTGAACCTTAT-CATTTAGAGGAAGGAGAAGTCGTAACAAGGTTTCCGTAG-GTGAA-CCTGCAGAAGGATCA-----------------------------------------------------------------------------------------------------------------------------------CTATTAGGTGATAATAAAGTTAGAGCAGTAGCAATGAGTGCTACAGATGGTCTTATGAGAAATATGGAAATTATTGATACTGGCGCACCGTTAAGTGTACCAGTTGGTGAAGTTACTCTAGGACGAATTTTTAACGTACTTGGGGAACCTGTAGATGAACTTGGACCGGTCAAT---ATTACAACTACCTCCCCAATTCATCGATCTGCTCCGGCCTTTACACAGTTAGACACAAAATTATCTATTTTTGAAACTGGTATTAAGGTTGTAGATTTATTAGCACCTTACAGAAGAGGCGGTAAAATTGGATTATTTGGAGGTGCTGGTGTAGGAAAAACAGTATTGATCATGGAATTGATC------AATAATATTGCTAAGGCACATGGAGGTGTTTCTGTATTTGGTGGGGTTGGTGAACGTACTAGAGAAGGAAATGATCTATATATGGAAATGAAAGAATCCAAAGTTATTAATGAAGAAAACATTTCTGAATCAAAAGTAGCTCTTGTATATGGGCAAATGAATGAACCTCCTGGAGCTAGAATGCGTGTCGGATTAACTGCTCTTACAATGGCGGAATACTTTAGAGATGTTAATAAACAGGATGTACTTTTGTTTATCGACAATATTTTCCGTTTTGTACAAGCAGGTTCTGAGGTTTCTGCTTTGTTAGGACGTATGCCTTCTGCGGTAGGTTATCAACCAACTCTTAGTACTGAGATGGGAACCTTACAAGAAAGAATTACCTCAACTAAAGAAGGTTCTATTACTTCTATTCAAGCTGTTTATGTACCAGCTGATGACTTAACTGACCCAGCTCCAGCTACTACTTTTGCTCATTTGGATGCTACAACAGTATTGTCTCGAGGGTTAGCAGCTAAAGGTATTTATCCGGCAGTAGATCCTTTAGATTCCACCTCAACAATGTTACAGCCCTGGATTGTTGGTGCAGAACATTATGAAACAGCTCAAGGTGTAAAGAAGACATTACAGCGTTATAAAGAATTGCAAGATATTATCGCGATTCTTGGACTTGATGAATTGTCTGAAGAAGACCGATTAATTGTAGCAAGAGCTCGTAAAGTAGAACGTTTCCTATCTCAACCATTCTTTGTAGCAGAAGTTTTTACAGGATCTCCAGGAAAGTATGTTAGTTTAGCGGAAACGATTAAAGGATTTCAAATGATTCTTTCAGGAGAATTAGATCACCTT-----------------------------------------------------------------TGGTGTGGGCTTTAAAGCAGGTGTAAAAGATTATAGACTTACTTATTACACTCCTGACTATGAAACTAAAGAAACCGATATTCTAGCTGCATTTAGAATGACTCCTCAACCTGGAGTTCCTCCAGAAGAAGCTGGTGCAGCAGTAGCAGCTGAATCATCCACAGGTACCTGGACTACTGTATGGACTGATGGTCTTACTAGTCTAGATCGTTCTAAAGGTCGTTGTTATGATATTGAACCAGTACCTGGTGAAGAAAACCAATATATTGCATATGTTGCTTATCCTTTGGATCTCTTTGAAGAAGGTTCTGTAACCAACTTATTTACCTCCATTGTAGGAAACGTTTTTGGATTTAAAGCTCTTAGAGCTTTACGTCTAGAAGATTTAAGAATTCCACCAGCATATGTAAAAACATTCCAAGGTCCTCCTCATGGTATTCAAGTAGAAAGAGATAAATTAAACAAATATGGTCGTCCTTTATTAGGTTGTACTATTAAACCTAAATTGGGTCTATCTGCTAAAAACTATGGTAGAGCTGTATACGAGTGTCTTCGTGGTGGATTAGATTTTACTAAAGATGACGAAAACGTAAACTCTCAACCTTTCATGCGTTGGAGAGACCGATTCTTGTTCTGTGCAGAGGCTATTTATAAAGCTCAATCAGAAACAGGGGAAATTAAAGGTCACTATCTAAATGCTACTGCAGGTACTTGTGAAGAAATGTTGAAGAGAGCGGCTTATGCAAAGGAATTGGGTGTACCAATTATTATGCATGACTATTTAACTGGTGGTTTTACAGCTAACACAAGCTTGTCTATCTATTGCCGAGATAATGGTCTTCTTCTTCACATTCACCGTGCTATGCATGCAGTTATTGAT------AGACAAAAGAATCATGGTATCCACTTCCGTGTCTTAGCTAAAGCTCTTCGTCTATCTGGTGGAGACCATATTCACTCTGGTACTGTAGTAGGTAAACTAGAAGGAGAACGACAAGTAACTCTTGGATTTGTAGACCTTCTTAGAGACGATTATATTGAGAAAGATCGTAGCCGTGGTATCTATTTTACTCAAGATTGGGTTTCTCTACCTGGTGTTTTGCCTGTTGCTTCTGGTGGTATTCATGTGTGGCATATGCCTGCATTGACTGAAATTTTTGGAGACGACTCTGTACTGCAGTTTGGCGGTGGTACTCTAGGTCATCCATGGGGTAATGCTCCTGGAGCTGTAGCAAACCGTGTAGCTTTAGAAGCTTGTGTTCAAGCTCGTAACGAAGGTCGTGATCTTGCTCGTGAAGGGAACGAAGTAATTCGTGAAGCTGGAAAATGGAGTCCAGAATTGGCTGCTGCTTGTGAA
Gracilaria_spp             ---------------------GGT-ATATGCTTGTTTAAAGGACTAAGCCATGCAAGTGCAAGTATGA-GTGAA---TTGTACA-A-C-GAAACTGCGAATGGCTCGGTAAAACAGCTATAATTTCTTCGGTGCTA--AATACTACTCGG-ATACCCGTAGTAATTCTAGAGCTAATACGTGCCTCCAAAACGA--C-GCAA--G--TCGTGGTACAAATTAGAGATACA---A---GCCAA--C--TTG--TT---------GGT-GATTCTAGATTTTT-TTTCTGATCGC----AA----TTA-TTG----CGACGCACCGTTCAAATTTCTGACCTATCAACTTTGGATGGTAAGGTATTGGCTTACCATGGTTGTGACGGGTAACGGACCGTGGGTGCGGGATTCCGGAGAGGGAGCC-TGAGAGACGGCTACCACATCCA-AGG-AAGGCAGCAGGCGCGCAACTTACCCAA-TCCGGACACCGGG--AGGTAGTGACA-------AGAAATATCAAT-AGAGGGCCCGA-TGGGTTTTCTAATTGGAATGAGAACAAGG-TAAACA-GCTTATCGAGGAGCCAGCAGAGGGCAAGTCTGGT-G--CCAGCAGCCGCGGTAATTCCAGCTCTGTAAGCGTATACCAAAGTTGTTGCAGTTAAAACGCTCGTAGTCGGATTT-TGGTGTCTGAC-TTGG-GTCGTCCT---CGC-----GGACGCT-CTCAGG-------TTGGGCGCCTTT--G--TGGATGGGAGCTA-GGTGGTGCTTAATTGGATCGCCTAGCT-----G--CCGCCA-C--CGTTTACTGT-GAAAAAA-TTAGAGTG-TTCAAAGCAGGCG--ATTGCC--CTGAATAC-ATTAGCATGGAATAATAG-AATA--GGA-CCC-GGTCCTATTTT-GTTGGTTTGTTTGAATCG--G--GTAATGATT-AAGAGGG-ACGG-TTGGGGGCATT-CGTATTCCGACGTCAGAGGTGAAATTCTTGGATTGTCGGAAGACGAACAGCTGCGAAA-GCG-TCTGCCAAGGACGTTTTC-ATTGATCAA-GAACGAAAGTAAGGGG-ATCGAAGACGATCAGATACCGTCGTAGTCTTTACTATAAACGATGAGGACTGGAGATCGGATAAGACTGATATA-----TGGCTTATCCGGCATCCT-TCGAGAAATCA--AA-GTGTTTGCTTTCTGGGGGGAGTATGGTCGCAAGGCTGAAACTTAAAGG-AATTGACGGAAGGGCATCACCGGGTGTGG--AGCCT-GCGGCTTAATTTGACTCAACACGG-GAAAACTTA-CCAGGTCAGGACATAG-TAAGGATCGACAGATTGAGAGCTCTTTCTTGATTCTATGGT-TGGTGGTGCATGGCCGTTCTTAGTTGGTGGAGTGATCTGTCTGGTTAATTCCGTTAACGAGCGAGACCTGGGCGTGCTAGC-TAGGCGCC-GTTACTATTTT-----TGGTAGCGAGGCTTGCCTTCCTAGACGGAC-TGTGGG-CGTCT---AGCCC-A-C-GGAAGCTCCAGGCAATAACAGGTCTGAGA-TGC-CCTTAGATGTCCTGGGCCGCACG-CGTGCTACACTGAACGGGTCAACGAG-------TTA----GGATATG-CGAAA-GC-ATTTCCCAATCTC-T-AAATCCG-TTCGTGATGGGGATCGACGGTTGCAATTTTCCGTCGTCAACGAGGAATACCTTGTAAG-CGCGGGTCATCATCCCGCGCTGAATACGT-CCCTGCCCTTTGTACACACCGCCCGTCGCTCCTACCGATTGAGT-GGTCCGGTGAGGCCTTGGGAGAGCTAGATGAACTGAT----TAT--T-CAGATCTTTTGGCTT--GAACTTGGTCAAACCTTAT-CACTTAGAGGAAGGAGAAGTCGTAACAAGGTTTCC-------------------------------ATTATAGGACCTGTATTAGATATAGAATTTCCGAACGGACAATTGCCCAAGGTATTTAATGCATTAAAAGTTAAAGGTCCAGAA---------------AACATAATAACTTGTGAAGTACAACAACTACTAGGAGATAATAGAGTTAGAGCTGTAGCTATGAGTTCTACTGAAGGCTTAAAAAGAGGCATAGAAGTGACTGATACTGGAGCACCTATTACAGTACCTGTTGGAATACCTACTCTAGGGAGAATTTTTAATGTATTAGGTGAACCTGTAGATAATTTAGGTGATATCCAA---TCTGAAGATTCATTACCAATACATAGAGCTGCGCCTTCATTTACTCAATTAGAGACTAAACCTTCTATATTTGAAACTGGTATTAAAGTTGTTGATTTATTAGCACCATATAGAAAAGGAGGCAAAATCGGATTATTTGGTGGTGCTGGTGTGGGTAAAACTGTACTTATTATGGAATTAATT------AATAATATAGCAAAAGCCCATGGCGGTGTATCAGTATTTGGAGGAGTTGGAGAAAGAACTAGAGAAGGGAACGATCTATACGAGGAAATGAAAGAATCAAAAGTTATTAATGCAGATAACTTAAAAGAATCAAAAGTAGCTTTAGTATATGGACAAATGAATGAGCCACCTGGAGCAAGGATGCGAGTAGGATTGACTGCATTAACTATGGCAGAATACTTTCGAGATATTAATAAACAGGATGTATTATTATTTATAGATAATATTTTTCGATTTGTACAAGCAGGCTCTGAAGTTTCAGCATTATTAGGACGTATGCCATCTGCTGTTGGTTACCAACCAACGTTAGCTACAGAGATGGGGACTCTACAAGAGCGAATTACATCTACAACAGATGGATCAATTACATCAATACAAGCAGTATATGTTCCTGCAGATGACTTAACTGATCCAGCACCAGCTACAACATTTGCACATTTAGACGCAACAACTGTATTGTCAAGAAGCTTAGCAGCTAAAGGTATTTATCCTGCTGTAGATCCTTTAGGATCTACATCAACAATGTTGCAACCTTCTATCGTAGGATCACAGCATTATTCAACAGCACAGCAAATAAAATCAACTTTACAAAGATATAAAGAATTACAAGATATTATAGCTATCTTGGGTCTTGATGAATTATCAGAAGATGACAGATTAACTGTAGCTAGAGCAAGAAAAATAGAAAGATTTTTATCACAACCTTTCTTTGTTGCAGAAGTTTTCACAGGCTCTCCAGGAAAATATGTGTCATTAGAAGATTCTATAAAAGGCTTTAACATGATACTAGGTGGAGAACTAGATGATTTACCTGAACAGGCTTTTTATTTAGTAGGTAATATAGACGAA------------------------------------------------------------------------------------------------------------------------------------------------------------------------------------------------------------------------------------------------------------------------------------------------------------------------------------------------------------------------------------------------------------------------------------------------------------------------------------------------------------------------------------------------------------------------------------------------------------------------------------------------------------------------------------------------------------------------------------------------------------------------------------------------------------------------------------------------------------------------------------------------------------------------------------------------------------------------------------------------------------------------------------------------------------------------------------------------------------------------------------------------------------------------------------------------------------------------------------------------------------------------------------------------------------------------------------------------------------------------------------------------------------------------------------------
Halimeda_spp               -------------------------ATATGCTTGTCTCAAAGATTAAGCCATGCATGTGTAAGTCTACGGCTCC--TTCGGGAT-GCCGGAAACTGCGGACGGCTCATTATCTCAGTGAGAATC-TGCTTTGCGAA-CACTCGAAC-TGG-ATAATTGCGGGAATTCTGCGACTAATACA---------ATTC--GCT-----G-TCGGGGTAAC-CGGCCATCGACCA-GCC---------G-CT-TCGG-C--------------GACCTGTG-TTGAATCA-CGGTTTCCCTTCGTCGACGCC-GTC--GACG-CG-CAAAATGGATT-TCTGCCCTATCAACTA--GACGGTTGGCTCTGGGCCTACCGTGGTTATAACGGGTGACGGGGAATGAGGGTTCGACCCCGGAGAGGGAGCC-TGAGAGACGGCTACCACATCTA-AGG-AAGGCAGCAGGCGCGCAAATTACCCAA-TTCCCACTT-GGGAGAGGTAGTGACA-------AGATATAACAAT-ATCGGGCCCTAA-GGGTCTGGTAATTGCAATGAGCAGTGCT-CAAACC-CATCTGCAAGGAACAATTGGAGGGCAAGTCTGGT-G--CCAGCATCTGCGGTAATTCCAGCTCCAATAGCGTATATGTAAATTGTTGCGGTTGAAAAGCTCGTAGTTGGACTT-CTGGCGTCCGC-GTTC-GGTCCGCCA---------AGCGCGAGCACTGTC--C-G--CGGTCGTCGTTTCTGTCGACGT---GGCGC-GTC-GGACTTCATTGG-CCGGCGCGTCGT------CT-GTCGGCGATGTTACTTT-GAGGAAA-TCAGAGTG-CTCAAGGCAAGC--GTTCG-CTCGTGACTTC-ACTAGCATGGAATAACACAGAT---GGG-CTCTTT-CTCGCACT-GTTGGTCTGC-GT--CAAT-TGAGCAACGATC-GATAGAG-ACGG-TCGGGGGCATT-CGTATTGCGCAGTTAGAGGTGAAATTCTCCGATCTGCGCAAGACGCACTAATGCGAAA-GCA-GTTGCCAAGGACGTCCTCTTATGATCAA-GAGCGAAAGTCGGGGG-ATCAAAGATGATTAGATACCGTCGTAGTCCCGACCATAAATGATGCCGACTGAGCTTCGGCGATTCGACCA----CA-GGTCGTACGTCGGCGCTCT-TAGAGAAATTA--AA-GTCTATGGGCTCCGGGGGTAGTATGGTCGCAAGTCTGAAACTTGAAGG-AATTGACGGAAGGGCACCACAAGGCGTGG--ATGTT-GCGGCTTAATTTGACTCAACACGG-GAAAGCTTA-CTAGGTTTGGACACCT-TTGTGATGGACAGATTGAA-GCTCTTACCCTACTGCGTGGA-TGGTGGTGCATGGTCGTTCTCAGCCCGTGGGTTGACCTGTCAGGTTTACTCCGGTAACGCGCGAGACCTCGGTCTGCTAAA-TAGACG-TGGCT-GTTTCG-----GCA--CCCG-CG--C-TCTTCTTAGAGAGAG-ACTCGA-CGAG----AGTCG-A-G-GGAAGT-CGAGGCAATAACAGATCTGTGA-TGC-CCTTAGTTATCCTAGGTCGCACG-CGCCATACAATGTGGCGCACAACGAG------TCT-----CCTTGGC-CGACA-GG-ACTGGGCAATCTGG--CAGAGCGCTACGTGACTGGGCTAGACTTTTGTAATTTTTGGTCTTGAACGAGGAATGCCTAGTAAT-CGCAGGTCAGCATCCTGCGATGATTCGGT-CCCTGCCCTTTGTACACACCGCCCGTCGCTCCATCCG-TGGCAT-GCGCCGGTGAAGAGGGGGAGGCAGCGTCGGCCGG----GT-AACA------CCGGATCGTACGTGGAACCCCTCTGAACCTTCG-CACGTAGAGGAAGGAGAAGTCGTAACAAGGTTTTC----------------------------------------------------------------------------------------------------------------------------------------------------------------------------------------------------------GATGGTTTAATGCGTGGTATGCCCGTTGTTGATACTGGCCAACCAATTAGTGTTCCAGTGGGAAAAACCACTTTAGGCCGTATTTTCAATGTACTTGGTGAACCTGTCGACAATTTAGGAGATGTTGAT---GTTTCAAAGCGTTTTTCTATTCATCGTGAAGCACCTGCTTTTGTTGATCTAGAAACAACATTAAGTATCTTCGAAACAGGGATAAAAGTTGTTGATTTGCTCGCTCCATATCGTCGTGGTGGTAAAATTGGTTTATTTGGTGGAGCTGGTGTTGGTAAAACAGTTCTTATTATGGAATTAATC------AATAACATTGCTAAAGCACATGGAGGTGTTTCTGTTTTTGGAGGTGTGGGTGAACGTACACGAGAAGGCAATGACCTTTATATGGAAATGAAAGAATCAAAAGTTATTGATGAACAAAATCTTAGTGAATCT------------------------------------------------------------------------------------------------------------------------------------------------------------------------------------------------------------------------------------------------------------------------------------------------------------------------------------------------------------------------------------------------------------------------------------------------------------------------------------------------------------------------------------------------------------------------------------------------------------------------------------------------------------------------------------------------------------------------------------------------------------------------------------------------------------------------------------------AGATTATCGTTTACATACTATACACCAGAATATCAAGTATTAGATACAGACATTCTTGCAGCTTTTCGAATGACACCTCAACCAGGTGTTCCACCTGAAGAGGCAGGTGCTGCAGTAGCTGCTGAATCGTCAACAGGAACATGGACAACAGTTTGGACAGATGGACTAACAAGTTTAGACAGATACAAAGGTCGTTGCTATGATATTGAAGCAGTAGCTGGTGAAGACAATCAATATATTGCTTATGTGGCATATCCATTAGATCTTTTCGAAGAAGGTTCTGTAACAAATTTATTTACTTCAATTGTTGGAAATGTTTTTGGATTTAAAGCATTAAGAGCATTGCGTCTTGAAGATTTACGTATTCCTCCATCTTATGTAAAAACATTCCAAGGTCCGCCTCACGGTATTCAAGTAGAACGTGACAAATTAAATAAATATGGACGTCCTTTTTTGGGTTGTACaATTAAGCCAAAATTAGGTCTTTCTGCTAAGAATTATGGACGTGCTGTTTATGAAGGTTTAAGAGGTGGTTTAGATTTCACAAAAGATGATGAAAATGTAAATTCACAACCTTTTATGCGTTGGCGTGACCGTTTCCTTTTTGTTGCAGAAGCACTTTACAAAGCTCAAGCTGAAACAGGTGAAATAAAAGGTCATTATTTAAATGCTACAGCTGGACATTGTGATGAAATGATCAAAAGAGCTCAATGTGCAAAAGAATTAGGTATGCCAATTATTATGCATGATTATTTAACAGGTGGTTTTACAGCTAATACTTCTTTAGCACATTACTGTCGAGATCATAGTTTATTACTTCACATCCACCGTGCAATGCACGCTGTAATTGAT------CGTCAAAAAATTCATGGAATGCACTTTAGAGTTTTAGCTAAAGCTTTACGTCTTTCTGGGGGAGATCATTTACACTCAGGGACAGTTGTAGGTAAACTTGAAGGAGAACGCGAAGTAACTTTAGGTTTTGTAGATTTAATGCGTGATAACTTTTCTGAAAAAGATCGTCAACGTGGAATCTACTTTACTCAAGATTGGGTTTCATTACCTGGAACAATACCTGTTGCTTCTGGTGGTATTCATGTATGGCATATGCCCGCATTAGTAGAAATTTTTGGAGATGATGCTTGTTTACAATTTGGTGGGGGAACATTAGGCCATCCTTGGGGAAATGCTCCTGGAGCTGCGGCTAACCGTATTGCTTGTGAAGCTTGTGTTCAAGCACGTAATGAAGGACGCTCACTCGCTGCTGAAGGAAATGATATTATTCGTGATGCTG-----------------------------------
Halochlorococcum_moorei    --------------TGCCAGTAGTCATATGCTTGTCTCAAAGATTAAGCCATGCATGTCTAAGTATAA-ACTGC---TTATACT-G-T-GAAACTGCGAATGGCTCATTAAATCAGTTAGAGTTTATTTGATGGTA-CCTTACTACTCGG-ATAACCGTAGTAAAGCTACAGCTAATACGTGCGT-A-AATCCCGACTCAC--G-AAGGGACGTATTTATTAGATTCAAGACCGA-C--CGTG-C---TTGCACG--A-TCTTGGT-GAATCATGGTAACTTCA-CGAATCGCA-TGGCC-TCGT--GCC--GGCGATGTTTCATTCAACTTTCTGCCCTATCAACTTTCGACGGTAGTATAGAGGACTACCGTGGTAGTAACGGGTGACGGAGGATTAGGGTTCGATTCCGGAGAGGGAGCC-TGAGAAACGGCTACCACATCCA-AGG-AAGGCAGCAGGCGCGCAAATTACCCAA-TCCTGACACAGGG--AGGTAGTGACA-------ATAAATATCAAA-GGCCGGCCTTAT--GGTCGGCCTATTGGAATGAGTACAATT-TAAAAT-CCTTAACGAGGATCCATTGGAGGGCAAGTCTGGT-G--CCAGCAGCCGCGGTAATTCCAGCTCCAATAGCGTATATTTAAGTTGTTGCAGTTAAAAAGCTCGTAGTTGGATTT-CGGGTGGGTAC-CGCC-GGTCTCCCT--TT-----GGGTA-TGTACTGGC--G-T--GGCCCGCCTTGC-TGTCGGGGA---CGGTC-TCCTGGGCTTAATTGC-TCGGGAACCG--------GA-GTCGACGATGTTACTTT-GAGTAAA-TTAGAGTG-TTCAAAGCAAGCC--TACG-CT-CTGAATAT-GATAGCATGGGATAACAC-GACA--GGA-CTCTGG-CCTATCGT-GTTGGTCTGT-AG-GACC--GGAGTAATGATT-AAGAGGG-ACAG-TCGGGGGCATT-CGTATTCCATTGTCAGAGGTGAAATTCTTGGATTTATGGAAGACGAACATCTGCGAAA-GCA-TTTGCCAAGGATGTTTTC-ATTGATCAA-GAACGAAAGTTGGGGG-CTCGAAGACGATTAGATACCGTCGTAGTCTCAACCATAAACGATGCCGACTAGGGATTGGCGGACG-TTTG-TTG-A-ATGACTCCGCCAGCACCTC-ATGAGAAATCA--AA-GTTTTTGGGTTCCGGGGGGAGTATGGTCGCAAGGCTGAAACTTAAAGG-AATTGACGGAAGGGCACCACCAGGCGTGG--AGCCT-GCGGCTTAATTTGACTCAACACGG-GAAAACTTA-CCAGGTCCAGACATAG-GAAGGATTGACAGATTGATAGCTCTTTCTTGATTCTATGGG-TGGTGGTGCATGGCCGTTCTTAGTTGGTGGGTTGCCTTGTCAGGTTGATTCCGGTAACGAACGAGACCTCAGCCTGCTAAA-TAGTGG-CGATT-GCTTTG-----GCA--GTCG-GTA-C-ACTTCTTAGAGGGAC-TGTTGG-CGTCT---AGCC--AAT-GGAAGTATGAGGCAATAACAGGTCTGTGA-TGC-CCTTAGATGTTCTGGGCCGCACG-CGCGCTACACTGATACGTTCAACGAG------CT------CCTTGTC-CGAAA-GG-TCTGGGTAATCTT-T-GAAACCGTATCGTGATGGGGATAGAACATTGCAATTATTGTTCTTCAACGAGGAATGCCTAGTAAG-CGCGAGTCATCATCTCGCGTTGATTACGT-CCCTGCCCTTTGTACACACCGCCCGTCGCTCCTACCGATTGAAC-GTGCTGGTGAAGCGTTAGGACTGGAGGGTTATCTA---GG-TCTC--CTAGACTTC-ACTCCGG-GAATTTCGTTGAACCCTCC-CGTTTAGAGGAAGGAGAAGTCGTAACAAGGTTTCCGTAG-GT------------------------------------------------------------------------------------------------------------------------------------------------------------------------------------------------------------------------------------------------------------------------------------------------------------------------------------------------------------------------------------------------------------------------------------------------------------------------------------------------------------------------------------------------------------------------------------------------------------------------------------------------------------------------------------------------------------------------------------------------------------------------------------------------------------------------------------------------------------------------------------------------------------------------------------------------------------------------------------------------------------------------------------------------------------------------------------------------------------------------------------------------------------------------------------------------------------------------------------------------------------------------------------------------------------------------------------------------------------------------------------------------------------------------------------------------------------------------------------------------------------------------------------------------------------------------------------------------------------------------------------------------------------------------------------------------------------------------------------------------------------------------------------------------------------------------------------------------------------------------------------------------------------------------------------------------------------------------------------------------------------------------------------------------------------------------------------------------------------------------------------------------------------------------------------------------------------------------------------------------------------------------------------------------------------------------------------------------------------------------------------------------------------------------------------------------------------------------------------------------------------------------------------------------------------------------------------------------------------------------------------------------------------------------------------------------------------------------------------------------------------------------------------------------------------------------------------------------------------------------------------------------------
Ignatius_tetrasporus       --------------------TAGTCATATGCTTGTCTCAAAGATTAAGCCATGCATGTCTAAGTATAA-GCTG-C--TTATACT-G-T-GAAACTGCGAATGGCTCATTAAATCAGTTATAGTTTATTTGATGGTCA-CTTACTACTCGC-ATAACCGTAGTAATTCTAGAGCTAATACGTGCATC-C-ATCCCCACTCAC--GGA-GGGACGTATTTATTAGATAAAAGGCCGA---CCGCT-----TCGGGCG---ATCTTGGT-GAATCATGATAACTCCA-CGGAGCGCA-TGGCCTTTGT--GCC--GGCGCCGTTTCATTCAAATTTCTGCCCTATCAACTTTCGTCGGTAGGATAGAGGCCTACCGAGGTTATAACGGGTGACGGAGGATTAGGGTTCGATTCCGGAGAGGGAGCC-TGAGAAACGGCTACCACATCCA-AGG-AAGGCAGCAGGCGCGCAAATTACCCAA-TCCTGATACAGGG--AGGTAGTGACA-------ATAAATAACACA-TCCGGGCTCT--CGAGTCTGGT-ATTGGAATGAGTACAATT-TAAATC-CCTTAACGAGTATCAATTGGAGGGCAAGTCTGGT-G--CCAGCAGCCGCGGTAATTCCAGCTCCAATAGCGTATATTTAAGTTGCTGCAGTTAAAAAGCTCGTAGTTGGATTT-CGGGTGAGGGA-CGCT-GGTCCGCCT--T------TGGTG-TGCACTGGC--G-GT-CCTTTGCCTTGC-AGCCGGTGA---CGCTC-TCCTGGCCTTCATTGG-CCGGGAAGTG--------GA-GTCGGCAAGGTCACTTT-GAGTAAA-TTAGGGTG-TTCAAAGCAGGCC--TTCG-CT-CTGAATAC-GATAGCATGGGATGACAC-GATA--GGA-CTCTGG-CCCATCGT-GTTGGTCTGT-GG-GACC--GGAGTAATGATT-AAGAGGG-ACAG-TCGGGGGTATT-CGTATTTCATTGTCAGAGGTGAAATTCTTGAATTAATGAAAGACGAACTTCTGCGAAA-GCA-TTTACCAAGGATGTTTTC-ATTGATCAA-GAACGAAAGTTGGGGG-CTCGAAGACGATTAGATACCGTCGTAGTCTCAACCATAAACGATGCCGACTAGGGATTGGCGGGCG-TTCC--CTCG-ACGACCCCGCCAGCACCTT-ATGGGAAACCA--AA-GTTTTTGGGCTCCGGGGGGAGTATGGTCGCAAGGCTGAAACTTAAAGG-AATTGACGGAAGGGCACCACCAGGCGTGG--AGCCT-GCGGCTTAATTTGACTCAACACGG-GAAAACTTA-CCAGGTCCGGACACAG-GGAGGATTGACAGGTTGACAGCCCTTTCTTGATTCTGTGGG-TGGTGGTGCATGGCCGTTCTTAGTTGGTGGGTTGCCTTGTCAGGTTGATTCCGGTAACGAGCGAGATCCCCGCCTGCTAAA-TAGTCC-AACCC-AGATTT-----CTG--GTTT-GCT-G-ACTTCTTAGAGGGAC-TATCGG-CGCTA---AGCCG-A-T-GGAAGTGGGGGGCAATAACAGGTCTGTGA-TGC-CCTTAGATGTTCTGGGCCGCACG-CGCGCTACACTGATGCAATCAACAAG------CTTT----CCTTGGC-CGAGA-GG-TCTGGGTAATCTTG--CAAACTGCATCGTGATGGGGATAGATTATTGCAATTATTAATCTTCAACGAGGAATGCCTAGTAAG-CGCGAGTCATCAGCTCGCGTTGATTACGT-CCCTGCCCTTTGTACACACCGCCCGTCGCTCCTACCGATTGGGT-GTGCTGGTGAAGCGTTCGGATTGGCGCTCTTCTGG---GG-GCAA---CTCCAAGGGGTGCTGA-GAAGTTCGTTGAACCCTCC-CACCTAGAGGAAGGAGAAGTCGTAACAAGGTCTCC-------------------------------------------------------------------------------------------------------------------------------------------------------------------------------------------------------------------------------------------------------------------------------------------------------------------------------------------------------------------------------------------------------------------------------------------------------------------------------------------------------------------------------------------------------------------------------------------------------------------------------------------------------------------------------------------------------------------------------------------------------------------------------------------------------------------------------------------------------------------------------------------------------------------------------------------------------------------------------------------------------------------------------------------------------------------------------------------------------------------------------------------------------------------------------------------------------------------------------------------------------------------------------------------------------------------------------------------------------------------------------------------------------------------------------------------------------------------------------------------------------------------------------------------------------------------------------------------------------------------------------------------------------------------------------------------------------------------------------------------------------------------------------------------------------------------------------------------------------------------------------------------------------------------------------------------------------------------------------------------------------------------------------------------------------------------------------------------------------------------------------------------------------------------------------------------------------------------------------------------------------------------------------------------------------------------------------------------------------------------------------------------------------------------------------------------------------------------------------------------------------------------------------------------------------------------------------------------------------------------------------------------------------------------------------------------------------------------------------------------------------------------------------------------------------------------------------------------------------------------------------------------------------------
Klebsormidium_flaccidum    ---------------------AGTCATATGCTTGTCTCAAAGATTAAGCCATGCATGTCTAAGTATAA-ACT--CTTTTATACT-G-T-GAAACTGCGAATGGCTCATTAAATCAGTTATAGTTTATTTGATGGTA-CCTTACTACTCGG-ATAACCGTAGTAATTCTAGAGCTAATACGTGCACCA-AATCCCGACTTCT--GGAAGGGACGTATTTATTAGATAAAAGGCCAA--TGCGGG-C---TTG-CCCGGTATTGCGGT-GAATCATGATAACTCGT-CGAATCGCA-CGGCCTTTGC--GCT--GGCGATGTTTCATTCAAATTTCTGCCCTATCAACTTTCGATGGTAGGATAGAGGCCTACCATGGTGGTAACGGGTGACGGAGAATTAGGGTTCGATTCCGGAGAGGGAGCC-TGAGAAACGGCTACCACATCCA-AGG-AAGGCAGCAGGCGCGCAAATTACCCAA-TCCTGATACAGGG--AGGTAGTGACA-------ATAAATAACAAT-GCTGGGCTTTTCAAAGTCTGGCAATTGGAATGAGTGCAATC-TAAATC-CCTCAACGAGGATCCATTGGAGGGCAAGTCTGGT-G--CCAGCAGCCGCGGTAATTCCAGCTCCAATAGCGTATATTTAAGTTGTTGCAGTTAAAAAGCTCGTAGTTGGATTTT-GGGTTGGGGC-AGCC-GGTCCGCCT--CA-----CGGTGT-G-CACCGG-----CTGACCCATCCTTCTTGCCGGGGA---CGCGC-TCCTGGCCTTAACTGG-TCGGGACGTG--------GA-GTCGGCGATGTTACTTT-GAAAAAA-TTAGAGTG-TTCAAAGCAGGCC--TACG-CT-CTGAATAC-ATTAGCATGGAATAACGT-GATA--GGA-CTCTGGTCCTATTGT-GTTGGTCTTC-GG-GACC--GGAGTAATGATT-AATAGGG-ACAG-TTGGGGATATT-CGTATTTCATTGTCAGAGGTGAAATTCTTGGATTTATGAAAGACGAACTTCTGCGAAA-GCA-TTTATCAAGGATGTTTTC-ATTAATCAA-GAACGAAAGTTGGGGG-CTCGAAGACGATCAGATACCGTCCTAGTCTCAACCATAAACGATGCCGACTAGGGATTGGCGGATG-TTAA-TTT-G-ATGACTCCGCCAGCACCTT-ATGAGAAATCA--AA-GTTTTTGGGTTCCGGGGGGAGTATGGTCGCAAGGCTGAAACTTAAAGG-AATTGACGGAAGGGCACCACCAGGAGTGG--AGCCT-GCGGCTTAATTTGACTCAACACGG-GGAAACTTA-CCAGGTCCAGACATAG-TAAGGATTGACAGATTGAGAGCTCTTTCTTGATTCTATGGG-TGGTGGTGCATGGCCGTTCTTAGTTGGTGGAGTGATTTGTCTGGTTAATTCCGATAACGAACGAGACCTCAGCCTGCTAAC-TAGTTA-CACGAAGATTCT-----TCT-CCGTG-GCC-A-ACTTCTTAGAGGGAC-TATTTGGCGTCTAC-AGCCA-A-T-GGAAGTTTGAGGCAATAACAGGTCTGTGA-TGC-CCTTAGATGTTCTGGGCCGCACG-CGCGCTACACTGATGAATTCAACGAG------TTTATAA-CCTGGGC-CGAAA-GG-TCTGGGTAATCTTGT-GAAATTTCATCGTGATGGGGATAGATTATTGCAATTATTAATCTTCAACGAGGAATTCCTAGTAAG-CGCGAGTCATCAGCTCGCGTTGATTACGT-CCCTGCCCTTTGTACACACCGCCCGTCGCTCCTACCGATTGAAT-GATCCGGTGAAGTTTTCGGATTGCGGCTACTCCGG-C-GG-TCCG-CCGCCGAAGAAGCTGTGA-GAAGTTCATTAAACCTTAT-CATTTAGAGGAAGGAGAAGTCGTAACAAGGTTTCC-------------------------------------------------------------------------------------------------------------------------------------------------------------TTATTAGGGGATAACAAAGTACGTGCAATCTCAATGAGTGCCACCGATGGACTCATGCGTGGAATGAAAGTCACTGATACGGGAGCTGCGCTGAGCGTACCTGTAGGAGAGGCTACTCTAGGCCGGATCTTTAATGTACTCGGAGGACCTGTTGATAACTTAGGCCCCGTGAAT---CATACGAAAACCTTCCCAATCCATAGACCTGCTCCAGCCTTTACCCAACTAGACACAAAACTTGCTATTTTTGAAACGGGAATCAAAGTGGTCGATTTGTTAGCCCCCTATAGACGAGGTGGAAAAATTGGATTGTTCGGAGGAGCAGGCGTGGGGAAAACAGTACTCATTATGGAGTTAATT------AACAATATTGCGAAAGCGCATGGAGGTGTGTCGGTATTTGGAGGTGTAGGCGAAAGAACTAGAGAAGGGAATGATTTGTACATGGAGATGAAAGAATCAAAGGTCATCAACGAACAAGACATCTCTGAATCTAAGGTGGCCCTTGTGTATGGACAAATGAACGAGCCACCTGGTGCACGCATGAGAGTAGGATTGACGGCTCTTACAATGGCTGAATACTTCCGTGATGTGAATAAGCAAGATGTACTTCTATTTATTGATAACATCTTTCGTTTCGTGCAAGCAGGCTCTGAAGTATCCGCCCTTCTTGGTAGGATGCCATCTGCTGTAGGATCTCAACCAACCCTAAGTACGGAAATGGGAGGTCTTCAAGAACGCATCACTTCGACTAAAGATGGCTCCATTACGTCTATTCAAGCTGTTTATGTCCCCGCGGATGACCTCACAGATCCCGCTCCAGCAACTACTTTTGCTCACCTAGATGCTACCACTGTACTTTCTAGAGGCCTAGCTGCTAAAGGCATTTATCCTGCAGTCGACCCTCTCGATTCTACCTCAACAATGCTACAACCCTGGATTGTAGGAGAAGAACATTATGAAATCGCACAGGGTGTAAAAGAGACTTTGCAAAGGTACAAAGAGTTACAAGATATTATTGCCATTCTTGGGTTAGACGAGCTTTCGGAAGAAGATCGACTTACCGTAGCTAGAGCTCGTAAGATTGAAAGATTTCTTTCTCAGCCTTTCTTTGTTGCTGAAGTATTTACTGGTTCTCCTGGCAAATATGTTAGCTTAGCAGAAACAATCAAAGGTTTTCAATTGATCTTATCAGGACAAATGGATTCATTG-----------------------------------------------------------------------------------------------------------------------------------------------------------------------------------------------------------------------------------------------------------------------------------------------------------------------------------------------------------------------------------------------------------------------------------------------------------------------------------------------------------------------------------------------------------------------------------------------------------------------------------------------------------------------------------------------------------------------------------------------------------------------------------------NGCWACAGCTGGCACTAGTGAAGAAATGATTAAAAGAGCACAATGTGCTAAAGATTTTGGCGTGCCTATTATTATGCATGATTACCTTACTGGTGGTTTTACTGCTAACACTAGTTTATCACATTATTGTCGAGATAATGGTTTATTATTACATATTCACCGTGCAATGCATGCGGTTATTGAC------AGACAAAGAAACCATGGTATACATTTCCGTGTGTTAGCTAAAGCTTTACGTCTGTCTGGCGGTGATCATATTCATTCTGGTACTGTCGTTGGTAAATTAGAAGGAGAACGAGCAGTTACATTGGGTTTCGTGGATCTTTTACGTGATGATTACATTGAAAAAGATAGAAGCAGAGGTATTTATTTCACTCAAGATTGGGCTTCTATGCCAGGTGTAATGCCTGTAGCTTCTGGTGGTATTCACGTATGGCATATGCCAGCACTAACAGAAATTTTTGGAGATGATTCTTGTTTACAATTTGGAGGTGGAACTCTAGGTCATCCATGGGGAAATGCTCCTGGTGCAGTAGCTAATCGTGTTGCTTTAGAAGCTTGTGTTCAAGCACGTAACGAAGGCCGTGATTTAGCTCGTCAAGGAAATGAAGTTATTCGTGAAGCATGTAAATGGAGTCCTGAATTGGCCGCTGCT------
Marchantia_polymorpha      ---------------------AGTCATATGCTTGTCTCAAAGATTAAGCCATGCATGTGTAAGTATAA-AC--ACTTTTGTACT-G-T-GAAACTGCGAATGGCTCATTAAATCAGTTATAGTTTCTTTGATGGTA-CCTTACTACTCGG-ATAACCGTAGTAATTCTAGAGCTAATACGTGCACCA-AGGCCCGACTTCAC-GGAAGGGCTGTATTTATTAGATAAAAGACCGA--TGCGGGGC---TTGCTCCGGTGTTTCGGT-GAATCATGATAACTCGA-CGAATCGCA-CGGCCTTAGC--GCT--GGCGATGTTTCATTCAAATTTCTGCCCTATCAACTTTCGACGGTAGGATAGAGGCCTACCGTGGTGGTAACGGGTGACGGAGAATTAGGGTTCGATTCCGGAGAGGGAGCC-TGAGAAACGGCTACCACATCCA-AGG-AAGGCAGCAGGCGCGCAAATTACCCAA-TCCCGACACGGGG--AGGTAGTGACA-------ATAAATAACAAT-ACTGGGCTTTTACAAGTCTGGTAATTGGAATGAGTACAATC-TAAATC-CCTTAACGAGGATCCATTGGAGGGCAAGTCTGGT-G--CCAGCAGCCGCGGTAATTCCAGCTCCAATAGCGTATATTTAAGTTGTTGCAGTTAAAAAGCTCGTAGTTGGATCTT-GGGAGGGGGT-CGGC-GGTCCGCCT--CTTT---TGGTGT-G-CACTGG----CGGCCCCTTTCTTTTTGGCCGGGGA---CGCGC-GTCTGGCCTTGACTGG-TCGGGCCGCG--------GA-GTCGGCGATGTTACTTT-GAAAAAA-TTAGAGTG-CTCAAAGCAAGCC-ATACG-CT-CTGAATAC-ATTAGCATGGAATAACGC-GACA--GGA-CTCTGGTCTTATTGC-GTTGGTCTTC-GG-GACC--GGAGTAATGATT-AATAGGG-ACAG-TTGGGGGCATT-TGTATTTCATGGTCAGAGGTGAAATTCTTGGATTCATGAAAGACAAACTTCTGCGAAA-GCA-TTTGCCAAGGATGTTTTC-ATTAATCAA-GAACGAAAGTTGGGGG-CTCGAAGACGATCAGATACCGTCCTAGTCTCAACCATAAACGATGCCGACTAGGGATCGGCGGATG-TTAA-TTT-G-ATGACTCCGCCGGCACCTCCATGAGAAATCA--AA-GTTTTTGGGTTCCGGGGGGAGTATGGTCGCAAGGCTGAAACTTAAAGG-AATTGACGGAAGGGCACCACCAGGAGTGG--AGCCT-GCGGCTTAATTTGACTCAACACGG-GGAAACTTA-CCAGGTCCAGACATAG-TAAGGATTGACAGATTGAGAGCTCTTTCTTGATTCTATGGG-TGGTGGTGCATGGCCGTTCTTAGTTGGTGGAGTGATTTGTCTGGTTAATTCCGTTAACGAACGAGACCTCAGCCTGCTAAC-TAGCTA-CGCGGGGACTTGT----TCC-CTGTG-GAC-A-GCTTCTTAGAGGGAC-TATCGG-CGTCT---AGCCG-A-T-GGAAGTTTGAGGCAATAACAGGTCTGTGA-TGC-CCTTAGATGTTCTGGGCCGCACG-CGCGCTACACTGATGGACTCAACGAG------TTTATAA-CCTGGGC-CGAAA-GG-TTCGGGTAATCTTTT-GAAAATTCATCGTGATGGGGATAGATCATTGCAATTATTGATCTTCAACGAGGAATTCCTAGTAAG-CGCGAGTCATCAGCTCGCGTTGACTACGT-CCCTGCCCTTTGTACACACCGCCCGTCGCTCCTACCGATTGAAT-GGTCCGGTGAAGAGTTCGGATTGCGGCGATGCCGG-C-GG-TTCG-CCGCCGGTGACGTTGTGA-GAAGTCCTTTAAACCTTAT-CATTTAGAGGAAGGAGAAGTCGTAACAAGGTTTCC-------------------------------GTTATTGGTCCCGTATTAGATGTTGCCTTTTCTCCAGGGAAAATGCCTAATATTTATAACTCTTTAATTGTTAAAGATCAAAATTCAGCTGGTGAAGAAATTAATGTTACTTGTGAAGTTCAACAATTGTTAGGAAATAACAAAGTAAGAGCTGTTGCTATGAGTGCGACAGATGGAATGATGCGGGGTATGAAAGTTATTGATACTGGTGCTCCTTTAACAGTTCCTGTAGGAGAAGCGACTCTTGGACGAATTTTTAATGTTTTAGGAGAACCTGTAGATAACTTAGGACCTGTAGAA---GTTACTACAACATTTCCTATTCATAGAGCTGCTCCTGCTTTTACTCAATTAGATACCAAATTATCTATTTTTGAAACAGGAATTAAAGTAGTAGATCTTTTAGCTCCTTATCGTCGTGGAGGAAAAATTGGATTATTTGGAGGAGCTGGTGTAGGAAAAACAGTTCTTATTATGGAATTAATT------AATAACATCTTGAAAGCACATGGAGGTGTTTCAGTATTTGGAGGAGTAGGGGAAAGAACTCGTGAAGGAAATGATCTTTACATGGAAATGAAAGAATCTAAAGTAATAAATGAACAAAATATTTCAGAATCAAAAGTTGCTTTAGTTTATGGTCAAATGAATGAACCACCAGGCGCTCGTATGAGAGTTGGGTTAACAGCTTTAACTATGGCTGAGTATTTTCGTGATGTTAATAAACAAGATGTACTTTTATTTATTGATAATATTTTTCGTTTTGTTCAAGCAGGTTCAGAAGTTTCTGCTTTATTAGGTAGAATGCCGTCTGCAGTAGGATATCAACCAACTTTAAGTACAGAAATGGGAACTTTACAAGAAAGAATAACTTCTACAAAAGAAGGATCAATTACTTCTATTCAAGCTGTTTATGTACCTGCGGATGATTTAACAGATCCGGCTCCTGCAACAACTTTTGCTCATTTAGATGCCACTACTGTATTATCTAGAGGTTTAGCAGCTAAAGGAATTTATCCTGCTGTAGATCCTTTAGATTCAACTTCTACAATGTTACAACCTTGGATTGTAGGTGAAGAACATTATGAAACTGCGCAAGGAGTAAAACAGACTTTACAACGATACAAAGAATTACAAGATATTATTGCTATTCTTGGTTTAGATGAATTATCTGAAGAAGATCGTTTAACTGTAGCAAGAGCACGCAAAATAGAAAGATTTTTATCACAACCTTTCTTTGTAGCAGAAGTTTTTACAGGTTCGCCAGGAAAATATGTAAGTCTTAGAGAAACTATAAAAGGATTTCAAATGATTCTTTCGGGAGAATTAGATAGCCTTCCTGAACAAGCATTTTATTTAGTAGGAAATATAGATGAAATGTCACCACAAACGGAGACTAAAGCAGGTGTTGGATTCAAAGCTGGTGTTAAAGATTATCGATTAACTTATTACACTCCGGATTATGAGACCAAGGATACGGATATTTTAGCAGCATTTAGAATGACTCCTCAGCCTGGAGTTCCAGCGGAAGAAGCAGGCAACGCAGTTGCTGCTGAATCTTCAACTGGTACATGGACTACAGTTTGGACTGATGGTCTTACTAACCTTGATCGTTATAAAGGTCGATGCTATGATATTGACCCTGTTCCTGGAGAAGAAAATCAATATATTGCTTATGTAGCTTATCCTTTAGATTTATTTGAAGAAGGGTCTGTTACAAATATGTTTACTTCAATTGTAGGTAATGTATTTGGGTTTAAAGCTTTAAGAGCGTTACGTCTTGAAGATTTAAGAATTCCTCCAGCTTACACAAAAACTTTCCAAGGTCCTCCTCATGGTATTCAAGTTGAGAGAGATAAATTAAACAAATATGGTCGTCCTTTATTAGGATGTACTATTAAACCAAAATTAGGTTTATCTGCTAAAAATTATGGTCGAGCTGTATATGAATGTCTTCGTGGTGGACTTGATTTTACTAAAGATGATGAAAACGTAAATTCTCAACCATTTATGCGTTGGAGAGATCGTTTCTTATTTGTAGCAGAAGCTATTTATAAATCTCAAGCAGAAACTGGAGAAATCAAAGGACATTATTTAAATGCTACTGCAGGTACATGTGAAGAAATGCTAAAAAGAGCAGCATGTGCTAGAGAGTTAGGTGTACCAATTGTTATGCACGATTACTTAACTGGTGGTTTCACTGCAAATACTAGTCTGGCTTTTTATTGCCGTGACAATGGTTTACTTCTTCATATTCACCGTGCAATGCATGCAGTTATTGAT------AGACAAAAAAATCATGGTATACATTTCCGTGTATTAGCAAAAGCTTTACGTATGTCTGGTGGAGATCATATTCACGCTGGTACTGTTGTAGGTAAACTTGAAGGAGACCGTCAAGTAACTTTAGGTTTCGTAGATTTACTTCGTGATGACTATATTGAAAAAGATAGAAGTCGTGGTATTTATTTCACACAAGATTGGGTTTCTTTACCTGGTGTTTTCCCTGTAGCATCTGGTGGGATCCATGTTTGGCATATGCCTGCTTTAACTGAAATTTTTGGAGATGACTCTGTTTTACAATTTGGTGGTGGAACTTTAGGTCATCCTTGGGGTAACGCACCTGGTGCAGTTGCTAACCGAGTTTCGTTAGAAGCTTGCGTACAAGCACGTAATGAAGGTCGTGATCTTGCTCGTGAAGGAAATGAAATTATTCGCGAAGCTTGTAAGTGGAGTCCTGAGTTATCTGCTGCTTGTGAA
Mesostigma_viride          ---------------------AGTCATATGCTTGTCTCAAAGATTAAGCCATGCAAGTCTAAGTATAA-AC--AA--TTATACT-G-T-GAAACTGCGAATGGCTCATTAAATCAGTTATAGTTTATTTGATGGTNNCC-TACTACTCGG-ATACCCGTAGTAATTCTAGAGCTAATACGTGCACCA-AGTCCCGACTCTC--GGAAGGGATGTATTTATTAGATCCAAGACCAA--TCCGG--C--CTCGGCC-GGCATTGCGGT-GAATCATAATAACTCGT-CGAATCGCA-TGGCCTCCGC--GCC--GGCGATGTTTCATTCAAATTTCTGCCCTATCAACTTTCGATGGTAGGATAGAGGCCTACCATGGTGGTAACGGGTGACGGAGAATTAGGGTTCGATTCCGGAGAGGGAGCC-TGAGAAACGGCTACCACATCCA-AGG-AAGGCAGCAGGCGCGCAAATTACCCAA-TCCTGATACAGGG--AGGTAGTGACA-------ATAAATAACAAT-ATCGGGCTCTT-CGAGTCTGATAATTGGAATGAGTACAATC-TAAACC-CCTTAACGAGGATCCATTGGAGGGCAAGTCTGGT-G--CCAGCAGCCGCGGTAATTCCAGCTCCAATAGCGTATATTTAAGTTGTTGCAGTTAAAAAGCTCGTAGTTGGATTT-CGGGCGGGGGT-CCGC-GGTCCGCT---T------CGGTGT-G-CACTGC----GGTTCTCCGCCTTGG-TGCCGTGCC---TGCCG-CGCTGGCCTTGATTGG-CCGGCGCGGG--------GG-GCCGGCGGCGTTACTTT-GAAAAAA-TTAGAGTG-TTCAAAGCAGGCC--ATCG-CT-CTGAATAC-ATTAGCATGGAATAACAC-CATA--GGA-CTCTGGTCCTATTCT-GTTGGTCTTA-AG-GGCC--GGAGTAATGATT-AATAGGG-ACAG-TTGGGGGCATT-CGTATTTCATTGTCAGAGGTGAAATTCTTGGATTTATGAAAGACGAACTTCTGCGAAA-GCA-TTTGCCAAGGATGTTTTC-ATTGATCAA-GAACGAAAGTTGGGGG-ATCGAAGACGATTAGATACCGTCCTAGTCTCAACCATAAACGATGCCGACTAGGGATTGGCGGGTG-TTCT-TTG-G-ATGACCCTGCCAGCACCTT-ATGAGAAATCA--AA-GTCTTTGGGTTCCGGGGGGAGTATGGTCGCAAGGCTGAAACTTAAAGG-AATTGACGGAAGGGCACCACCAGGAGTGG--AGCCT-GCGGCTTAATTTGACTCAACACGG-GGAAACTCA-CCAGGTCCAGACATAG-TAAGGATTGACAGATTGAGAGCTCTTTCTTGATTCTATGGG-TGGTGGTGCATGGCCGTTCTTAGTTGGTGGAGTGATTTGTCTGGTTAATTCCGTTAACGAACGAGACCTCAGCCTGCTAAC-TAGTTA-CGCGGAGGCTTT-----TCT-TCGCG-GCC-A-ACTTCTTAGAGGGAC-TGTCGG-CGACT---AGCCG-A-C-GGAAGTTTGAGGCAATAACAGGTCTGTGA-TGC-CCTTAGATGTTCTGGGCCGCACG-CGCGCTACACTGATGCATCCAACGAG------TTTTGC--CCTTGGC-CGACA-GG-TCCGGGTAATCTGG--GAAACTGCATCGTGATGGGGATAGACTATTGCAATTATTAGTCTTCAACGAGGAATTCCTAGTAAG-CGCGAGTCATCAGCTCGCGTTGATTACGT-CCCTGCCCTTTGTACACACCGCCCGTCGCTCCTACCGATTGAAT-GATCCGGTGAAATTTTCGGATCGCGACGTCGCGGA-C-GG-TTCG-CCGTCGGCTCCGTCGTGA-GAAGGTCATTAAACCTTAT-CATTTAGAGGAAGGAGAAGTCGTAACAAGGTTTCCGTAG--TGAA-CCTGCGGAAGGATCATTA--ATTATTGGTCCTGTATTGGATGCAAAGTTTCCTCCTGGCCAAATGCCTAATATCTATAACGCATTAATAGTAAAAGCAAAAAATGAAGCAGGCGAAGACCTTAGTGTTACCTGTGAAGTTCAACAACTATTAGGCGACAATCAAGTAAGAGCTGTTGCAATGAGTGCTACAGATGGTCTTATGAGAGGATTAGAAATTCTTGATACAGGAGCTCCTTTAAGCGTTCCAGTAGGAGAAATTACTTTAGGACGTATTTTTAATGTACTTGGCGAACCAGTAGATGGTTTAGGCGATGTTGTA---GCAAAAACAAAATCTCCTATTCATAGAAATTCTCCAACTTTTATTGAATTAGATACTAAATTATCTATTTTTGAAACAGGTATTAAAGTAGTTGATCTTTTAGCTCCTTATCGTCGTGGAGGAAAAATCGGTCTTTTTGGTGGTGCTGGTGTTGGCAAAACAGTATTAATTATGGAATTAATT------AATAATATTGCTAAAGCACATGGTGGTGTTTCAGTATTTGGTGGCGTAGGTGAACGTACCAGAGAAGGAAACGATTTATATATGGAGATGAAAGAATCCAAAGTAATTAACGAAGAAAATCTTTCCTCCTCTAAAGTTGCTTTAGTATACGGTCAAATGAATGAGCCTCCAGGAGCTCGTATGAGAGTAGGCTTAACTGCATTGACAATGGCTGAATATTTTAGAGATGTAAATAATCAAGACGTATTATTATTTATTGATAATATTTTTAGATTTGTACAAGCAGGTTCTGAAGTATCTGCATTACTTGGAAGAATGCCTTCTGCTGTAGGTTATCAACCAACTTTAAGCAGAGAAATGGGTACCTTACAAGAACGTATTACATCTACTAAACAAGGATCAATCACTTCTATTCAAGCAGTTTATGTACCTGCAGATGATTTGACTGACCCTGCACCAGCAACAACATTCGCACATTTAGATGCAACAACTGTACTTTCTAGAAACTTAGCTGCAAAAGGTATTTATCCAGCAGTAGATCCTCTAGATTCTACTTCTACTATGTTACAACCATGGATTGTTGGTGAAGAACATTATGGTACAGCTCAAAGAGTAAAACAAACATTACAACGTTATAAAGAATTACAAGATATTATTGCAATTCTAGGCTTAGATGAATTATCTGAAGAAGATCGTTTAGTTGTAGCTAGAGCTCGTAAAATTGAACGTTTCTTATCTCAACCTTTCTTTGTAGCAGAAGTATTCACTGGATCTCCTGGTAAATATGTAAGTTTAGCAGATTCTATCAAAGGATTTACAATGATTCTTAATGGTGAATTAGATAGTCTTCCTGAACAAGCATTTTATTTAGTAGGAAATATCGAAGAAATGTCACCAAAAACTGAAACTAAAGCAGGCACTGGATTTAAAGCTGGTGTTAAGGATTACAAACTTACTTATTACACTCCAGATTATGTAGTAAAAGATACAGATATCCTTGCAGCTTTCCGTATGACACCTCAACCTGGCGTTCCACCAGAAGAATGTGGTGCAGCGGTTGCAGCTGAATCTTCCACTGGTACATGGACTACTGTATGGACTGATGGTCTAACTTCTTTAGATCGTTACAAAGGTAGATGCTATGATCTTGAACCAGTAGCTGGCGAAGAGAATCAGTACATTGCATATGTAGCGTATCCAATTGATTTATTTGAAGAAGGTTCTGTAACTAACCTTTTCACTTCTATTGTTGGTAACGTATTTGGATTCAAAGCTTTAAGAGCTCTACGTTTAGAAGATTTAAGAATTCCAGTAGCATATGTAAAAACTTTCCAAGGACCACCTCATGGTATTCAAGTAGAAAGAGATAAATTAAACAAATATGGACGTCCTTTATTAGGATGTACTATTAAGCCAAAATTAGGTCTTTCTGCTAAAAACTACGGTCGTGCTTGTTATGAATGTTTACGTGGTGGTTTAGACTTCACTAAAGACGATGAAAACGTTAACTCTCAACCATTTATGCGTTGGAGAGATAGATTCTTATTCGTAGCAGAAGCTATTTTCAAATCTCAATCTGAAACAGGCGAAATTAAAGGACACTATTTAAACGCAACAGCTGCTACTTGTGAAGAAATGCTAAAAAGAGCTGCTTATGCAAAAGAATTAGGTGTGCCTATTATTATGCATGACTACTTAACTGGTGGTTTCACAGCAAATACTAGCTTAGCTGCTTATTGTCGTGATAATGGTTTATTACTTCACATTCACCGTGCGATGCACGCTGTAATTGAT------AGACAAAAAAACCATGGTATTCACTTCCGTGTATTAGCTAAAGCTCTTCGTTTATCTGGTGGTGACCATCTTCACTCTGGTACTGTTGTAGGTAAACTAGAAGGTGAACGTGAAGTTACTTTAGGTTTCGTTGATCTAATGCGTGATGATTACATCGAAAAAGATAGAAGTAGAGGTGTTTACTTCACTCAAGATTGGTGTTCTATGGGTGGTGTTATGCCAGTTGCTTCTGGTGGTATTCATGTTTGGCACATGCCAGCTTTAACTGAAATTTTCGGTGATGATTCTTGTCTACAATTTGGTGGCGGTACTTTAGGACATCCTTGGGGTAATGCTCCTGGTGCTGTTGCTAACCGTGTTGCATTAGAAGCTTGTGTACAAGCTCGTAACGAAGGTCGTGACCTTGCTCGTGAAGGTAATGATGTTATCAGAGCTGCATGTAAGTGGTCTCCTGAACTAGCTGCTGCATGTGAA
Micromonas_pusilla         -------------------------------------------------------TGTCTAAGTATAA-GC-G----TTATACT-G-T-GAAACTGCGAATGGCTCATTAAATCAGCAATAGTTTCTTTGGTGGTG--TTTACTACATGG-ATAACCGTAGTAATTCTAGAGCTAATACATGCGT-A-AATCCCGACTTC---GGAAGGGACGTATTTATTAGATAAA-GACCGA---CC--------TCG------TTCTGCGGT-GAATCATGATAACTTCA-CGGACCGCA-TGGC-TTTAC--GCC--GGCGGTGTTCCATTCAAATTTCTGCCCTATCAACTTTCGACGGTAGGATAGAGGCCTACCGTGGTGTTCACGGGTGACGGAGAATTAGGGTTCGATTCCGGAGAGGGAGCC-TGAGAAACGGCTACCACATCCA-AGG-AAGGCAGCAGGCGCGCAAATTACCCAA-TCCTGACACAGGG--AGGTAGTGACA-------ATAAATAACAAT-ATCGGGGTTTTTTAACTCTGATAATTGGAATGAGAACAATC-TAAATC-CCTTAACGAGGATCCATTGGAGGGCAAGTCTGGT-G--CCAGCAGCCGCGGTAATTCCAGCTCCAATAGCGTATATTTAAGTTGTTGCAGTTAAAAAGCTCGTAGTTGGATTT-CGGTTGAGAGC-GGCC-GGTCCGCCG--TT-----TGGTGT-G-CACTGG----CTGGTTTCAGCTTCC-TGCAGAGGA---CGCGC-TC-TGGGCTTAATCG--TCTGGACGTG--------GA-GTCTGCGTGGTTACTTT-GAAAAAA-TTAGAGTG-TTCAAAGCGGGC--TTACG-CT--TGAATAT-TTCAGCATGGAATAACAC-TATA--GGA-CTCCTGTCCTATTTC-GTTGGTC-TC-GG-GACG--GGAGTAATGATT-AAGAGGA-ACAG-TTGGGGGCATT-CGTATTTCAATGTCAGAGGTGAAATTCTTGGATTTTTGAAAGACGAACTTCTGCGAAA-GCA-TTTGCCAAGGATGTTTTC-ATTAATCAA-GAACGAAAGTTGGGGG-CTCGAAGATGATTAGATACCATCCTAGTCTCAACCATAAACGATGCCGACTAGGGATTGGCGGATG-TTA--ATT-G-ATGACTCCGCCAGCACCTT-ATGAGAAATCA--AA-GTTTTTGGGTTCCGGGGGGAGTATGGTCGCAAGGCTGAAACTTAAAGG-AATTGACGGAAGGGCACCACCAGGCGTGG--AGCCT-GCGGCTTAATTTGACTCAACACGG-GGAAACTTA-CCAGGTCCAGACATAG-TAAGGATTGACAGATTGAGAGCTCTTTCTTGATTCTATGGG-TGGTGGTGCATGGCCGTTCTTAGTTGGTGGAGTGATTTGTCTGGTTAATTCCGTTAACGAACGAGACCTCAGCCTGCTAAA-TAGTTG-TACGC-TACTCT-----TA--GCGCA-GC--A-ACTTCTTAGAGGGAC-TATGTG-CGTTT---AGCAC-A-T-GGAAGTTTGAGGCAATAACAGGTCTGTGA-TGC-CCTTAGATGTTCTGGGCCGCACG-CGCGCTACACTGACGAATGCAACGAG------CTTATAA-CCTTGGC-CGAAA-GG-TCTGGGTAATCTC---CAAATTTCGTCGTGATGGGGATAGATTATTGCAATTATTAATCTTCAACGAGGAATGCCTAGTAAG-CGCAAGTCATCAGCTTGCGTTGATTACGT-CCCTGCCCTTTGTACACACCGCCCGTCGCTCCTACCGATTGAAT-GGTCCGGTGAAATGTTCGGACCGCGGCCTCATTG--C-GG-TTCG-CCG-CCGTTTGGCTGTGG-GAAGTTCGTTAAACCTTAT-CATTTAGAGGAAGGAGAAGTCGTAACAAGGTTTCCGTAG-GTGAA-CCTGCGGAAGGATCATT---------------------------------------------------------------------------------------------------------------------------------------------------------------------------------------------------------------------------------------------------------------------------------------------------------------------------------------------------------------------------------------------------------------------------------------------------------------------------------------------------------------------------------------------------------------------------------------------------------------------------------------------------------------------------------------------------------------------------------------------------------------------------------------------------------------------------------------------------------------------------------------------------------------------------------------------------------------------------------------------------------------------------------------------------------------------------------------------------------------------------------------------------------------------------------------------------------------------------------------------------------------------------------------------------------------------------------------------------------------------------------------------------------------------------------------------------------------------------------------------------------------------------------------------------------------------------------------------------------------------------------ACTGGTACTTGGACAACTGTATGGACTGATGGTCTTACTCAGCTTGACCGTTACAAGGGTCGTTGTTACGATATCGAGCCAGTTCCTGGTGAAGATAACCAGTACATTGCATACATTGCATACCCAATCGACTTATTTGAGGAAGGGTCAGTAACTAACCTTTTCACATCAATTGTAGGTAACGTATTCGGATTCAAGGCACTTCGTGCACTCCGTTTAGAGGACTTACGTATTCCAGTAGCTTACTGTAAGACTTTCCAGGGTGCTCCTCACGGAATCCAGGTTGAGCGTGATAAGTTAAACAAGTACGGACGTGGTCTTCTTGGATGTACTATTAAGCCTAAGCTTGGACTTTCTGCTAAGAACTACGGTCGTGCAGTATACGAGTGTCTTCGTGGTGGTCTTGACTTCACGAAGGATGATGAGAACGTAAACTCTCAGCCATTCATGCGTTGGCGTGACCGTTTCCTTTTCGTAGCTGAAGCTATTTACAAGGCTCAAGCAGAAACAGGTGAGATTAAGGGACACTACCTTAACGCAACAGCTGCTACATCTGAAGAGATGATCAAGCGTGCTGTGTGTGCTAAGGAATTAGGACTTCCTATTATCATGCATGACTACATTACAGGTGGTTTCACTGCAAACACTTCACTTTCAATCTACTGTCGTGACCACGGATTACTTCTCCACATTCACCGTGCAATGCACGCAGTAATTGAC------CGTCAGCGTAACCACGGAATCCACTTCCGTGTACTTGCTAAGGCACTTCGTCTCTCTGGAGGTGACCACCTTCACTCAGGAACTGTAGTAGGTAAGCTTGAGGGTGAGCGTAACGTAACACTTGGTTTCGTTGACCTTATGCGTGACCCAATCGTTGAGAAGGACCGTGACCGTGGAGTTTACTTCACACAGAACTGGGGTT--------------------------------------------------------------------------------------------------------------------------------------------------------------------------------------------------------------------------------------------------------------------------------
Nephroselmis_olivacea      AACCTGGTTGATCCTGCCAGTAGTCATATGCTTGTCTCAAAGATTAAGCCATGCATGTCTAAGTATAA-CT--A---TTATACT-G-G-GAAACTGCGAATGGCTCATTAAATCAGTTATAGTTTATTTGATGGTA-CCTTACTACTCGG-ATAACCGTAGTAATTCTAGAGCTAATACGTGCGC-A-ACTCCCGACTTC---GGAAGGGACGTATATATTAGATCAAAGACCGA---CCGGG-C--TT-GCCCG--TTTTTCGGT-GAATCATGATATTTCCA-CGAATCGCA-TGGCCT-CGT--GCG--GGCGATGTTTCATTCAAATTTCTGCCCTATCAACTTTCGATGGTAGGATAGAGGCCTACCATGGTGGTAACGGGTGACGGAGGATTAGGGTTCGATTCCGGAGAGGGAGCC-TGAGAGACGGCTACCACATCCA-AGG-AAGGCAGCAGGCGCGCAAATTACCCAA-TCCTGACTCAGGG--AGGTAGTGACA-------ATAAATAACAAT-ACCGGGCTTTTTCAAGTCTGGTAATTGGAATGAGAACAATC-TAAATC-CCTTAACGAGGATCCATTGGAGGGCAAGTCTGGT-G--CCAGCAGCCGCGGTAATTCCAGCTCCAATAGCGTATATTTAAGTTGTTGCAGTTAAAAAGCTCGTAGTTGGATTT-CGGGTGGGGAT-CGCC-GGTCCGTCG--TCT----CGATGT-G-CACTGG----CGCGCCCCATCTTCT-TGTCGGGGA---CGCAC-TCCTGGTCTTTACTGC-CCGGGATGCG--------GA-GTCGGCGATGTTACTTT-GAGTAAA-TTAGAGTG-TTCAAAGCAAGCC--TTCG-CT-CTGAATAC-GTTAGCATGGAATAACAT-GATA--GGA-CTCTGGTTCTATTTT-GTTGGTCTTC-GG-GACC--GGAGTAATGACT-AATAGGG-ACAG-TTGGGGGCATT-CGTATTTCATTGTCAGAGGTGAAATTCTTGGATTTATGAAAGACGAACTTCTGCGAAACG-A-TTTGCCAAGGATGTTTTC-ATTAATCAA-GAACGAAAGTTGGGGG-CTCGAAGACGATCAGATACCGTCCTAGTCTCAACCATAAACGATGCCGACTAGGGATTGTCAGATG-TTGT-TTTC--ATGACTCTGGCAGCACCTT-ATGAGAAATCA--AA-GTTTTTGGGTTCCGGGGGGAGTATGGTCGCAAGGCTGAAACTTAAAGG-AATTGACGGAAGGGCACCACCAGGAGTGG--AGCCT-GCGGCTTAATTTGACTCAACACGG-GGAAACTTA-CCAGGTCCAGACATAGGTAAGGATTGACAGATTGAGAGCTCTTTCTTGATTCTATGGG-TGGTGGTGCATGGCCGTTCTTAGTTGGTGGAGTGATTTGTCTGGTTAATTCCGTTAACGAACGAGACCTCAGCCTGCTAAA-TAGCTA-CGCTTACGTTT------CGT-AGGCG-GCG-A-GCTTCTTAGAGGGAC-TGTTGG-CGTCT---AGCCA-A-C-GGAAGTTTGAGGCAATAACAGGTCTGTGA-TGC-CCTTAGATGTTCTGGGCCGCACG-CGCGCTACACTGATGCATTCAACGAG------CCTACC--CCTGGGC-CGAAA-GG-TTCGGGTAATCTTC--GAAATTGCATCGTGATGGGGCTAGATTATTGCAACTATTAATCTTCAACGAGGAATTCCTAGTAAG-CGCAAGTCATCAGCTTGCGTTGATTACGT-CCCTGCCCTTTGTACACACCGCCCGTCGCTCCTACCGATTGAAT-GTGCTGGTGAGGACTCAGGATGATGTCCATG-TGGT--GG-TTCG-CCGCC-GTGTGGATGTCA-GAATCTGTTCAAACCCTCG-CATTTAGAGGAAGGAGAAGTCGTAACAAGGTTTCCGTAG-GTGAA-CCTGCAGAAGGATCAA----ATTGTTGGTCCTGTTATGGACGTGGCATTCCAGCCAGGAAGTATGCCAAATATTTACAATGCTTTAATCGTCAAAGGACGCAATGGTGCAGGTCAAGAGGTTAGTGTCGTTTGTGAAGTACAACAACTACTTGGAGATGGACTTGTACGCGCTGTTTCGATGAGCGCAACTGATGGTCTGATGCGTGGAATGGAAGTAACTGATACTGGGCGTGCACTGAGCGTTCCTGTAGGCCCAACTACATTAGGCCGTATCTTTAATGTACTAGGTGAACCTGTCGATAATATGGGACCTGTAGGG---AACGAAAAAACCCTCCCAATTCACCGTGAGGCGCCTGCATTCGTAGATCTTGATACCAAACTATCTATTTTTGAAACAGGGATTAAAGTAGTTGATCTTCTTGCACCATATCGCCGTGGTGGAAAAATTGGTCTCTTTGGAGGCGCTGGAGTTGGCAAAACAGTTTTGATCATGGAACTGATC------AATAATATTGCTAAAGCACATGGAGGCGTATCTGTATTCGGTGGTGTAGGTGAACGTACTCGTGAGGGGAATGACCTCTACATGGAAATGTGTGAATCGAAAGTAATTAATAAAGCTGATGTCAAATCTTCCAAGGTTGCTCTAGTATACGGTCAAATGAATGAACCGCCAGGGGCACGCATGCGCGTAGGATTAACAGCCTTGACAATGGCGGAATATTTCCGTGATGTTAATAACCAAGACGTCCTACTATTTATTGATAACATTTTCCGATTTGTACAAGCTGGGTCAGAAGTATCCGCGTTATTAGGACGTATGCCGTCTGCTGTAGGATACCAACCAACTCTTGCCACAGAAATGGGTGGACTTCAAGAACGTATTACATCTACAAAAGATGGATCGATTACTTCGATCCAAGCTGTATATGTACCAGCAGATGACTTAACTGACCCTGCTCCAGCAACTACATTTGCTCACCTAGATGCAACGACTGTATTGTCTCGTAACTTAGCTGCTAAAGGAATTTATCCAGCGGTAGATCCACTTGACTCTACTTCGACTATGTTACAACCATGGATTCTAGGAGATGATCACTACGGGACTGCACAACGTGTGAAACAAACCCTTCAACGTTATAAAGAGTTACAAGATATCATCGCCATCCTTGGATTAGATGAATTATCGGAAGAGGACCGTATGATCGTAGCACGTGCACGTAAAATTGAACGTTTCCTTTCTCAACCTTTCTTTGTTGCAGAAGTATTTACTGGAGCTCCTGGAAAATATGTACCTCTGGCTGAATCGATTCAAGGCTTCAAACTGATTTTGTCCGGTGAATTAGATAGCTTACCAGAGTCTGCATTCTATCTTGTCGGAAACATTGAAGAAATGGCACCACAAACTGAGACCCAAGCAAAAGCTGGCTTCAAAGCGGGCGTAAAAGATTACCGTCTCACTTATTACACTCCTGATTATCAAGTGAAAGATACGGATATTCTTGCAGCGTTCCGTATGACTCCTCAACCTGGTGTTCCACCAGAAGAGTGTGGCGCAGCTGTAGCAGCGGAATCTTCCACAGGAACTTGGACGACTGTATGGACCGATGGGTTGACTAGCCTTGACCGTTACAAAGGTCGTTGCTATGACCTCGAGCCAGTTGCTGGGGAAGACAATCAGTACATCGCATATGTAGCATATCCTCTTGACCTTTTTGAAGAAGGATCCGTAACAAACCTCTTCACTTCCATTGTAGGAAACGTATTTGGATTCAAAGCACTTCGTGCACTTCGTCTTGAAGATTTGCGTATTTCTGTAGCATACTGCAAAACCTTCCAAGGAGCTCCTCACGGGATTCAAGTAGAACGTGACAAACTCAACAAATACGGACGTGGATTGCTTGGTTGTACAATCAAACCAAAACTAGGTCTTTCTGCAAAGAACTATGGTCGTGCAGTATACGAATGTCTTCGTGGTGGATTGGACTTCACGAAAGATGACGAAAACGTAAACTCTCAACCATTCATGCGTTGGAGAGATCGTTTCCTCTTCTGTGCGGAAGCAATCTATAAAGCACAAGCTGAAACTGGTGAAATTAAAGGTCACTACCTCAACGCAACTGCTGGAACCTCGGAAGAAATGTTGAAGCGTGCTGTATTCGCAAAAGAGCTTGGTGTACCTATCATCATGCACGACTACCTAACTGGTGGATTCACTGCAAACACTTCTCTTGCATACTACTGCCGTGACAATGGCCTTCTTCTCCACATTCACCGTGCAATGCACGCGGTAATTGAC------CGTCAACGTAACCACGGGATTCACTTCCGTGTACTTGCTAAGGCTCTTCGCCTTTCCGGTGGAGACCACCTTCACTCCGGTACCGTTGTAGGAAAACTCGAAGGAGAACGTGAAGTAACTCTCGGATTCGTAGATCTTATGCGTGATGCTTACGTAGAAAAAGATCGTAGCCGTGGTATTTACTTTACACAAGACTGGGCATCTCTTCCTGGAGTTATGCCAGTAGCTTCTGGTGGGATCCACGTATGGCACATGCCTGCGCTTGTCGAAATCTTCGGAGATGACGCTTGTCTTCAGTTCGGTGGTGGAACTCTTGGTCACCCTTGGGGGAACGCGCCAGGTGCTGCTGCAAACCGTGTAGCACTTGAAGCTTGTACACAAGCTCGTAACGAAGGACGCGATCTTGCACGTGAAGGTGGAGACGTGATCCGTGCAGCTTGCAAGTGGAGCCCTGAATTGGCTGCTGCTTGTGAA
Nitella_flexilis           ---------------------AGTCATATGCTTGTCTCAAAGACTAAGCCATGCATGTCCAAGTGTAA-GCTGT-TTTTACACT-G-T-GAAACTGCGAATGGCTCATTAAATCAGTTATCGTTTATTTGATGTTCCCCCAATTACTCGG-ATAACCGTAGTAATTCTAGCGCTAATACGTGCAGCA-TATCCCGACCTCT--GGAAGGGATGTATTTATTAGATAAAAGGCCAA--CTCGAG-C---TTG-CTCGGCGTTGTGGC-GAATCATAGTGACTTTT-CGAATCGCA-TGGCCTATGC--GCC--GGCGATGTTTCATTCAAATTTCTGCCCTATCAACTTTCGATGGTAGGATAGAGGCCTACCATGGTGGTAACGGGTGACGGAGAATTAGGGTTCGATTCCGGAGAGGGAGCC-TGAGAGACGGCTACCACATCCA-AGG-AAGGCAGCAGGCGCGCAAATTACCCAA-TCCTGACACAGGG--AGGTAGTGACA-------ATAAATAACAAT-ACTGGGCTCTTTCGAGTCCGGTAATTGGAATGAGAACAGTC-TAAACCCCTTAAACGAGGATCCATTGGAGGGCAAGTCTGGT-G--CCAGCAGCCGCGGTAATTCCAGCTCCAATAGCGTATATTTAAGTTGTTGCAGTTAAAAAGCTCGTAGTTGGATTTT-GGGTGGGAAG-GACT-GGTCCGCCT--TCG----CGGCGT-G-CACCGG-----CCCTTCCGCCTCTCTTGCCGGGGA---CGTGC-TCCTCGCCTTCATTGG-CCGGGACGCG--------GA-GCCGGCGCCGTTACTTT-GAAAAAA-TTAGAGTG-TTCAAAGCAGGCC--CACG-CT-CTGAATAC-ATTAGCATGGAATAACGC-GATA--GGA-CTCTGGTCCTATTGT-GTTGGTCTTC-GG-GACC--GGAGTAATGATC-AATAGGG-ACAG-TTGGGGGCATT-CGTATTCCATTGTCAGAGGTGAAATTCTTGGATTTATGGATGACGAACTTCTGCGAAA-GCA-TTTGCCAAGGATGTTTTC-ATTAATCAA-GAACGAAAGTTGGGGG-ATCGAAGACGATCAGATACCGTCCTAGTCTCAACCATAAACGATGCCGACTAGGGATTGGCGGATG-TCTA-TTT-G-ATGACTCCGTCAGCACCTT-GTGAGAAATCA--AA-GTTTTCGGGTTCCGGGGGGAGTATGGTCGCAAGGCTGAAACTTAAAGG-AATTGACGGAAGGGCACCACCAGGCGTGG--AGC-T-GCGGCTTAATTTGACTCAACACGG-GGAAACTCA-CCAGGTCCAGACATAG-CAAGGATTGACAGATTGAGAGCTCTTTCTTGATTCTATGGG-TGGTGGTGCATGGCCGTTCTTAGTTGGTGGAGTGATTTGTCTGGTTAATTCCGTTAACGAACGAGACCTCAGCCTGCTAAC-TAGCTA-CGCGAGGATCTT-----TCC-TCGTG-GCC-A-GCTTCTTAGAGGGAC-TGTTGGACGACT---AGCCA-A-T-GGAAGTTTGAGGCAATAACAGGTCTGTGA-TGC-CCTTAGATGTTCTGGGCCGCACG-CGCGCTACACTGATGAATCCAACGAG------TCGTGCA-CCTGGGT-CGAAA-GG-CTCGGGCAACCTTCT-CAAACTTCATCGTGACGGGGATAGATTGTTGCAATTATCGATCTTGAACGAGGAATGCCTAGTAAG-CGCGAGTCATCAGCTCGCGTTGATTACGT-CCCTGCCCTTTGTACACACCGCCCGTCGCTCCTACCGATTGAAT-GGTCCGGTGAAGTGTTCGGATTGCGGTGACCCCGG-C-GG-TTCG-CCGCTGGGGGCGCTGTGA-GAAGTTCATTGAACCTTAT-CATTTAGAGGAAGGAGAAGTCGTAACAAGGTTTCC-------------------------------------------------------------------------------------------------------------------------------------------------------------------------------------------------------------------------GGTATGGAAGTTATTGATACAGGAATACCCTTAAGTGTTCCTGTAGGTGAGACTACGTTGGGTCGTATTTTTAATGTTTTAGGAGAGCCTGTAGACAATCTAGGTCCTGTAGAT---ACAACTATTACTTTTCCTATACATCGACCTGCTCCTGCTTTTACACAATTAGATACTAAGTTGTCTATTTTTGAAACGGGAATTAAAGTAGTAGATCTTTTAGCCCCTTATCGTCGAGGTGGAAAAATTGGTTTATTTGGTGGTGCTGGAGTTGGTAAAACGGTATTAATTATGGAATTAATT------AACAATATTGCTAAAGCCCATGGAGGAGTTTCTGTCTTTGGGGGTGTTGGTGAAAGAACTCGTGAAGGCAATGATTTATACATGGAAATGAAGGAATCCAAAGTTATTAATGAAGAGAATATTTCTGAATCTAAAGTAGCTCTAGTTTATGGACAGATGAATGAGCCACCAGGTGCTCGCATGAGAGTTGGGCTGACTGCTTTAACCATGGCAGAATATTTCCGGGATGTGAATAAACAAGATGTGCTTTTATTTATTGACAACATTTTTAGATTCGTACAAGCTGGATCAGAAGTTTCTGCATTATTAGGTAGAATGCCTTCAGCAGTAGGATATCAACCTACCTTAAGCACAGAAATGGGCACCCTTCAAGAAAGAATTACTTCTACAAAAGAAGGATCTATTACTTCTATACAAGCGGTTTATGTACCTGCGGATGATCTAACTGATCCGGCTCCTGCTACTACTTTTGCTCATTTAGATGCTACTACTGTGCTTTCTCGTAATCTGGCCGCAAAAGGAATCTATCCAGCTGTAGATCCACTTGATTCAACTTCTACTATGTTACAGCCATGGATCGTTGGAGAAGAACATTATGAAACTGCTCAAGGAGTAAAAGAAACTCTCCAACGTTACAAAGAACTGCAAGATATTATTGCTATTTTGGGACTAGATGAATTATCTGAAGAAGATCGTTTAATAGTTGCTCGAGCTCGAAAAATT---------------------------------------------------------------------------------------------------------------------------------------------------------------------------------------------------ACTGGATTTAAGGCAGGGGTAAAAGATTATAGATTAACTTATTATACTCCTGAGTATAAGACTAAAGATACTGACATTTTAGCTGCATTCCGTGTAACTCCACAGCCTGGAGTTCCGCCTGAAGAAGCAGGTGCTGCAGTAGCTGCAGAATCTTCTACTGGTACATGGACTACTGTTTGGACTGACGGATTAACTAGTTTAGACCGATATAAAGGTCGATGTTATGATATTGAGCCTGTTGTTGGTGAAGAGAATCAATATATCGCATATGTAGCTTATCCACTTGATTTATTTGAGGAAGGATCAGTAACTAATTTATTTACATCTATTGTAGGTAATGTATTTGGATTTAAAGCACTAAGAGCTTTACGTTTGGAAGATTTACGCATTCCTCCTGCATATACAAAAACTTTTCAAGGTCCACCTCATGGTATTCAAGTTGAAAGAGATAAATTGAATAAGTATGGACGACCATTACTAGGATGTACCATTAAACCTAAGCTAGGCTTATCAGCTAAGAACTATGGTAGAGCTGTATATGAATGCCTTCGCGGTGGACTTGATTTTACGAAAGATGATGAAAATGTAAATTCTCAACCTTTTATGCGCTGGAGAGATAGATTCTTATTTGTAGCAGAAGCAATTTTTAAATCTCAAGCAGAAACTGGTGAGATTAAAGGACATTATTTAAATGCTACTGCAGGAACTTGTGAAGAAATGCTTAAGAGAGCAGAATGTGCAAGAGAATTAGGTGTACCTATTGTTATGCATGATTATCTTACAGGTGGATTTACTGCTAATACTACTCTAGCTCATTATTGCCGAGATAACGGTTTACTTCTTCATATTCATCGTGCTATGCATGCTGTAATTGAT------CGTCAAAAAAATCATGGTATACATTTTCGTGTTTTAGCTAAAGCTCTACGCCTTTCTGGTGGTGATCATGTACATTCTGGTACTGTAGTAGGTAAACTAGAAGGAGAACGTGAAGTTACTTTGGGTTTTGTAGATTTACTCCGTGATGATTATATTGAAAAAGATAGAAGCCGCGGTGTTTATTTTACTCAAGATTGGGTATCTTTGCCAGGAGTCTTACCTGTAGCTTCAGGTGGAATTCATGTTTGGCACATGCCTGCATTAACTGAAATTTTTGGTGATGATTCAGTGCTACAATTTGGGGGGGGGACTTTAGGT------------------------------------------------------------------------------------------------------------------------------------------------------------
Oedogonium_cardiacum       -----------------------TCATATGCTTGTCTCAAAGATTAAGCCATGCATGTCTAAGTATAA-ACTG-C-TTTATACT-G-T-GAAACTGCGAATGGCGCATTAAATCAGTTATAGTTTATTTGATGGTA-CCTTACTACTCGG-ATAACCGTAGTAATTCTAGAGCTAATACGTGCGT-A-AATCCCGACTTCT--GGAAGGGACGTATTTATTAGATAAAAGGCCGA---CCGGG--T-TTT-CCCG--ACT-GCGGT-GAATCATGATAACTTCA-CGAATCGCA-TGGCCTTTGC--GCC--GGCGATGTTTCATTCAAATTTCTGCCCTATCAACTTTCGATGGTAGGATAGAGGCCTACCATGGTGGTAACGGGTGACGGAGGATTAGGGTTCGATTCCGGAGAGGGAGCC-TGAGAAACGGCTACCACATCCA-AGG-AAGGCANNNGGCGCGCAAATTACCCAA-TCCTGACACAGGG--AGGTAGTGACA-------ATAAATAACAAT-ACCGGGC-CTTTC-GGTCTGGTAATTGGAATGAGAACAATC-TANATC-CCTTATCGAGGATCCATTGGAGGGCAAGTCTGGT-G--CCAGCAGCCGCGGTAATTCCAGCTCCAATAGCGTATATTTAAGTTGTTGCAGTTAAAAAGCTCGTAGTTGGATTT-CGNGCGAACCT-AGCC-GGTCCGCCA--T------TGGTGA-G-CACTGG----NCGGGGTTACCTTCC-TGCCGAGTA---CGGGC-TTCTGGGCTTAATTGT-CCGGGACTCG--------GA-GTCGGCGTTGCTACTTT-GAGTAAA-ACGGAGTG-TTCAAAGCAGGCC--TACG-CC-TTGAACGA-TATAGCATGGAATAGCGC-GATA--GGA-CTCTGG-CCTATCTC-GTTGGTCTGT-GG-GCAT--GGAGTAATGATT-AATAGGG-ACAG-TCGGGGGCATT-CGTATTTCATTGTCAGAGGTGAAATTCTTGGATTTATGAAAGACGAACTTCTGCGAAA-GCA-TTTGCCAAGGATGTTTTC-ATTAATCAA-GAACGAAAGTTGGGGG-CTCGAAGACGATTAGATACCGTCGTAGTCTCAACCATAAACGATGCCGACTAGGGATTGGCGGATG-TTGA-TTT-T-ATGACTCCGCCAGCACCTT-ATGAGAAATCA--AA-GTTTTTGGGTTCCGGGGGGAGTATGGTCGCAAGGCTGAAACTTAAAGG-AATTGACGGAAGGGCACCACCAGGCGTGG--ANNCT-GCGGCTTAATTTGACTCAACACGG-GAAAACTTA-CCAGGTCCAGACATAG-TGAGGATTGACAGATTGAGAGCTCTTTCTTGATTCTATGGG-TGGTGGTGCATGGCCGTTCTTAGTTGGTGGG-----TTGTCAGGTTGATTCCGGTAACGAACGAGACCTCAGCCTACTAAA-TAGTCA-CTCCC-GCATTTN----GC--GGTTG-GNA-G-ACTTCTTAGAGGGAC-TATTGG-CGTAT---AGCTA-A-T-GGAAGTATGAGGCAATAACAGGTCTGTGA-TGC-CCTTAGATGTTCTGGGCCGCACG-CGCGCTACACTGATGCATTCAACGAG------CCTAT---CCTTGGC-CGAGA-GG-NNNGGGTAATCTT-T-GAAACTGCATCGTGATGGGGAGAGATTATTGCAATTATTAGTCTTCAACGAGGAATGCCTAGTAAG-CGCGAGTCATCAGCTCGCGTTGATTACGT-CCCTGCCCTTTGTACACACCGCCCGTCGCTCCTACCGATTGGGT-GTGCTGGTGAAGTGTTCGGATTGGGAATAG-CGG--C-AG-GCAA-CTGTT--GCTNTTCCTGA-GAAGTTCATTAAACCCTCC-CACCTAGAGGAAGGAGAAGTCGTAACAAGGTTTCC-------------------------------------------------------------------------------------------------------------------------------------------------------------------GGCGATCGTTGTATTCGAGCTGTTGCTATGAATCCAACAGAAGGTTTAATGCGAGGAATGGAAGTAGTAGATACAGGAAATCCATTACTAGTTCCGGTAGGAAAGGACACCTTAGGTCGAATTTTTAATGTTTTAGGAGAACCGGTTGATAATATGGGACCAGTTCAA---ACAGAAGAAAAACTTCCAATTCACAGACCAGCGCCAGCTTTTACAGATTTAGATACTCGTTTATCAATTTTTGAATCAGGTATTAAAGTTGTTGATCTTTTAGCACCATATCGACGTGGTGGTAAAATTGGTTTATTCGGTGGTGCGGGCGTTGGTAAAACAGTTTTAATTATGGAATTAATC------AACAATATTGCAAAAGCTCATGGTGGTGTTTCTGTTTTTGCTGGTGTTGGCGAACGTACTCGTGAAGGAAATGATCTTTACATGGAAATGAAAGAATCTAAAGTTATCGTAGAAGATAATTTAGGTGAATCTAAAGTAGCTTTAGTTTATGGACAAATGAATGAACCACCTGGGGCTCGTATGCGTGTAGGTTTAACAGCATTAACAATGGCTGAATATTTCCGTGATATTAATAAACAAGACGTATTATTATTTATTGATAATATATTCCGATTTGTTCAAGCGGGTTCAGAAGTATCTGCGTTATTAGGACGTATGCCATCTGCCGTAGGTTATCAACCTACTCTTGCGACAGAAATGGGTTCTTTACAAGAACGTATTACTTCAACAAAAGATGGATCAATTACTTCTATTCAAGCAGTTTATGTACCGGCAGATGATTTAACAGACCCTGCCCCTGCTACAACATTTAGTCATTTAGATGCAACAACTGTATTATCTCGAGGGCTTGCTGCAAAAGGTATTTACCCAGCGGTAGATCCATTAGCTTCAACAAGTACAATGTTACAACCTTGGATTGTTGGTGATGCTCATTATAATTGTGCACAAAAAGTAAAAGAAACGTTACAACGTTATAAAGAACTTCAAGATATTATTGCTATTTTAGGTCTTGATGAATTATCAGAAGAAGACCGTTTAATTGTAGCTCGTGCTAGAAAAATTGAACGTTTCTTATCACAACCTTTCTTTGTAGCCGAAGTTTTTACAGGTTCACCTGGTAAATATTGTTCTCTTGCTGAAACAATAGATGGATTTAATAAAATCTT----------------------------------------------------------------GTTCCACAAACAGAAACTAGAGCAGGTGCTGGGTTTAAGGCCGGCGTAAAAGATTATCGATTAACTTATTATACGCCAGACTACATTGTTAAAGATACTGATATTCTTGCAGCTTTCCGTATGACTCCACAACCTGGTGTTCCACCAGAAGAGTGTGGTGCTGCAGTAGCGGCAGAGTCTTCAACAGGAACATGGACTACAGTATGGACTGATGGTTTAACTAGTTTAGACCGTTATAAAGGTCGATGCTATGATATTGAGCCTGTACCAGGTGAAGAAAACCAGTATATTGCATATGTAGCATACCCACTAGACTTGTTTGAAGAAGGTTCAGTAACAAACCTATTTACATCTATCGTAGGAAACGTATTCGGATTCAAAGCTTTACGTGCACTACGTTTAGAAGATTTACGTATTCCAGCTGCTTATGCTAAAACTTTCCAAGGTCCACCACACGGTATTCAAGTTGAACGTGATAAACTGAACAAATATGGACGTGGTTTACTAGGTTGTACAATTAAACCTAAACTAGGTCTTTCTGCTAAAAACTATGGTCGTGCTGTTTACGAATGTTTACGTGGCGGTCTAGACTTTACTAAAGACGATGAAAACGTTAACTCACAACCATTCATGCGTTGGAGAGACCGTTTCCTATTTGTAGCAGAGGCTATCTATAAAGCTCAATCAGAAACAGGTGAAATTAAAGGGCATTATTTAAATGCAACTGCTGGAACTTGTGAAGAAATGCTTAAACGTGCAGTATGTGCAAAAGAACTAGGTGTACCTATTATTATGCACGACTACTTAACTGGAGGTTTCACTGCTAACACTAGCCTTTCAAATTACTGTCGTGACCACGGACTTCTTCTACACATTCACCGTGCTATGCACGCAGTTATTGAC------CGTCAGCGAAATCACGGAATCCACTTCCGTGTGCTAGCGAAAGCACTACGTATGTCTGGTGGTGACCACTTACACTCTGGTACTGTAGTAGGTAAATTAGAAGGTGAACGTGAAGTAACTTTAGGTTTTGTTGACCTAATGCGTGACGATTATATTGAAAAAGATCGTAGCCGTGGTATTTACTTTACACAAGATTGGGTTTCATTACCAGGTGTTATGCCAGTTGCTTCAGGTGGTATCCACGTATGGCACATGCCTGCTCTTGTTGAAATTTTCGGTGATGATGCTTGTCTACAATTCGGTGGTGGTACATTAGGTCACCCATGGGGTAACGCTTCAGGTGCTGCTGCTAACC-----------------------------------------------------------------------------------------------------------------------
Oltmannsiellopsis_viridis  --------------------TAGTCATATGCTTGTCTCAAAGATTAAGCCATGCATGTCTAAGTATAA-ACTGAC--TTATACT-G-T-GAAACTGCGAATGGCTCATTAAATCAGTTATAGTTTATTTGATGGATACC--ACTACTCGG-ATAACCGTAGTAATTCTAGAGCTAATACGTGCGC-A-AATCCCGACTCAC--G-AAGGGACGTATTTATTAGATTAAAGGCCGN---CCGTG-C--TTTGCACG---ATTTTGGT-GAATCATGATAACTTCG-CGAATCGCA-TGGCCT-TGT--GCC--GGCGATGTTTCATTCAAATTTCTGCCCTATCAACTTTCGATGGTAGGATAGAGGCCTACCATGGTAGTAACGGGTGACGGAGGATTAGGGTTCGATTCCGGAGAGGGAGCC-TGAGAAACGGCTACCACATCCA-AGG-AAGGCAGCAGGCGCGCAAATTACCCAA-TCCTAATTCAGGG--AGGTAGTGACA-------ATAAATAACAAT-ACCGGGC-TTCAACAGTCTGGTAATTGGAATGAGTACAATC-TAAATC-CCTTAACGAGGATCTATTGGAGGGCAAGTCTGGT-G--CCAGCAGCCGCGGTAATTCCAGCTCCAATAGCGTATATTTAAGTTGCTGCAGTTAAAAAGCTCGTAGTTGGATTT-CGGGTGGGCTT-CACC-GGTCCGCCT--T------CGGTGA-G-TACTGG----TGCGGCCCATCTTGT-TGCCGGGGA---CGGGC-TCCTGGGCTTTATTGT-CCNGGACTCG--------GA-GTCGGCGAGGTTACTTT-GAGTAAA-TTAGAGTG-TTCAAAGCAGGCC--TACG-CT-CTGAATAC-AATAGCATGGGATAACAT-GATA--GGA-CTCTGG-CCTATCTT-GTTGGTCTGT-AG-GACC--GGAGTAATGATT-AAGAGGG-ACAG-TCGGGGGCATT-CGTATTTCATTGTCAGAGGTGAAATTCTTGGATTTATGAAAGACGAACTTCTGCGAAA-GCA-TTTGCCAAGGATGTTTTC-ATTGATCAA-GAACGAAAGTTGGGGG-CTCGAAGATGATTAGATACCGTCGTAGTCTCAACCATAAACGATGCCGACTAGGGATTGGCGGGTG-TTTT-TTGCA-ATGACCCCGCCAGCACCTT-ATGAGAAATCA--AA-GTTTTTGGGTTCCGGGGGGAGTATGGTCGCAAGGCTGAAACTTAAAGG-AATTGACGGAAGGGCACCACCAGGCGTGG--AGCCT-GCGGCTTAATTTGACTCAACACGG-GAAAACTTA-CCAGGTCCAGACATAG-GTAGGATTGACAGATTGAAATCTCTTTCTTGATTCTATGGG-TGGTGGTGCATGGCCGTTCTTAGTTGGTGGATTGCCTTGTCAGGTTGATTCCGGTAACGAACGAGAGCTCAGCCTGCTAAA-TAG-GT-GCCGAAGCTATG-----AC--AG-CGCGTA-C-GCTTCTTAGAGGGAC-TTTTGG-CGAAT---AGCCA-G-N-GGAAGTATGAGGCAATAACAGGTCTGTGA-TGC-CCTTAGATGTTCTGGGCCGCACG-CGCGCTACACTGATGCATTCAACGAG------TTA-----CCTTGGC-CGAGA-GG-TCCGGGAAATCTT-T-GAAACTGCATCGTGATGGGGATAGATTATTGCAATTCTTAATCTTCAACGAGGAATGCCTAGTAAG-CGCAAGTCATCAGCTTGCGTTGATTACGT-CCCTGCCCTTTGTACACACCGCCCGTCGCTCCTACCGATTGGGT-GTGCTGGTGAAATGTTCGGATCGGCAGC-ATTTTG-T-GG--CTT-CCACGG-AGTGCAGCCGA-GAAGTTCATTAAACCCTCC-CACCTAGAGGAAGGAGAAGTCGTAACAAGGTTTCC-------------------------------ATTATTGGACCGGTTCTTGACGTTGAATTCTCAGCGGATCAAATGCCAAACATTTACAACGCAATTGTTGTTGAAGGTGAAAACTTAGCAGGTACAAAAGTTTCTGTTACTTGTGAAGTTCAACAATTATTAGGTGACCACTGTGTTCGTGCCGTTTCTATGAGTGCTACAGATGGTTTAATGCGTGGTATGGACGTAGTAGACACTGGTGCGCCATTAACTGTTCCAGTTGGTACAAGTACATTAGGTCGTATTTTCAATGTTTTAGGTGAGCCTGTTGACAACTTAGGTGACGTTTCA---AATGAAGGTGGTTTACCAATTCACCGTCCCGCTCCATTATTTGTTGATCTTGACACACAACTTTCAATTTTTAAAACAGGTATTAAGGTTGTAGACCTTTTAGCTCCATACCGTCGTGGTGGTAAAATTGGTTTATTTGGTGGTGCCGGTGTAGGTAAAACTGTTCTAATTATGGAACTTATC------AACAACATTGCAAAAGCACACGGTGGTGTTTCTGTATTTGGTGGTGTAGGTGAACGTACTCGTGAAGGTAATGACCTTTACGCTGAAATGAAAGAATCTAAAGTTATTAACGAAGATAACTTATCAGAATCTAAAGTAGCCTTAGTATACGGTCAAATGAACGAACCACCTGGTGCTCGTATGCGTGTAGGTTTAACAGCTTTAACAATGGCTGAATACTTCCGTGACATTAATAAACAAGACGTTTTATTATTCATTGATAACATTTTCCGTTTCGTACAAGCGGGTTCTGAAGTATCTGCACTTCTTGGTCGTATGCCATCTGCTGTAGGTTACCAACCAACATTAGCAACTGAAATGGGTGGTTTACAAGAACGTATTACTTCTACTAAGGACGGTTCAATTACGTCAATTCAAGCTGTTTACGTACCAGCAGATGACTTAACTGACCCAGCGCCAGCAACAACATTCGCTCACTTAGACGCTACTACTGTACTTTCACGTAACTTAGCAGCGAAAGGTATTTACCCTGCTGTAGACCCTCTTGACAGTACAAGTACTATGCTTCAACCACAAACTTTAGGTGAAGAACACTACGGTTGTGCTCAAGCAGTTAAAACAACTCTTCAACGTTACAAAGAATTACAAGATATTATTGCAATTCTTGGTTTAGATGAATTATCTGATGAAGACCGTTTAGTTGTAGCACGTGCTCGTAAAATTGAACGTTTCTTATCACAACCATTCTTCGTTGCTGAAGTATTCACTGGTTCTCCAGGTAAATACGTAAGCTTAAGTGAAACTATCCAAGGTTTCTCACAAATTCTTACTGGTGAATTAGATGACTTACCAGAACAAAGTTTCTACTTAGTAGGTAACCTTGACGAA---ATGCCAACTACTGAAACTAAAACAGGTGCAGGCTTCAAAGCCGGTGTTAAAGACTACCGTTTAACTTACTACACTCCAGACTACCAAGTAAAAGAAACTGACATTTTAGCAGCTTTCCGTATGACTCCTCAACCAGGTGTACCACCTGAAGAATGTGGTGCAGCGGTAGCAGCAGAATCATCTACAGGTACTTGGACTACTGTATGGACTGATGGTTTAACTTCTTTAGACCGTTACAAAGGTCGTTGTTACGACTTAGAGCCAGTTCCAGGTGAAGAAAACCAATACATCGCATACATTGCATACCCAATCGACTTATTCGAAGAAGGTTCTGTAACTAACTTATTCACTTCTATTGTAGGTAACGTTTTCGGTTTCAAAGCGTTACGTGCTTTACGTTTAGAAGATTTACGTATTCCACCAGCTTACGTTAAAACTTTCCAAGGTCCACCTCACGGTATCCAAGCTGAGCGTGACCGTTTAAACAAATATGGTCGTGGTCTTTTAGGTTGTACAATTAAACCAAAATTAGGTTTATCAGCTAAAAACTATGGTCGTGCTGTTTACGAATGTTTACGTGGTGGTTTAGACTTCACTAAAGATGACGAAAACGTTAACTCTCAACCATTCATGCGTTGGCGTGACCGTTTCTTATTCGTTTCTGAAGCAATCTACAAAGCACAAGCTGAAACTGGTGAAATTAAAGGTCACTACTTAAACGCTACTGCTCCTGACTGTGAAGAAATGTACAAACGTGCAGAGTGTGCTAAAGACTTCGGTGTACCAATTATCATGCACGACTACTTAACTGGTGGTTTCACTGCTAACACTTCTTTAGCGACTTACTGTCGTGACAACGGTTTATTATTACACATTCACCGTGCGATGCACGCCGTAATTGAC------CGTCAACGTAACCACGGTATTCACTTCCGTGTTTTAGCTAAAGCATTACGTTTAAGTGGTGGTGACCACTTACACTCAGGTACTGTTGTAGGTAAATTAGAAGGTGAACGTGAAGTAACTTTAGGTTTCGTAGACTTAATGCGTGATGACTACATCGAAAAAGACCGTAGTCGTGGTATTTACTTCACTCAAGACTGGTGTTCTCTTCCAGGTACTATGCCAGTAGCTTCTGGTGGTATCCACGTATGGCACATGCCAGCGTTAGTTGAAATCTTCGGTGATGACGCATGTCTTCAATTCGGTGGTGGTACTTTAGGTCACCCATGGGGTAACGCTCCAGGTGCTGCTGCAAACCGTGTTGCTTTAGAAGCATGTACTCAAGCACGTAACGAAGGTCGTGACTTAGCTCGTGAAGGTGGTGACGTAATCCGCCAAGCTTGTCAATGGTCTCCAGAATTAGCAGCTGCTTGTGAA
Oocystis_spp               ------------CCTGCCAGTAGTCATATGCTTGTCTCAAAGACTAAGCCATGCATGTCTAAGTATAT-ATA----TTTATACT-A-T-GAAACTGCGAATGGCTCATTAAATCAGTTATAGTTTATTTGATGGTA-CCTTGCTACTCGG-ATAACCGTAGTAATTCTAGAGCTAATACGTGCGC-A-AATCCCGACTTCT--GGAAGGGACGTATTTATTAGATAAAAGACCGA---CCGGG----TTCGCCCG--ACTCTCGGT-GAATCATGATAACTTCA-CGAATCGCA-TGGCCT-CGT--GCC--GGCGATGTTTCATTCAAATTTCTGCCCTATCAACTTTCGATGGTAGGATAGAGGCCTACCATGGTGGTAACGGGTGACGGAGGATTAGGGTTCGATTCCGGAGAGGGAGCC-TGAGAAACGGCTACCACATCCA-AGG-AAGGCAGCAGGCGCGCAAATTACCCAA-TCCCGACACGGGG--AGGTAGTGACA-------AGAAATAATAAT-ACCGGGC-CTTCACGGTCTGGTAATTAGAATGAGTACAATC-TAAACC-CCTTAACGAGGATCAATTGGAGGGCAAGTCTGGT-G--CCAGCAGCCGCGGTAATTCCAGCTCCAATAGCGTATATTTAAGTTGCTGCAGTTAAAAAGCTCGTAGTCGGTTTT-CGGGTGGGCTT-CGCC-GGTCCGCCT--TT-----TGGTGT-GCACTGGC--G-C--GGCCTGCTTTCT-TGTCGGGGA---CGGGC-TCCTGGGCTTCGCTGT-CCGGGACCCG--------GA-GTCGACGATGTTACCTT-GAGTAAA-TTGGAGTG-TTCAAAGCAGGC--ATACG-CT-CTGAACAT-GTTAGCATGGAATAACGT-CATA--GGA-CTCGGG-CCTATTTC-GTTGGTCTGT-GG-GACC--TGAGTAACGACC-AATGGGG-GCGG-TCGGGGGCATT-CGTATTTCGTTGTCAGAGGTGAAATTCTTGGATTTACGAAAGACGAACTACTGCGAAA-GCA-TTTGCCAAGGACGCTTTC-GTCGATCAA-GAACGAAAGTTGGGGG-CTCGAAGACGATTAGATACCGTCCTAGTCTCAACCATAAACGATGCCGACTAGGGATCGGCGGATG-TTCC--TTCG-ATGACTCCGCCGGCACCTC-ATGAGAAATCA--AA-GTGTTTGGGTTCCGGGGGGAGTATGGTCGCAAGGCTGAAACTTAAAGG-AATTGACGGAAGGGCACCACCAGGCGTGG--AGCCT-GTGGCTTAATTTGACTCAACACGG-GAAAACTTA-CCAGGTCCAGACATAG-TTAGGATTGACAGATTGAGAGCTCTTTCTTGATTCTATGGG-TGGTGGTGCATGGCCGTTCTTAGTTGGTGGGTTGCCTTGTCAGGTTGATTCCGGTAACGAACGAGACCTCAGCCTGCTAAA-TAGTCA-CGGTCCGCCCCG-----GC--GGTCG-GCC-G-ACTTCTTAGAGGGAC-TATTGG-CGTTT---AGC-A-T-T-GGAAGCATGAGGCAATAACAGGTCTGTGA-TGC-CCTTAGATGTTCTGGGCCGCACA-CGCGCTACACTGACGCGATCAGCGAG------CCTAG---CCTTGGC-CGAGA-GG-TCCGGGTAATCTTG--CAAACCGCGTCGTGATGGGGATAGATTATTGCAATTATTAATCTTCAACGAGGAATGCCTAGTAAA-CGCGAGTCATCAGCTCGCATTGACTACGT-CCCTGCCCTTTGTACACACCGCCCGTCGCTCCTACCGATTGGGT-GTGCTGGTGAAGCGTTCGGATTGGCTCTTGCCGA--C-GG-TTT---CCGCCGACAGGAGCTGA-GAAGTTCTCTAAACCCTCC-CACCTAGAGGAAGGAGAAGTCGTAACAAGGTTTCCGTAG-GTGAA-CCTGCAGAAGG----------------------------------------------------------------------------------------------------------------------------------------------------ATTGCGTTAGAGCTGTTTCTATGAGTGCGACAGATGGTCTTATGCGTGGAATGGACGTACTAGATACAGGAAATCCATTAACAGTGCCTGTAGGACAAGCTACATTAGGACGTATTTTTAATGTGTTAGGTGAACCTGTAGATAATTTAGGTCCAGTTGAA---AACAAAGAAGCTTTTCCGATTCATAGATCTGCTCCAGCTTTTGTAGATTTAGATACTAAATTATCTATTTTTGAAAGTGGAATTAAAGTTGTAGATCTTTTAGCTCCATATCGTCGTGGAGGAAAAATTGGATTATTTGGTGGTGCTGGTGTAGGTAAAACAGTATTAATTATGGAATTAATT------AATAATATTGCAAAAGCACATGGTGGAGTTTCTGTTTTCGGTGGAGTTGGTGAACGAACCCGCGAAGGAAATGATCTTTACATGGAAATGAAAGAGTCTAAAGTAATTAACGAAGAAAATATTTCCGAATCAAAAGTAGCTTTAGTTTATGGGCAAATGAATGAACCACCTGGAGCTCGTATGCGCGTAGGTTTAACAGCGTTAACAATGGCAGAATATTTTAGAGATGTTAATAAACAAGATGTTTTATTATTTATTGATAATATTTTCCGTTTTGTTCAAGCTGGATCTGAAGTGTCTGCTTTATTAGGTCGTATGCCTTCTGCTGTAGGTTATCAACCAACTCTTGCTACTGAAATGGGTGGTTTACAAGAAAGAATTACTTCTACAAAAGATGGTTCTATTACTTCAATTCAAGCCGTTTATGTTCCGGCAGATGATTTAACAGACCCTGCACCTGCAACAACATTTGCGCATCTTGATGCTACTACTGTATTATCTCGAGCTTTAGCTTCTAAAGGAATTTATCCTGCAGTAGACCCTTTAGATTCAACATCAACTATGTTACAACCTTGGATTGTAGGTGAAGAACATTATGAATGTGCTCAAAATGTTAAACAAACTTTACAACGGTATAAGGAACTACAAGATATTATTGCTATTTTAGGACTAGATGAATTGTCTGAAGAAGATAGATTAACTGTAGCTCGAGCAAGAAAAATTGAGCGTTTTCTATCACAACCGTTTTTTGTTGCTGAAGTTTTTACTGGATCTCCGGGTAAATATGTTAGTTTAGCTGAAACTATACAAGGTTTTAATTT--------------------------------------------------------------------------------------------CAGGTGCTGGATTTAAAGCAGGTGTAAAAGATTATCGATTAACTTATTACACTCCGGATTATCAAGTTAAAGAGACTGACATTCTTGCAGCTTTTCGTATGACACCTCAACCAGGTGTTCCACCAGAAGAGTGTGGTGCAGCTGTAGCAGCAGAATCTTCTACAGGAACTTGGACAACTGTATGGACTGACGGTTTAACAAGTCTTGATAGATATAAAGGTCGTTGTTATGATATTGAGCCTGTTCCTGGTGAAGAAAATCAATATATTGCTTATGTAGCGTATCCTATTGATCTTTTTGAAGAAGGTTCTGTTACAAATTTATTTACTTCTATTGTAGGAAATGTTTTTGGTTTTAAAGCACTTCGTGCTTTACGTCTAGAAGATCTTCGTATTCCTCCAGCTTATGTAAAAACTTTCCAAGGTCCACCTCATGGTATTCAAGTAGAACGTGATAAATTAAACAAATATGGTCGTGGTTTATTAGGTTGTACGATTAAACCTAAATTAGGTCTTTCTGCTAAAAACTATGGTCGTGCTGTTTATGAATGTTTACGTGGTGGTTTAGATTTTACAAAAGATGATGAAAACGTTAATTCTCAACCGTTTATGCGTTGGCGTGATCGTTTTATATTTGTAGCAGAAGCGATTTACAAAGCTCAAGCAGAAACAGGTGAAATTAAAGGTCATTATTTAAATGCAACTGCAGGAACTGTTGAAGAAATGTTAAAACGTGCAGAATGTGCAAAAGAACTTGGTGTACCAATTGTTATGCATGACTACATTACTGCTGGTTTTACTGCTAATACTACTTTAGCTCATTACTGTCGTGATAATGGATTACTTCTTCATATTCACCGAGCTATGCATGCTGTAATTGAC------CGTCAACGTAATCATGGTATTCATTTTCGTGTTTTAGCTAAAATTCTTCGTATGTCTGGAGGTGATCACCTTCATTCTGGTACAGTTGTAGGAAAACTAGAAGGTGAACGTGAAGTTACTTTAGGTTTCGTTGATTTAATGCGTGATGATTATATCGAAAAAGATCGTAGCCGAGGTATTTATTTTACTCAAGACTGGGTTTCTTTACCTGGTGTTATGCCTGTAGCTTCTGGTGGTATTCACGTATGGCACATGCCTGCTCTTGTTGAGATTTTTGGCGATGATGCTTGTCTACAATTTGGTGGTGGTACTTTAGGCCACCCTTGGGGTAATGCTCCAGGTGCTGCTGCAAACCGTGTAGCTTTAGAAGCTTGTACACAAGCACGTAATGAAGGTCGTGATCTTGCTCGTGAAGGTGGTGACGTTATTCGTGCTGCTGCTAAATGGAGTCCAGAATTAGCAGCTGCTTGTGAA
Oryza_sativa               TACCTGGTTGATCCTGCCAGTAGTCATATGCTTGTCTCAAAGATTAAGCCATGCATGTGCAAGTATGA-ACT-AATTCGA-ACT-G-T-GAAACTGCGAATGGCTCATTAAATCAGTTATAGTTTGTTTGATGGTA--CGTGCTACTCGG-ATAACCGTAGTAATTCTAGAGCTAATACGTGCAACA-AACCCCGACTTC-C-GGGAGGGGCGCATTTATTAGATAAAAGGCTGA--CGCGGG-C--TCCGC-CCGCTGATCCGAT-GATTCATGATAACTCGA-CGGATCGCA-CGGCCCTCGT--GCC--GGCGACGCATCATTCAAATTTCTGCCCTATCAACTTTCGATGGTAGGATAGGGGCCTACCATGGTGGTGACGGGTGACGGAGAATTAGGGTTCGATTCCGGAGAGGGAGCC-TGAGAAACGGCTACCACATCCA-AGG-AAGGCAGCAGGCGCGCAAATTACCCAA-TCCTGACACGGGG--AGGTAGTGACA-------ATAAATAACAAT-ACCGGGCGCTTTAGTGTCTGGTAATTGGAATGAGTACAATC-TAAATC-CCTTAACGAGGATCCATTGGAGGGCAAGTCTGGT-G--CCAGCAGCCGCGGTAATTCCAGCTCCAATAGCGTATATTTAAGTTGTTGCAGTTAAAAAGCTCGTAGTTGGACCTT-GGGCGCGGCCGGGCC-GGTCCGCCT--CAC-----GGCAG-G-CACCGA----CCTGCTCGACCCTTC-TGCCGGCGA---TGCGC-TCCTGGCCTTAACTGGCCGGGTTCGTG--------CC-TCCGGCGCCGTTACTTT-GAAGAAA-TTAGAGTG-CTCAAAGCAAGCC--ATCG-CT-CTGGATAC-ATTAGCATGGGATAACAT-CATA--GGA-TTCCGGTCCTATTGT-GTTGGCCTTC-GG-GATC--GGAGTAATGATT-AATAGGG-ACAG-TCGGGGGCATT-CGTATTTCATAGTCAGAGGTGAAATTCTTGGATTTATGAAAGACGAACAACTGCGAAA-GCA-TTTGCCAAGGATGTTTTC-ATTAATCAA-GAACGAAAGTTGGGGG-CTCGAAGACGATCAGATACCGTCCTAGTCTCAACCATAAACGATGCCGACCAGGGATCGGCGGATG-TTGC-TTA-T-AGGACTCCGCCGGCACCTT-ATGAGAAATCA--AA-GTCTTTGGGTTCCGGGGGGAGTATGGTCGCAAGGCTGAAACTTAAAGG-AATTGACGGAAGGGCACCACCAGGCGTGG--GGCCT-GCGGCTTAATTTGACTCAACACGG-GGAAACTTA-CCAGGTCCAGACATAG-CAAGGATTGACAGACTGAGAGCTCTTTCTTGATTCTATGGG-TGGTGGTGCATGGCCGTTCTTAGTTGGTGGAGCGATTTGTCTGGTTAATTCCGTTAACGAACGAGACCTCAGCCTGCTAAC-TAGCTA-TGCGGAGCCATC-----CCT-CCGCA-GCT-A-GCTTCTTAGAGGGAC-TATGGC-CGTTT---AGGCC-A-C-GGAAGTTTGAGGCAATAACAGGTCTGTGA-TGC-CCTTAGATGTTCTGGGC-GCACG-CGCGCTACACTGATGTATCCAACGAG------TATATAG-CCTGGTC-CGACA-GG-CCCGGGTAATCTT-GGGAAATTTCATCGTGATGGGGATAGATCATTGCAATTGTTGGTCTTCAACGAGGAATGCCTAGTAAG-CGCGAGTCATCAGCTCGCGTTGACTACGT-CCCTGCCCTTTGTACACACCGCCCGTCGCTCCTACCGATTGAAT-GGTCCGGTGAAGTGTTCGGATCGCGGCGACGGGGG-C-GG-TTCG-CCGCCCCCGACGTCGCGA-GAAGTCCATTGAACCTTAT-CATTTAGAGGAAGGAGAAGTCGTAACAAGGTTTCCGTAG-GTGAA-CCTGCGGAAGGATCATTG--ATTATTGGACCCGTGCTGGATGTTACTTTTCCCCCGGGCAAGTTACCTTATATTTATAATGCTTTGGTAGTCAAGAGTCGAGACACTGACGGTAAGCAAATTAATGTAACTTGTGAGGTACAACAATTATTAGGAAATAATCGAGTTAGAGCTGTAGCTATGAGTGCTACAGATGGGTTGATGAGAGGAATGGAAGTGATTGACACGGGAGCTCCTCTCAGTGTTCCTGTCGGTGGAGCTACTCTTGGACGAATTTTCAACGTTCTTGGGGAGCCTGTTGACAATTTGGGTCCTGTAGAT---ACTAGTGCAACATTCCCTATTCATAGATCCGCGCCCGCCTTTATCGAGTTAGATACGAAATTATCCATCTTTGAAACTGGTATTAAGGTGGTCGATCTTTTAGCTCCTTATCGGCGTGGAGGAAAAATCGGACTATTTGGGGGAGCTGGAGTAGGTAAAACAGTACTCATCATGGAATTAATC------AACAATATTGCTAAAGCTCACGGGGGCGTATCCGTATTTGGCGGAGTAGGGGAACGGACTCGTGAAGGAAATGATCTTTATATGGAAATGAAGGAATCTGGAGTAATTAATGAAAAAAATCTTGAGGAATCAAAGGTAGCTCTAGTCTATGGCCAAATGAATGAACCGCCAGGAGCTCGTATGAGAGTTGGTTTGACTGCCCTAACTATGGCAGAATATTTCCGAGATGTTAATAAGCAAGACGTGCTTCTATTCATCGATAATATCTTTCGTTTTGTTCAAGCAGGATCGGAGGTATCTGCCTTATTAGGGAGAATGCCCTCTGCAGTGGGTTATCAACCTACTCTTAGTACAGAAATGGGTTCTTTGCAAGAAAGAATTACTTCTACTAAAAAGGGATCTATAACTTCGATCCAAGCGGTTTATGTACCTGCGGACGATTTGACCGACCCTGCTCCTGCTACAACATTTGCACATTTGGATGCTACTACCGTACTTTCCAGAGGATTAGCTTCCAAAGGGATTTATCCTACAGTAGATCCTTTAGATTCAACCTCAACTATGTTACAACCTCGGATCGTTGGCAACGAACATTATGAAACTGCGCAAAGAGTTAAGCAAACTTTACAACGTTACAAAGAACTTCAGGACATTATCGCAATTCTTGGGTTGGATGAATTATCGGAGGAGGATCGTTTAACTGTAGCAAGAGCACGAAAAATTGAGCGCTTCTTATCACAACCGTTTTTTGTGGCAGAAGTTTTTACCGGTTCTCCGGGAAAGTATGTTGGTCTTGCAGAAACTATTAGGGGATTTCAACTAATCCTTTCCGGAGAATTAGATGGCCTACCCGAACAGGCTTTTTATTTGGTGGGTAACATCGATGAAATGTCACCACAAACAGAAACTAAAGCAAGTGTTGGATTTAAAGCTGGTGTTAAGGATTATAAATTGACTTACTACACCCCGGAGTACGAAACCAAGGACACTGATATCTTGGCAGCATTCCGAGTAACTCCTCAGCCGGGGGTTCCGCCCGAAGAAGCAGGGGCTGCAGTAGCTGCCGAATCTTCTACTGGTACATGGACAACTGTTTGGACTGATGGACTTACCAGTCTTGATCGTTACAAAGGCCGATGCTATCACATCGAGCCCGTTGTTGGGGAGGATAATCAATATATCGCTTATGTAGCTTATCCATTAGACCTATTTGAAGAGGGTTCTGTTACTAACATGTTTACTTCCATTGTGGGTAACGTATTTGGTTTCAAAGCCCTACGCGCTCTACGTCTGGAGGATCTGCGAATTCCCCCTACTTATTCAAAAACTTTCCAAGGTCCGCCTCATGGTATCCAAGTTGAAAGGGATAAGTTGAACAAATACGGTCGTCCTTTATTGGGATGTACTATTAAACCAAAATTGGGATTATCTGCAAAAAATTATGGTAGAGCATGTTATGAGTGTCTACGCGGTGGACTTGATTTTACCAAAGATGATGAAAACGTAAACTCACAACCATTTATGCGTTGGAGGGACCGTTTTGTCTTTTGTGCCGAAGCTATTTATAAATCACAGGCCGAAACCGGTGAAATTAAGGGGCATTACTTGAATGCGACTGCAGGTACATGCGAAGAAATGATTAAAAGAGCTGTATTTGCGAGGGAATTAGGGGTTCCTATTGTAATGCATGACTACTTAACCGGGGGGTTCACCGCAAATACTAGTTTGGCTCATTATTGCCGCGACAACGGCCTACTTCTTCACATTCACCGAGCAATGCATGCAGTTATTGAT------AGACAGAAAAATCATGGTATGCATTTCCGTGTATTAGCTAAAGCATTGCGTATGTCTGGGGGAGATCATATCCACGCTGGTACAGTAGTAGGTAAGTTAGAAGGGGAACGCGAAATGACTTTAGGTTTTGTTGATTTATTGCGCGATGATTTTATTGAAAAAGATCGTGCTCGCGGTATCTTTTTCACTCAGGACTGGGTATCCATGCCAGGTGTTATACCGGTGGCTTCAGGGGGTATTCATGTTTGGCATATGCCAGCTCTGACCGAAATCTTTGGAGATGATTCTGTATTGCAATTTGGTGGAGGAACTTTAGGACATCCTTGGGGTAATGCACCTGGTGCAGCAGCTAATCGGGTGGCTTTAGAAGCCTGTGTACAAGCTCGTAACGAAGGGCGCGATCTTGCTCGTGAAGGTAATGAAATTATCCGATCAGCTTGCAAATGGAGTCCTGAACTAGCCGCAGCTTGTGAA
Ostreobium_quekettii       ---------------------------------------------------------------------------------------------------------------------------------------------------------------------------------------------------------------------------------------------------------------------------------------------------------------------------------------------------------------------------------------------------------------------------------------------------------------------------------------------------------------------------------------------------------------------------------------------------------------------------------------------------------------------------------------------------------------------------------------------------------------------------------------------------------------------------------------------------------------------------------------------------------------------------------------------------------------------------------------------------------------------------------------------------------------------------------------------------------------------------------------------------------------------------------------------------------------------------------------------------------------------------------------------------------------------------------------------------------------------------------------------------------------------------------------------------------------------------------------------------------------------------------------------------------------------------------------------------------------------------------------------------------------------------------------------------------------------------------------------------------------------------------------------------------------------------------------------------------------------------------------------------------------------------------------------------------------------------------------------------------------------------------------------------------------------------------------------------------------------------------------------------------------------------------------------------------------------------------------------------------------------------------------------------------------------------------------------------------------------------------------------------------------------------------------------------------------------------------------------------------------------------------------------------------------------------------------------------------------------------------------------------------------------------------------------------------------------------------------------------------------------------------------------------------------------------------------------------------------------------------------------------------------------------------------------------------------------------------------------------------------------------------------------------------------------------------------------------------------------------------------------------------------------------------------------------------------------------------------------------------------------------------------------------------------------------------------------------------------------------------------------------------------------------------------------------------------------------------------------------------------------------------------------------TATCGACTTACCTATTACACTCCAGATTATCGTGTTTTAGAAACAGATATTCTTGCAGCTTTTCGTATGACTCCTCAGCCAGGTGTACCACCAGAAGAATGTGGAGCAGCTGTAGCAGCAGAATCATCAACTGGAACTTGGACAACAGTATGGACTGATGGACTAACAAGTTTAGATCATTATAAAGGTCGTTGCTATGATATCGAACCAGTTGTTGGTGAAGATAACCAATATATTGCTTATGTAGCATACCCTCTTGATCTTTTCGAAGAAGGTTCAGTAACAAATTTATTTACTTCAATCGTAGGTAATGTATTTGGTTTCAAGGCTCTACGTGCACTTCGATTAGAAGACCTCCGTATTCCTCCAGCATACGTAAAAACATTCCAAGGACCTCCTCATGGTATTGAAGTAGAAAGAGATAAGCTAAATAAATATGGGCGTGGTTTTCTTGGCTGTACAATTAAACCAAAACTAGGTTTATCTGCTAAAAATTACGGTCGAGCTGTATATGAATGTTTGCGTGGTGGGCTCGATTTTACAAAAGATGACGAGAATGTAAATTCTCAACCGTTCATGCGATGGCGTGATCGATTTTTATTTGTTGCGGAAGCGCTTTACAAAGCACAGGCGGAAACTGGTGAAATTAAAGGGCACTATCTGAATGCTACAGCAGGAAACTGCGAAGGGATGCTGCAACGAGCTCAATGTGCAAAAGAATTAGGTGCACCTATTATTATGCATGATTACTTAACAGGTGGTTGGACAGCAAATACTTCTTTGGCGACTTATTGCCGTGCTAATGGTTTATTGTTACATATTCACCGCGCAATGCATGCAGTTTTAGAC------AGGCAGAAAATTCATGGAATGCATTTTCGAGTTTTAGCTAAATCTTTGAGATTATCTGGTGGTGATCATCTTCATTCAGGTACAGTAGTTGGTAAGCTTGAGGGAGAAAGAGAAGTAACATTAGGTTTTGTTGATTTAATGCGTGATGACTATATCGAAAAAGATAGAAGTCGTGGTGTTTACTTTACTCAAGATTGGGTTTCTTTACCAGGCACAATCCCGGTAGCCTCAGGTGGAATTCATGTTTGGCATATGCCAGCACTTGTTGATATCTTTGGTGATGATGCATGTTTACAATTTGGTGGTGGAACGTTAGGCCACCCGTGGGGTAATGCATGTGGAGCTGCTGCAAATCGAGTGGCCCTCGAAGCTTGTACTCAAGCAAGAAATGAGGGACGTAATTTAGCTAAAGAAGGTGGTGACATTATTCGCGCTG--------------------------------------
Ostreococcus_tauri         -ACCTGGTTGATCCTGCCAGTAGTCATATGCTTGTCTCAAAGATTAAGCCATGCATGTCTAAGTATAA-GC-G---TTTATACT-G-T-GAAACTGCGAATGGCTCATTAAATCAGCAATAGTTTCTTTGGTGGTG--TTTACTACTCGG-ATAACCGTAGTAATTCTAGAGCTAATACGTGCGT-A-AATCCCGACTTC---GGAAGGGACGTATTTATTAGATAAA-GACCGA---CC--------TCG------TTCTGCGGT-GAATCATAATAACTTTA-CGGATCGNT-TCGC-T-T-C--GGC--GGCGATGTTCCATTCAAATTTCTGCCCTATCAACTTTCGATGGTAGGATAGAGGCCTACCATGGTGGTAACGGGTGACGGAGAATTAGGGTTCGATTCCGGAGAGGGAGCC-TGAGAAACGGCTACCACATCCA-AGG-AAGGCAGCAGGCGCGCAAATTACCCAA-TCCTGACACAGGG--AGGTAGTGACA-------ATAAATAACAAT-ACCGGGCTTTTTCAAGTCTGGTAATTGGAATGAGAACAATT-TAAATC-CCTTAACGAGGATCCATTGGAGGGCAAGTCTGGT-G--CCAGCAGCCGCGGTAATTCCAGCTCCAATAGCGTATATTTAAGTTGTTGCAGTTAAAAAGCTCGTAGTCGGACTTT-GGCTGAGAAC-GGTC-GGTCCGCCG--TT-----AGGTGT-G-CACTGA----CTGGTCTCAGCTTCC-TGGTGAGGA---GGTGT-GC-T-----TCAC-------GGCCACT--------TA-GTCACCGTGGTTACTTT-GAAAAAA-TTAGAGTG-TTCAAAGCGGGC--TTACG-CT--TGAATAT-ATTAGCATGGAATAACAC-CATA--GGA-CTCCTGTCCTATTTC-GTTGGTC-TC-GG-GACG--GGAGTAATGATT-AAGAGGA-ACAG-TTGGGGGCATT-CGTATTTCATTGTCAGAGGTGAAATTCTTGGATTTATGAAAGACGAACTTCTGCGAAA-NNC-TTTGCCAAGGATGTTTTC-ATTGATCAA-GAACGAAAGTTGGGGG-CTCGAAGATGATTAGATACCATCCTAGTCTCAACCATAAACCANNCCGACTAGGGATTGGCGGATG-TTA--ATT-G-ATGACTTCGCCAGCACCTT-ATGAGAAATCA--AA-GTTTTTGGGTTCCGGGGGGAGTATGGTCGCAAGGCTGAAACTTAAAGG-AATTGACGGAAGGGCACCACCAGGCGTGG--AGCCT-GCGGCTTAATTTGACTCAACACGG-GGAAACTTA-CCAGGTCCAGACATAG-TAAGGATTGACAGATTGATAGCTCTTTCTTGATTCTATGGG-TGGTGGTGCATGGCCGTTCTTAGTTGGTGGAGTGATTTGTCTGGTTAATTCCGTTAACGAACGAGACCTCAGCCTGCTAAA-TAGTTG-GACCC-TACTCT-----TA--GGGCC-AC--A-ACTTCTTAGAGGGAC-TATGTG-CGTGT---AGCAC-G-T-GGAAGTTTGAGGCAATAACAGGTCTGTGA-TGC-CCTTAGATGTTCTGGGCCGCACG-CGCGCTACACTGACGAATTCAACGAG------CTTATAA-CCTTGGC-CGAAA-GG-TCTGGGTAATCTC---CAAAATTCGTCGTGATGGGGATAGATTATTGCAATTATTAATCTTCAACGAGGAATGCCTAGTAAG-CGCAAGTCATCAGCTTGCGTTGATTACGT-CCCTGCCCTTTGTACACACCGCCCGTCGCTCCTACCGATTGAAT-GGTCCGGTGAAGCGTTTGGACTATGG-TTTTCTGA-T-GG-TCCG-CCGTTGGAT-TACCGTGG-GAAGTTCGTTAAACCTTAT-CATTTAGAGGAAGGAGAAGTCGTAACAAGGTAGC--------------------------------ATTATCGGACCGGTTATTGATGCAGTATTTTCACCAAACAAAATGCCGAACATTTACAACTCCGTTGTAATTGAAGGTAAAAATGATGTTGGAGACACAATCAAATGTGTAGCAGAAGTACAACAACTCCTTGGAGATAACGTTGTTCGTGCAGTATCAATGAGTGCTACTGATGGTTTAATGCGTGGTATGACTGTAGTTGATACCGGTGCAGCACTTTCAGTACCAGTTGGTAAAAACACTCTTGGACGTATCTTCAACGTTCTTGGTGAGCCAGTAGACGAGCTTGGTGCTGTTTCTACACCAGAGGGAATGCTCCCTATTCACCGTGCTGCTCCAGCATTTGTAGATCTTGATACTAACCTTTCAATTTTTGAAACTGGAATTAAAGTAGTAGACCTTCTCGCACCATACCGTCGTGGTGGTAAAATTGGTCTCTTCGGTGGAGCTGGTGTAGGTAAAACAGTGTTAATTATGGAGCTCATCGTTAACAACAATATTGCTAAGGCACACGGAGGAGTATCAGTTTTCGCTGGTGTAGGTGAGCGTACACGTGAAGGAAACGACCTTTACCAAGAGATGTGTGAATCTAAAGTAATTGACACAGCAAACCTTGCGAATTCGAAAGTAGCACTTGTTTATGGCCAGATGAACGAACCGCCAGGGGCACGTATGCGTGTAGGACTTACAGCATTAACAATGGCTGAGTACTTCCGTGACGTAAACAACCAAGATGTACTTCTTTTCGTAGATAACATTTTCCGTTTTGTACAAGCGGGTTCTGAAGTATCTGCACTTTTAGGACGTATGCCATCAGCAGTAGGATACCAGCCTACACTTAGTACTGAAATGGGATCACTCCAGGAGCGTATTACATCGACTAAGACTGGATCAATTACATCAATTCAAGCAGTATACGTACCTGCAGATGACCTTACTGACCCAGCTCCAGCAACAACGTTTGCTCACTTAGATGCAACAACTGTACTTTCACGTAACTTAGCAGCTAAGGGAATTTACCCAGCAGTAGATCCACTTGATTCAACTTCAACAATGCTTCAGCCATGGATTCTTGGGGATGACCACTATGACACTGCACAAGGGGTTAAGCAGACTTTACAGCGTTACAAAGAACTTCAAGATATTATTGCGATTTTAGGTCTTGATGAACTTTCTGAAGAAGACCGTTTAACTGTAGCACGTGCTCGTAAAGTAGAGCGTTTCCTTTCGCAACCATTCTTCGTAGCTGAAGTATTTACAGGTTCACCTGGTAAGTATGTAAGTCTTGCAGAGTCAATTCAAGGATTCAAGATGATCTTAGGGGGAGAGTTAGATGACCTTCCTGAGCAGGCATTCTACCTTGTAGGAAACATTGACGAAATGGCACCACAAACTGAAACTAAAACTGGTACTGGATTCCAGGCTGGAGTAAAAGACTACCGTTTAACATACTACACTCCTGACTACCAAGTTAAGGAAACTGACATTCTTGCTGCATTCCGTATGACTCCACAACCAGGAGTTCCTGCTGAAGAGTGTGGAGCAGCTGTAGCAGCTGAGTCTTCAACTGGTACTTGGACAACTGTATGGACAGATGGTCTTACTCAACTTGACCGTTACAAGGGACGTTGTTACGACCTTGAGCCGGTTCCTGGAGAAGACAACCAGTTCATCGCGTACGTTGCTTACCCACTCGACCTTTTCGAGGAAGGATCAGTAACAAACCTTTTCACATCAATCGTAGGAAACGTATTCGGATTCAAGGCACTTCGTGCTCTCCGTTTAGAAGACCTTCGTATTCCTGTAGCATACTGTAAGACTTTCCAGGGTGCTCCTCACGGAATTCAAACTGAGCGTGATAAGCTTAACAAGTACGGACGTGGACTTCTTGGATGTACTATTAAGCCTAAGCTTGGTCTTTCAGCTAAGAACTACGGACGTGCAGTATACGAGTGTCTTCGTGGTGGACTTGACTTCACGAAGGATGACGAGAACGTAAACTCACAGCCATTCATGCGTTGGCGTGACCGTTTCCTTTTCGTAGCTGAGGCTATCTACAAGTCTCAAGCTGAGACTGGTGAGATTAAGGGACACTACCTTAACGCAACAGCTGGAAACGTTGACCAGATGCTTAAGCGTGCTCAAGTAGCTAAGGAACTCGGAATGCCTATTATTATGCACGACTACCTTACTGCTGGATTCACAGCTAACACAACTCTCGCTACTTACTGTCGTGAAGAAGGACTTCTCCTTCACATTCACCGTGCAATGCACGCAGTAATTGAC------CGTCAGCGTAACCACGGAATCCACTTCCGTGTACTTGCTAAGGCTCTCCGTCTTTCAGGTGGTGACCACCTTCACTCAGGAACTGTAGTAGGTAAGCTTGAGGGTGAGCGTAACGTAACTCTTGGTTTCGTAGACCTTATGCGTGATGCTTACGTTGAGAAGGACCGTGACCGTGGAATTTACTTCTCACAAGACTGGGCTTCTCTTCCAGGTGTAATGCCAGTAGCTTCTGGTGGTATTCACGTATGGCACATGCCAGCTCTCGTAGAGATCTTCGGAGATGACGCTTGTCTTCAGTTCGGTGGTGGAACTCTTGGACACCCATGGGGGAACGCTCCAGGTGCATCTGCTAACCGTGTAGCACTTGAGGCTTGTACTCAGGCTCGTAACGAAGGACGTGACCTCGCTCGTGAGGGTGGTGACGTAATCCGTGCAGCTTGTAAGTGGTCTCCTGAGCTCGCAGCAGCTTGTGAA
Paulschulzia_pseudovolvox  -----------------------TCATATGCTTGTCTCAAAGATTAAGCCATGCATGTCTAAGTATAA-ACTG-C--TTATACT-G-T-GAAACTGCGAATGGCTCATTAAATCAGTTATAGTTTATTTGATGGTA-CC-TACTACATGG-ATAACCGTAGTAATTCTAGAGCTAATACATGCGT-A-AAACCCGACTTCT--GGAAGGGTCGTATTTATTAGATAAAAGGCC-A-G-CCGGG-C---TTGCCCG--ACTCGC-GT-GAATCATGATAACTTCA-CGAATCGCA-TGGCCT-TGT--GCC--GGCGATGTTTCATTCAAATTTCTGCCCTATCAACTTTCGATGGTAGGATAGAGGCCTACCATGGTGGTAACGGGTGACGGAGGATTAGGGTTCGATTCCGGAGAGGGAGCC-TGAGAGATGGCTACCACATCCA-AGG-AAGGCAGCAGGCGCGCAAATTACCCAA-TCCCGACACGGGG--AGGTAGTGACA-------ATAAATAACAAT-ACCGGGCGCTT-CGCGTCTGGTAATTGGAATGAGTACAATC-TAAATC-CCTTAACGAGGATCCATTGGAGGGCAAGTCTGGT-G--CCAGCAGCCGCGGTAATTCCAGCTCCAATAGCGTATATTTAAGTTGTTGCAGTTAAAAAGCTCGTAGTTGGATTT-CGGGTGGGATG-GTGC-GGTCCGCCT--C------TGGTGT-G-CACTGC----TCCGTTCCACCTTCC-TGCCGGGGA---CGGGC-TCCTGGGCTTCACTGT-CTGGGACTCG--------GA-GTCGGCGACGTAACTTT-GAGTAAA-TTAGAGTG-TTCAAAGCAGGCC--TACG-CT-CTGAATAC-ATTAGCATGGAATAACAC-GATA--GGA-CTCTGG-CCTATC-T-GTTGGTCTGT-GG-GACC--GGAGTAATGATT-AAGAGGG-ACAG-TCGGGGGCATT-CGTATTCCATTGTCAGAGGTGAAATTCTTGGATTTATGGAAGACGAACATCTGCGAAA-GCA-TTTGCCAAGGATGTTT-C-ATTGATCAA-GAACGAAAGTTGGGGG-CTCGAAGACGATTAGATACCGTCGTAGTCTCAACCATAAACGATGCCGACTAGGGATTGGCAGATG-TTCC-ATT-G-ATGACTCTGCCAGCACCTT-ATGAGAAATCA--AA-GTTTTTGGGTTCCGGGGGGAGTATGGTCGCAAGGTTGAAACTTAAAGG-AATTGACGGAAGGGCACCACCAGGCGTGG--AGCCT-GCGGCTTAATTTGACTCAACACGG-GGAAACTTA-CCAGGTCCAGACACGG-GAAGGATTGACAGATTGAGAGCTCTTTCTTGATTCTGTGGG-TGGTGGTGCATGGCCGTTCTTAGTTGGTGGGTTGCCTTGTCAGGTTGATTCCGGTAACGAACGAGACCTCAGCCTGCTAAA-TAGTCA-GCATC-GCACCT-----GC--GGTGC-GCA-G-ACTTCTTAGAGGGAC-TATTGG-CGTTT---AGCCA-A-T-GGAAGTATGAGGCGATAACAGGTCTGTGA-TGC-CCTTAGATGTTCTGGGCCGCACG-CGCGCTACACTGATGCGACCAACGAG------CCTAT---CCTTGGC-CGAGA-GG-CAAGGGTAATCTTGT--AAACCGCGTCGTGATGGGGATAGATTATTGCAATTATTAGTCTTCAACGAGGAATGCCTAGTAAG-CGCGAGTCATCAGCTCGCGTTGATTACGT-CCCTGCCCTTTGTACACACCGCCCGTCGCTCCTACCGATTGGGT-GTGCTGGTGAAGTGTTCGGACTGGCTTT-GCTTG----GG-GCAA-CC--T-GGGCATAGCTGG-GAAGTTCATTAAACCCTCC-CACCTAGAGGAAGGAGAAGTCGTAACAAGGTTTCC----------------------------------------------------------------------------------------------------------------------------------------------------------------------------------------GTATCTATGAACCCAACAGAGGGTTTAATGCGTGGTATGGACGTTTTAGACACAGGTAAGCCCCTAGCAGTACCTGTTGGTAAAGTAACACTTGGCCGTATTTTCAACGTTTTAGGTGAACCCGTTGATAACATGGGGCTTGTAAAA---GTTGAAGAAACTCTTCCTATTCACCGTAAAGCTCCAGCTTTTGTTGACTTAGACACTCGTTTATCTATTTTTGAAACTGGTATTAAAGTTGTTGACCTTCTTGCACCATATCGTCGTGGTGGTAAAATTGGTTTATTCGGTGGTGCCGGTGTAGGAAAAACAGTACTTATTATGGAGCTAATT------AACAATATTGCAAAAGCTCATGGTGGTGTATCAGTATTTGCTGGTGTTGGTGAACGTACACGTGAAGGTAATGACCTTTATGCAGAAATGAAAGAATCAGGTGTAATTGTTGAAAAAAATTTATCAGATTCTAAAGTAGCTCTTGTTTACGGACAAATGAACGAGCCACCAGGGGCTCGTATGCGTGTTGCGTTAACAGCTTTAACAATGGCTGAATATTTCCGTGATGTTAATAAACAAGACGTATTATTCTTCGTTGATAATATTTTCCGTTTTGTTCAAGCAGGTGCTGAAGTTTCTGCTCTTTTAGGTCGTATGCCGTCAGCAGTTGGTTACCAACCTACACTAGCAACTGAAATGGGTGGTTTACAAGAACGTATTACTTCTACAAAAGATGGTTCAATTACTTCTATTCAAGCTGTATACGTTCCTGCGGATGACCTTACTGACCCTGCTCCCGCAACTACATTTGCACACTTAGACGCTACAACAGTACTTTCACGTAACTTAGCTGCTAAAGGTATTTATCCAGCTGTAGACCCTTTAGAATCAACATCAACAATGTTACAGCCTTGGATCGTAGGTGAAAAACACTACGAAAAAGCTCAAAGTGTAAAAAAAACATTACAACGTTACAAAGAATTACAAGATATTATTGCTATTTTAGGTCTTGATGAATTATCTGAAGAAGATAGACTTATTGTAGCACGTGCTCGTAAAATTGAACGTTTCTTATCTCAACCATTCTTCGTAGCTGAAGTATTTACTGGTTCTCCTGGTAAATATGTTTCACTAGCA------------------------------------------------------------------------------------------------------------------------GCTGGGTTCAAAGCCGGTGTAAAAGACTATCGTTTAACTTATTACACGCCTGATTACGTTGTAAAAGATACTGATATCCTAGCTGCATTCCGTATGACTCCACAACCCGGTGTTCCACCTGAAGAATGTGGTGCTGCAGTAGCTGCTGAATCATCAACAGGTACTTGGACAACAGTATGGACTGACGGTCTTACAAGCTTAGACCGTTACAAAGGTCGTTGTTATGACATTGAGCCAGTTCCAGGTGAAGAAAACCAGTACATTGCTTATGTAGCTTACCCAATCGACTTATTCGAAGAAGGTTCAGTAACTAACCTGTTCACTTCAATCGTAGGTAACGTATTTGGTTTCAAAGCATTACGTGCTCTACGTCTTGAAGATCTTCGTATTTCTGCAGCTTACGTTAAAACGTTCCAAGGTCCACCTCACGGTATCCAGGTAGAACGTGACAAACTAAACAAATATGGTCGTGGTCTTCTAGGTTGTACAATCAAACCTAAATTAGGTCTTTCAGCTAAAAACTACGGTCGTGCTGTTTATGAGTGTTTACGTGGTGGTCTAGATTTCACAAAAGATGACGAAAACGTTAACTCACAACCTTTCATGCGTTGGAGAGACCGTTTCCTTTTCGTAGCTGAAGCTATCTATAAATCACAAGCTGAAACAGGTGAAGTAAAAGGTCACTACTTAAACGCTACAGCAGGTAACTGTGACGAAATGATGAAACGTGCGGTATGTGCTAAAGATTTCGGTGTACCAATCGTAATGCATGACTACCTTACAGGTGGTTTCACTGCAAACACAACTTTAGCTTCTTATTGCCGTGACAACGGTCTTCTTCTTCACATCCACCGTGCTATGCACGCGGTTATTGAC------CGTCAACGTAACCACGGTATTCACTTCCGTGTTCTAGCTAAAACACTTCGTATGTCAGGTGGTGACCACCTTCACTCAGGTACTGTTGTTGGTAAACTAGAAGGTGAGCGTGAAGTAACTCTAGGTTTCGTAGACTTAATGCGTGACGACTACGTTGAAAAAGACCGTAGCCGTGGTATTTATTTCACTCAAGACTGGTGTTCAATGCCAGGTGTTATGCCAGTTGCTTCAGGTGGTATTCACGTATGGCACA-----------------------------------------------------------------------------------------------------------------------------------------------------------------------------------------------------------------------------
Phyllodictyon_pulcherrimum -------------------------------------------------------------------------------------G-G-AAAACTGCGAATGGCTCGGTAAATCAGTTATAGTTTATTTGATAGT--GCA-GCTACTCGG-ATAACCGTAGTAACACTAGAGCTAATACGTGCGT-A-AATCCCGACTTTT--GGAAGGGACGTATTTATTGGATTTATGGCTAA-C--CGGG-CT-T--GCCCG--ACCAGCGGT-GAATCATGGTAACTTGA-CGGATTGCA-TGGCCCTCGT--GCC--GGCGACGTGTCATTCAAGTTTCTGCCCCATCAGGTTTCGACTGTAGTGTATTGGACTACAGTGCCTATAACGGGTAGCGGAGGATTAGGGTTCGATTCCGGAGAGGGAGCC-TGAGAAACGGCTACCACATCCA-AGG-AAGGCAGCAGGCGCGCAAATTACCCAA-TCCCAATTCAGGG--AGGTAGTGACA-------AGAAATAGCAAT-GCGGAGCGTTTC---GCTCTGCAATTGAAATGAGAACAATT-TAAACC-ACTTAACGAGTATCAATTGGAGGGCAAGTCTGGT-G--CCAGCAGCCGCGGTAATTCCAGCTCCAATAGCGTATATGTAAGTTGTTGCGATTAAAAAGCCCGTAGCTGAACCT-CGGGTAGCCCT--GAC-GGTCCGCC---TG-----AGGTG-AGTACTGTC--G-T--GGGCTGCCTTTC-TGCTGGGTG---CCGTA-TCC-GGCGTTTGTTCG-CCGCGAACGG--------AG-CCCAGCAAGGTTACTTT-GAGTAAA-ATAGAGTG-TTCAAAGCAAGC--ATGTG-CT-CTGAATAC-ACTAGCATGGGATAACAC-GACA--TGACCGATGG-TCTATCTT-GTTGGCCTGT-AG--ACCCGTTGGTAATGGCT-AATAGGG-ACGG-TCGGGGGCATT-CGTATTTCGCTGTCAGAGGTGAAATTCTTGGATTTGCGAAAGACGAACTACTGCGAAA-GCA-TTTGCCAAGGACGCTTTC-ATTAGTCAA-GGACGAAAGTCGGGGG-ATCGAAGACGATTAGATACCGTCGTAGTCTCGACCATAAACGATGCCAATTAGGGATTGGAGGGCG-G-AT-AGA-T-ATGCCTCCTCCAGCACCTT-CCGCGAAAGCA--AA-ATTTATGGGCTTCGGGGGGAGTATGGTCGCAAGGCTGAAACTTAAAGG-AATTGACGGAACGGCACCACCAGGCGTGG--AGCCT-GCGGCTTAATTTGACTCAACACGG-GAAAACTTA-CCAGGTCCAGACAGAA-GTAGGATTTACAGATTGACAGCTCTTTAAAGATTTTTTGGA-TGGTGGTGCATGGCCGTTCTTAGTTCGTGGATTGATTTGTCAGGTTGATTCCGGTAACGGACGAGACCCCAACCTACTAAC-TAGCTC-TCCC--TGATTCT-----CA-GGAAG--CC-A-GCTTCTTAGAGGGAC-TCTCAG-AATTAA--G-CTG-A-A-GGAAG--TGGGGCAATAACAGGTCTGTGA-TGC-CCTTAGATGTCCTGGGCCGCACG-CGCGCTACACTGATGCATTCAACGAG------CCAAC---CCTGTGC-CGAGA-GG-TACGGGTAATCT-GC-GAAAGTGCATCGTGATGGGGCTAGATTATTGCAATTATTGATCTTCAACGAGGAATGCCTAGTAAG-CGCGAGTCATCAACTCGCGTTGATTACGT-CCCTGCCGTTTGTACACACCGCCCGTCGCTCCTACCGATTGGGT-GTGCTGGTGAAATGTTCGGATTAGACAGCCTACC-----G-T-CA----GGGGGC--AGTTTGA-GAAGTTCATTGAACCCTCT-CACCTAGAGGAAGGAGAAGTCGTAACAAGG------------------------------------------------------------------------------------------------------------------------------------------------------------------------------------------------------------------------------------------------------------------------------------------------------------------------------------------------------------------------------------------------------------------------------------------------------------------------------------------------------------------------------------------------------------------------------------------------------------------------------------------------------------------------------------------------------------------------------------------------------------------------------------------------------------------------------------------------------------------------------------------------------------------------------------------------------------------------------------------------------------------------------------------------------------------------------------------------------------------------------------------------------------------------------------------------------------------------------------------------------------------------------------------------------------------------------------------------------------------------------------------------------------------------------------------------------------------------------------------------------------------------------------------------------------------------------------------------------------------------------------------------------------------------------------------------------------------------------------------------------------------------------------------------------------------------------------------------------------------------------------------------------------------------------------------------------------------------------------------------------------------------------------------------------------------------------------------------------------------------------------------------------------------------------------------------------------------------------------------------------------------------------------------------------------------------------------------------------------------------------------------------------------------------------------------------------------------------------------------------------------------------------------------------------------------------------------------------------------------------------------------------------------------------------------------------------------------------------------------------------------------------------------------------------------------------------------------------------------------------------------------------------------------
Physcomitrella_patens      AACCTGGTTGATCCTGCCAGTAGTCATATGCTTGTCTCAAAGATTAAGCCATGCATGTGTAAGTATAA-ACTCT--TTTGTACT-G-T-GAAACTGCGAATGGCTCATTAAATCAGTTATAGTTTCTTTGATGGTA-CCTTGCTACTCGG-ATAACCGTAGTAATTCTAGAGCTAATACGTGCACAA-ACTCCCGACTTTTTTGGAAGGGACGTATTTATTAGATAAAAGGCCGA--TGCGGG-C---TTG-CCCGGTGTTGCGGT-GAATCATGATAACTTTGTCGAATCGCA-CGGCCTTGGC--GCT--GGCGATGTTTCATTCAAATTTCTGCCCTATCAACTTTCGATGGTAGGATAGAGGCCTACCATGGTGGTAACGGGTGACGGAGAATTAGGGTTCGATTCCGGAGAGGGAGCC-TGAGAAACGGCTACCACATCCA-AGG-AAGGCAGCAGGCGCGCAAATTACCCAA-TCCCGACACGGGG--AGGTAGTGACA-------ATAAATAACAAT-ACTGGGCTTTTACAAGTCTGGTAATTGGAATGAGTACAATC-TAAATC-CCTTAACGAGGATCCATTGGAGGGCAAGTCTGGT-G--CCAGCAGCCGCGGTAATTCCAGCTCCAATAGCGTATATTTAAGTTGTTGCAGTTAAAAAGCTCGTAGTTGGATCTT-GGGTCGGGGG-GAGC-GGTCCGCCC--CTTGT--GGGTGT-G-CACTGG----TCCACTCGGCCTTCT-TGCCGGGGA---CGCGC-TCCTGGTTTTAATTAA-TCGGGACGCG--------GA-GTCGGCGATGTTACTTT-GAAAAAA-TTAGAGTG-CTCAAAGCAAGCC--TATG-CT-CTGAATAC-ATTAGCATGGAATAACGT-GATA--GGA-CTCTGGTCCTGTTCGTGTTGGTCTTC-GG-GACC--GGAGTAATGATT-AATAGGG-ACGG-TTGGGGGCATT-CGTATTTCATTGTCAGAGGTGAAATTCTTGGATTTATGAAAGACGAACTTCTGCGAAA-GCA-TTTGCCAAGGATGTTTTC-ATTAATCAA-GAACGAAAGTTGGGGG-CTCGAAGACGATCAGATACCGTCCTAGTCTCAACCATAAACGATGCCGACTAGGGATTGGCGGATG-TTAC-TTT-G-ATGACTCCGCCAGCACCTT-ATGAGAAATCA--AA-GTTTTTGGGTTCCGGGGGGAGTATGGTCGCAAGGCTGAAACTTAAAGG-AATTGACGGAAGGGCACCACCAGGAGTGG--AGCCT-GCGGCTTAATTTGACTCAACACGG-GGAAACTTA-CCAGGTCCAGACATAG-TAAGGATTGACAGATTGAGAGCTCTTTCTTGATTCTATGGG-TGGTGGTGCATGGCCGTTCTTAGTTGGTGGAGTGATTTGTCTGGTTAATTCCGTTAACGAACGAGACCTCAGCCTGCTAAC-TAGTTA-CGCGAAGGATTTTTT--CCT-TTGCG-GCC-A-ACTTCTTAGAGGGAC-TATCGG-CGTCT---AGCCG-A-T-GGAAGTTTGAGGCAATAACAGGTCTGTGA-TGC-CCTTAGATGTTCTGGGCCGCACG-CGCGCTACACTGATGAATTCAACGAG------TTTATAA-CCTGGGC-CGATACGG--TTGGGTAATCTTTT-GAAATTTCATCGTGATGGGGATAGATCATTGCAATTATTGATCTTCAACGAGGAATTCCTAGTAAG-CGCGAGTCATCAGCTCGCGTTGACTACGT-CCCTGCCCTTTGTACACACCGCCCGTCGCTCCTACCGATTGAAT-GGTCCGGTGAAGTTTTCGGATTGCGGCGATGCCGG-C-GG-TTCG-CCGCCGGTGACGTTGGGA-GAAGTTCATTAAACCTTAT-CATTTAGAGGAAGGAGAAGTCGTAACAAGGTTTCCGTAG-GTGAA-CCTGCAGAAGGATCA-----ATTATTGGTCCTGTATTAGACGTTACTTTTCCTCCTGGTAAAATGCCTAATATCTATAATTCTTTAATAGTTAAAGGTCAAAATACAGCAGGTCAAGAAATTAACGTTACGTGTGAAGTACAACAATTATTAGGAAATAATAAAGTTCGAGCTGTAGCAATGAGTGCGACAGATGGCTTGATGAGAGGAATGGATGTTGTTGATACAGGAGCTGCTTTAAGTGTTCCAGTTGGTGAAGCTACTCTTGGACGTATTTTTAATGTTTTAGGAGAACCTGTTGATAACCTGGGTCCTGTAGAT---GCTAGTACAACTTTTCCTATTCATAGATCTGCTCCTGCTTTTACACAATTAGATACTAAATTATCCATTTTTGAAACAGGAATTAAAGTGGTAGATCTTTTAGCTCCATATCGACGTGGTGGAAAAATTGGATTATTTGGAGGAGCTGGAGTAGGGAAAACCGTACTTATCATGGAATTAATT------AATAACATTGCTAAAGCGCACGGTGGTGTATCTGTATTTGGTGGAGTAGGAGAACGTACTCGTGAAGGGAATGACCTTTACATGGAAATGAAAGAATCCAAAGTTATTAATGAAGAAAATATTTCAGAATCAAAAGTAGCACTAGTTTATGGTCAAATGAATGAGCCGCCTGGAGCTCGTATGAGAGTAGGGTTAACTGCTTTAACAATGGCTGAATATTTTAGAGATGTTAATAAACAAGATGTACTTTTATTTATTGATAATATTTTCCGTTTTGTTCAAGCCGGTTCAGAAGTTTCTGCTTTATTAGGTAGAATGCCATCTGCTGTAGGTTATCAGCCAACGTTAAGTACAGAAATGGGTACTTTACAAGAAAGAATTACTTCAACAAAAGAAGGATCTATTACGTCAATTCAAGCTGTTTATGTACCTGCAGATGACTTAACTGACCCAGCTCCTGCTACAACCTTTGCACATTTAGATGCAACTACCGTATTATCCAGAGGGCTAGCAGCGAAAGGTATCTATCCAGCAGTAGATCCTTTAGATTCAACTTCTACTATGCTTCAACCTTGGATTGTAGGTGAAGAGCATTATGAAACAGCTCAAGGAGTAAAAGAAACATTACAACGCTATAAAGAATTACAAGATATTATTGCTATTCTTGGCCTTGATGAATTGTCAGAAGAAGATAGATTGGTTGTAGCAAGAGCAAGAAAAATCGAACGTTTCTTATCTCAACCATTTTTTGTAGCAGAAGTATCTACAGGTTCTCCAGGAAAATATGTTAGTCTAGCTGAAACCATCAAAGGTTTTCAAATGATTCTTTCTGGAGAATTAGACTCTTTCCCTGAGCAAGCTTTTTATTTAGTTGGTAATATTGACGAG----------------------------------------------------------------------ATTACACTCCAGATTATCAAACTAAAGATACTGATATTTTAGCAGCATTTCGTATGACTCCTCAACCAGGAGTACCAGCTGAAGAATGTGGAGCTGCTGTAGCTGCGGAATCTTCTACTGGTACATGGACTACTGTTTGGACTGATGGACTTACTAGTCTTGATCGTTACAAAGGTAGATGCTATGCAATTGAACCAGTTGCTGGAGAAGAAAATCAATATATTGCTTATGTTGCTTACCCATTAGATTTATTTGAAGAAGGTTCTGTTACTAACTTATTTACTTCTATTGTTGGTAACGTTTTTGGATTTAAAGCTTTAAGAGCTTTACGTCTAGAAGATTTACGTATTCCTCCAGCTTATTCTAAAACTTTCCAAGGCCCACCTCACGGTATTCAAGTTGAAAGAGATAAATTAAACAAATATGGTCGTCCATTATTAGGATGTACTATTAAACCAAAATTAGGTTTATCTGCTAAAAACTATGGTAGAGCTGTATACGAATGTCTTCGTGGTGGACTTGATTTCACTAAAGATGATGAAAACGTAAACTCTCAACCTTTCATGCGTTGGAGAGACCGTTTCTTATTCTGTGCAGAAGCTATTTACAAATCTCAAGGTGAAACAGGTGAAATTAAAGGGCATTATCTAAATGCTACTGCAGGTACTTGTGAAGAAATGATCAAAAGAGCTCAATTTGCTAGAGAATTAGGTATGCCTATTGTTATGCATGACTACTTAACTGGTGGTTTTACTGCAAATACTAGTTTAGCTCACTATTGTCGTGACAATGGTTTACTTCTTCACATTCACCGTGCAATGCACGCAGTTCTTGAC------CGTCAAAAAAATCACGGTATGCACTTCCGTGTATTAGCTAAAGCATTACGTTTATCTGGTGGTGACCACATTCACTCCGGTACTGTAGTAGGTAAACTTGAAGGGGAACGTCAAGTAACTCTAGGGTTTGTTGACTTACTTCGTGATGACTATATTGAAAAAGATAGAAGTCGTGGTATTTACTTTACTCAAGATTGGGTTTCTCTGCCAGGTGTTTTACCAGTAGCTTCCGGTGGTATTCACGTTTGGCACATGCCAGCGTTAACTGAAATCTTCGGAGATGACTCTGTATTACAATTTGGTGGTGGAACTTTAGGTCACCCTTGGGGTAACGCACCTGGTGCAGTTGCTAACAGGGTTGCTTTAGAAGCTTGTGTACAAGCTCGTAATGAAGGACGTGACCTTGCTCGCGAAGGAAATGAGATTATTCGTGAAGCTGCTAAATGGAGTCCTGAATTAGCTGCTGCTTGTGAA
Pleodorina_spp             ---------------------------------------------------------------------------------------------------------------------------------------------------------------------------------------------------------------------------------------------------------------------------------------------------------------------------------------------------------------------------------------------------------------------------------------------------------------------------------------------------------------------------------------------------------------------------------------------------------------------------------------------------------------------------------------------------------------------------------------------------------------------------------------------------------------------------------------------------------------------------------------------------------------------------------------------------------------------------------------------------------------------------------------------------------------------------------------------------------------------------------------------------------------------------------------------------------------------------------------------------------------------------------------------------------------------------------------------------------------------------------------------------------------------------------------------------------------------------------------------------------------------------------------------------------------------------------------------------------------------------------------------------------------------------------------------------------------------------------------------------------------------------------------------------------------------------------------------------------------------------------------------------------------------------------------------------------------------------------------------------------------------------------------------------------------------------------------------------------------------------------------------------------------------------------------------------------------GTTTCAATGAACCCTACTGAAGGTTTAATGCGTGGTATGGAAGTTGTAGATACGGGTAAACCATTAAGTGTTCCTGTAGGTAAAGTAACATTAGGACGTATTTTTAACGTTCTTGGTGAACCAGTGGATAATATGGGTAATGTTAAA---GTTGAAGAAACTTTACCAATTCACCGTACTGCTCCTGCTTTCGTTGATTTAGATACACGTTTATCAATTTTTGAAACTGGTATTAAAGTTGTAGACCTTTTAGCTCCATATCGTCGTGGTGGTAAAATTGGCCTTTTTGGTGGTGCTGGTGTAGGTAAAACAGTATTAATTATGGAACTAATT------AACAACATTGCTAAAGCTCATGGTGGTGTTTCTGTTTTCGCTGGTGTTGGTGAAAGAACACGTGAAGGTAATGACCTTTACACAGAAATGAAAGAATCTGGTGTTATTGTTGAAAAAAATTTATCGGATTCAAAAGTAGCTCTAGTGTATGGCCAAATGAATGAACCTCCAGGTGCTCGTATGCGTGTTGCTCTAACAGCATTAACTATGGCCGAATATTTCCGTGATGTAAATAAACAAGACGTATTATTCTTTATTGATAATATTTTCCGTTTTGTACAGGCTGGTGCTGAAGTTTCTGCTCTTTTAGGTCGTATGCCTTCGGCTGTAGGTTACCAACCAACTCTTGCTACGGAAATGGGTGGTCTTCAAGAACGTATTACTTCAACTAAAGATGGTTCAATTACTTCAATTCAAGCGGTATATGTTCCAGCGGATGACCTTACTGACCCTGCTCCTGCTACAACATTTGCTCACTTAGACGCTACTACGGTACTTTCACGTAACTTAGCAGCTAAAGGTATTTATCCAGCAGTGGATCCATTAGAATCAACTTCTACAATGTTACAACCTTGGATTGTTGGTGAAAAACATTATGATAGTGCACAAAGCGTTAAAAAAACATTACAACGTTACAAAGAATTACAAGATATTATTGCAATTCTTGGTTTAGATGAATTATCAGAAGAAGATAGACTTATTGTTTCACGTGCGCGTAAAATTGAACGTTTCTTATCACAGCCTTTCTTTGTAGCTGAAGTTTTTACAGGTTCGCCTGGTAAGTATGTTTCACTTGCT------------------------------------------------------------------------------------------------------------------------GCTGGGTTCAAAGCCGGTGTAAAAGACTATCGTTTAACATACTACACACCTGACTACGTAGTAAAAGATACTGATATTTTAGCAGCATTCCGTATGACTCCACAACCAGGTGTTCCACCAGAAGAATGTGGTGCTGCTGTAGCTGCTGAATCTTCAACAGGTACTTGGACAACTGTATGGACAGACGGTTTAACAAGCCTTGATCGATACAAAGGTCGTTGTTATGACATCGAGCCTGTTCCAGGTGAAGACAACCAGTACATTGCTTATGTTGCTTACCCGATCGACTTATTCGAAGAAGGTTCAGTAACAAACATGTTCACTTCTATTGTAGGTAACGTATTCGGTTTCAAAGCTCTACGTGCTTTACGTCTTGAAGACCTTCGTATTCCACCTGCTTACGTTAAAACATTCCAAGGTCCACCTCATGGTATTCAGGTTGAACGTGACAAACTAAACAAATATGGTCGTGGTCTTTTAGGTTGTACAATCAAACCTAAATTAGGTCTTTCAGCTAAAAACTACGGTCGTGCAGTTTACGAATGTTTACGTGGTGGTTTAGACTTTACTAAAGACGATGAAAACGTTAACTCACAACCATTCATGCGTTGGAGAGACCGTTTCCTTTTCGTAGCTGAAGCTATTTATAAAGCACAAGCAGAAACAGGTGAAGTAAAAGGCCATTACTTAAACGCTACAGCTGGTACATGCGAAGAAATGTTAAAACGTGCTCAATGTGCTAAAGAATTAGGCGTACCTATCATCATGCATGACTACTTAACTGGTGGTTTTACAGCTAACACATCATTAGCTGGTTACTGTCGTGATAATGGTCTTTTATTACACATCCACCGTGCTATGCACGCGGTTATTGAC------CGTCAACGTAACCACGGTATTTACTTCCGTGTTGTAGCTGAAGCTCTTCGTATGTCGGGTGGTGACCACCTTCACTCAGGTACTGTTGTAGGTAAACTAGAAGGTGAACGTGAAGTAACTTTAGGTTTCGTAGACTTAATGCGTGACGACTATATCGAAAAAGATCGTAGCCGTGGTATTTACTTCACTCAAGACTGGTGTTCAATGCCAGGCGTAATGCCAGTTGCTTCAGGTGGTATTCACGTATGGCACA-----------------------------------------------------------------------------------------------------------------------------------------------------------------------------------------------------------------------------
Porphyra_yezoensis         AACCTGGTTGATCCTGCCAGTAGTCATATGCTTGTCTCAAAGACTAAGCCATGCATGTCTAAGTATAA-AC-A-CTTTTATACTCG-T-GAAACTGCGAATGGCTCATTAAAACAGTTATAGTTCCTTTGGGA--A-CAACACTACTTGG-ATAACCGTAGTAATTCTAGAGCTAATACATGCCTCA-ACGCCCGACT-CA--CGAAGGGTGGTATTTATTGGATAAAAAACC-A-TCGTGCT-CTCCAGA-GCGC--TTTGAGAT-GATTCACAATAACTTGT-CGGATCGCA-TGGCCT--CGT-GCT--GGCGACTCCTCATTCAAATTTCTGCCCTATCAACTTTCGATGGTAGAGTATTGGTCTACCATGGTGTCGACGGGTGACGGGGAATTAGGGTTCGATTCCGGAGAGGGAGCC-TGAGAAACGGCTACCACATCCA-AGG-AAGGCAGCAGGCGCGCAAATTACCCAA-TCCCGACTCGGGG--AGGTAGTGACA-------AAAAATAACAAT-AGGGGGCCCTT-TGGGTCTTCTAATTGGAATGAGAACAATT-TAAATC-CCTTATCGAGGATCCATTGGAGGGCAAGTCTGGT-GAGCCAGCAGCCGCGGTAATTCCAGCTCCAATAGCGTATATTAAAGTTGTTGCAGTTAAAACGCTCGTAGTCGGACCT-CGGAGCGCCCC---CACGGGCCGGG-CTTTTGC---CTTGTTG-CCA-GT-GG-GAGTTTGTCTCCTTTTG-TC-GGGACGCGGTGT-GCAGGCCCTTTACTGTCTCTGCGCGTTTACCTGCGGA-CC-GAC-CGTTTACTGT-GAAGAAA-GTAAAGTGTTCCAAAGCAGGCC--AATGCC--TTGAATAT-GTGAGCATGGAATAATAG-AATA--GGA-CTTGGGCTCTATTTT-GTTGGTTTCC-AGT-GAC--CAAGTAATGATT-AATAGGG-ACGG-TTGGGGGCATT-CGTATTTCATTGTCAGAGGTGAAATTCTTGGATTGATGGAAGACGTACAACTGCGAAA-GCA-TCTCCCATGGATGTTTTC-ATTGATCAA-GAACGAAAGTTAGGGG-ATCGAAGACGATCAGATACCGTCGTAGTCTTAACCATAAACGATGCCGACTGGGGATTGGCGGGGG-CAC-TTTT-ATATGACTCTGTCAGCACCCT-GAGGGAAACCA--AA-GTCTTTGGGTTCTGGGGGGAGTATGGTCCCAAGGCTGAAACTTAAAGG-AATTGACGGAAGGGCACCACCAGGAGTGG--AGCCT-GCGGCTTAATTTGACTCAACACGG-GAAAACTTA-CCAGGTCCGGACAGAA-GAATGATTGACAGACTGAAAGCTCTTTCTTGATTTTTTGGG-TGGTGGTGCATGGCCGTTCTTAGTTGGTGGAGTGATTTGTCTGGTTAATTCCGTTAACGAACGAGACCTCGTCCTGCTAAA-TAGGTGCGCGCATG-CCAG------CACTGCGT-TCTTA-CCTTCTTAGAGGGAC-TATGCG-CGTCT---AGCGT-A-T-GGAAGATTGAGGCAATAACAGGTCTGTGA-TGC-CCTTAGATGTTCTGGGCCGCACG-CGCGCTACACTGATGCATTCAACGAGTTTCACTTGATAGTCCTGGGT-CGGAA-GG-CTCGGGTAATCTT-TTGAAAGTGCATCGTGCTGGGGATAGATCATTGCAATTATTGATCTTCAACGAGGAATTCCTTGTAGG-CGCAGGTCATCAGCCTGCGCCGAATACGT-CCCTGCCCTTTGTACACACCGCCCGTCGCTCCTACCGATTGAAT-GGTCCGATGAAATGTCCGGATCGCGGCTAGTGTGA-T-GGACTCGTCCAGAGCGGTAGCCGTGA-GAAGCTCATTAAATCTTAT-CATTTAGAGGAAGGAGAAGTCGTAACAAGGTTTCCGTAG-GTGAA-CCTGCAG-------------ATTATCGGACCAGTTTTAGATATTGCATTTCCTAACGGACAGCTTCCGAAAGTATTCAACGCACTCAAAGTACAA---------------AGCTCAGAAGGAACTATTACTTGTGAAGTACAACAACTTTTGGGTGACAACAAGGTACGAGCTGTTTCTATGAGTTCCACTGAAGGACTACAAAGAGGGGTAGAAGTTATTGATACTGGATCCCCTATATCTGTTCCTGTAGGTACAGATACTCTTGGACGTATTTTTAATGTTTTAGGTGAACCTGTAGATAATTTGGGTCCCGTTGAT---TCTGAGAGTACTTTACCTATCCATCGACCAGCACCTGCTTTTACTAAGCTAGAGACAAAACCAAATATTTTTGAAACAGGTATTAAAGTCGTCGATTTACTTGCTCCTTATAGAAGAGGTGGGAAAATTGGTTTATTCGGAGGTGCTGGAGTAGGTAAAACTGTATTAATTATGGAACTAATT------AATAACATCGCTAAAGCTCATGGTGGAGTATCTGTATTTGGAGGCGTTGGTGAAAGAACAAGAGAAGGAAACGACCTATATATGGAAATGAAAGAGTCTAAAGTAATTGATGCAGATAATCTGAAAGAATCTAAAGTAGCATTAGTATATGGTCAAATGAATGAACCTCCTGGAGCACGTATGCGCGTTGGCTTAACTGCATTGACAATGGCAGAATACTTTAGAGATATTAACAAACAAGACGTTCTATTGTTTATTGATAATATTTTTCGGTTTGTACAAGCTGGATCAGAAGTATCAGCTCTACTAGGCCGTATGCCATCTGCTGTGGGTTACCAACCAACTCTAGCAACTGAAATGGGAGCACTGCAAGAAAGAATTACTTCAACAACAGAAGGATCAATTACATCTATTCAAGCTGTATATGTGCCGGCTGATGATTTAACAGACCCAGTTCCGGCCACTACATTTGCACATTTAGATGCAACAACAGTACTTTCGAGGAACTTGGCGGCAAAAGGAATTTACCCTGCAGTGGATCCACTGGATTCAACGTCAACAATGCTACAGCCTGGAATTGTTGGAACTGAGCATTATTCTACTGCTCAAGAGGTAAAATCAACTTTACAAAGATATAAAGAACTGCAAGATATTATTGCTATTCTTGGTCTTGATGAACTTTCAGAGGAAGACAGACAAACCGTATCAAGAGCAAGAAAAATTGAAAGATTTTTATCTCAACCTTTTTTCGTGGCAGAAGTGTTTACTGGATCACCTGGGAAATATGTATCTTTGGAAGATGCAATTAAAGGGTTTCAAATGATCTTAAAAGGCAATTTAGACGACTTGCCTGAGCAGGCATTTTATCTAGTAGGTGATATAGATGAA------------------------------------------------------------------------------------------------------------------------------------------------------------------------------------------------------------------------------------------------------------------------------------------------------------------------------------------------------------------------------------------------------------------------------------------------------------------------------------------------------------------------------------------------------------------------------------------------------------------------------------------------------------------------------------------------------------------------------------------------------------------------------------------------------------------------------------------------------------------------------------------------------------------------------------------------------------------------------------------------------------------------------------------------------------------------------------------------------------------------------------------------------------------------------------------------------------------------------------------------------------------------------------------------------------------------------------------------------------------------------------------------------------------------------------------
Porphyridium_aerugineum    --------------------TA-TGATATGCTTGTCTCAAAGATTAAGCCATGCATGTGTAAGTATAA-ATC----TTTATACG-G-T-GAAACTGCGAATGGCTCATTAAAACAGTCATAATTTACTTGATAGTA--CCTTTTACTTGG-ATACCCCTAGTAATTCTAGAGCTAATACATGCGCCA-ACATCCGACTTT---CGAAGGATGGTATTTATTAGCCGCA--ACC-AG-CCGGG--C--TTG--CCCG---TTTTGGT-GAGTCATAATAACT-GTTCGGATCGC------AG-CAAT-------GCGACGTTTCATTCAAATTTCTGCCCTATCAACTTTCGACGGTAGGGTAGTGGCCTACCGTGGTGTTTACGGGTAACGGAGAATTAGGGTTCGATTCCGGAGAGGGAGCC-TGAGAAATGGCTACCACATCCA-AGG-AAGGCAGCAGGCGCGCAAATTACCCAA-TCCTGACGCAGGG--AGGTAGTGACA-------AGAAATAACAAT-GGGAGACCTTT--TGGTTGACCACTTGGAATGAGTACATTT-TAAATC-ACTTAACGAGTATCCATTGGAGGGCAAGTCTGGT-G--CCAGCAGCCGCGGTAATTCCAGCTCCAATAGCGTATATAAAAGTTGTTGCAGTTAAAAAGCTCGTAGTCGGAGAT-GGGGCGGTGCG-GACTGGAGCAGG-----GCAA----CC-T-G-TTTCGG--T-GTTGCGGTGCCTTC--C-TC-GGTGTG-AGCGC-TGCTGGCATTAAGTTGTTGGTAGTGCG----A---GCGCC-GAC--TTTTACTGT-GAAAAAA-TTAGAGTG-TTCAAAGCAGGCG--TTTGCT--GTGAATAC-ATTAGCATGGGATATTGG-AAGA--AG--CTTT--TGCTTATTC-GTTGGTTGAT-AG-GCTG--GAAGCA-TGGTC-AAGAGGA-ACGG-TCGGGGGCACT-CGTATTTCATTGTCAGAGGTGAAATTCTTGGATTTTTGAAAGACGAACCGCTGCGAAA-GCG-TTTGCCAAGGACGTTTTC-ATTGATCAA-GAACGAAAGTTAGGGG-ATCGAAGACGATCAGATACCGTCGTAGTCTTAACCATAAACTATGCCGACTGGGGATTGGTGGACG-TTCCAATC-T---GACTCCATCAGCACCCT-ATGAGAAATCA--AA-GTGTTTGGGTTCTGGGGGGAGTATGGTCGCAAGGCTGAAACTTAAAGG-AATTGACGGAAGGGCATCACCGGGCGTGG--AGCCT-GCGNCTTAATTTGACTCAACACGG-GGAAACTTA-CCAGGTCCAGACGAAG-TTAGGATTGACAGATTGAGAGCTCTTTCTTGATTCTTTGGG-TGGTGGTGCATGGCCGTTCTTAGTTGGTGGAGTGATTTGTCTGGTTGATTCCGTTAACGAACGAGACCTTAACCTGCTAAC-TAGTGG-ATTGAATCTTCGG-----AT-TGAAT-GGA---ACTTCTTAGAGGGAC-ACCCTG-GGCA----ACCAG-G-A-GGAGGTTTGAGGCAATAACAGGTCTGTGA-TGC-CCTTAGATGTTCTGGGCCGCACG-CGCGCTACACTGATGCATGCAGCGAG-------TGTA---CCTTGGT-CGGAA-GG-CCTGGGGAATCTT-GTGAAAATGCATCGTGCTGGGGATAGATTATTGTAATTATTAATCTTCAACGAGGAATGCCTTGTAAG-CGCAAGTCATCAGCTTGCGTTGAATACGT-CCCTGCCCTTTGTACACACCGCCCGTCGCTCCTACCGATTGGAT-GGTCCGGTGAAATGTTCGGCCTGTGCTTGCTTC-----GGGGCAA-CT---CTGGCGAGTGCGG-AAAGTTCATTAAACCTTAT-CATCTAGAGGAAGGAGAAGTCGTAACAAGGTCTCCGTAG-GTGAA-CCTGCGGAGGGATCATTC--------------------------------------------------------------------------------------------------------------------------------------------------------------------------------------------------------------------------------------------------------------------------------------------------------------------------------------------------------------------------------------------------------------------------------------------------------------------------------------------------------------------------------------------------------------------------------------------------------------------------------------------------------------------------------------------------------------------------------------------------------------------------------------------------------------------------------------------------------------------------------------------------------------------------------------------------------------------------------------------------------------------------------------------------------------------------------------------------------------------------------------------------------------------------------------------------------------------------------------------------------------------------------------------------------------------------------------------------------------------------------------------------------------------------------------------------------------------------------------------------------------------------------------------------------------------------------------------------------------------------------------------------------------------------------------------------------------------------------------------------------------------------------------------------------------------------------------------------------------------------------------------------------------------------------------------------------------------------------------------------------------------------------------------------------------------------------------------------------------------------------------------------------------------------------------------------------------------------------------------------------------------------------------------------------------------------------------------------------------------------------------------------------------------------------------------------------------------------------------------------------------------------------------------------------------------------------------------------------------------------------------------------------------------------------------------------------------------------------------------------------------------------------------------------------------------------------------------------------------------------------
Prototheca_wickerhamii     AACCTGGTTGATCCTGCCAGTAGTCATATGCTTGTCTCAAAGATTAAGCCATGCATGTCTAAGTATA--ATGG----TTATAC--TAT-GAAACTGCGAATGGCTCATTAAATCAGTTATAGTTTATTTGATGGTA-CC-TACTACTCGG-ATACCCGTAGTAATTCTAGAGCTAATACGTGCGC-A-CATCCCGACTTCT--GGAAGGGACGTATTTATTAGATCCAAGGCCGA---CCGGG-C---TTGCCCG--ACTCGCGGT-GAATCATGATAACTTTA-CGAATCGCA-TGGCCTTTGT--GCC--GGCGATGTTTCATTCAAATTTCTGCCCTATCAACTTTCGATGGTAGGATAGAGGCCTACCATGGTGGTAACGGGTGACGGAGGATCAGGGTTCGATTCCGGAGAGGGAGCC-TGAGAAACGGCTACCACATCCA-AGG-AAGGCAGCAGGCGCGCAAATTACCCAA-TCCTGACACAGGG--AGGTAGTGACA-------ATAAATAACAAT-ACCGGGCCTCA-CAGGTCTGGTAATTGGAATGAGTACAACC-TAAACA-CCTTAACGAGGATCAATTGGAGGGCAAGTCTGGT-G--CCAGCAGCCGCGGTAATTCCAGCTCCAATAGCGTATATTTAAGTTGCTGCAGTTAAAAAGCTCGTAGTTGGATTT-CGAGGTCGT-CCTGCT-GGTCCGCCG--TTT----CGGTGT-G-CACTGGC---GCGGGCGGTCTTTGT-TGCTGGGGA---CGTGC-TCCTGGGCTTCACTGT-CCGGGACTCG--------GA-GTCAGCGAGGTTACTTT-GAGTAAA-TTAGAGTG-TTCAAAGCAGGCT--ACCG-CT-CTGAATAC-ATTAGCATGGAATAACAT-GATA--GGA-CTCTGG-CTTATCTT-GTTGGTCTGT-AA-GACC--GGAGTAATGATT-AAGAGGG-ACAG-TCGGGGGCATT-CGTATTTCATTGTCAGAGGTGAAATTCTTGGATTTATGAAAGACGAACTACTGCGAAA-GCA-TTTGCCAAGGATGTTTTC-ATTAATCAA-GAACGAAAGTTGGGGG-CTCGAAGACGATTAGATACCGTCCTAGTCTCAACCGTAAACGATGCCGACTAGGGATCGGCGGACG-TTCT--ATCG-ATGACTCCGCCGGCACCTT-ATGAGAAATCA--AA-GTTTTTGGGTTCCGGGGGGAGTATGGTCGCAAGGCTGAAACTTAAAGG-AATTGACGGAAGGGCACCACCAGGCGTGG--AGCCT-GCGGCTTAATTTGACTCAACACGG-GAAAACTTA-CCAGGTCCAGACATAG-TGAGGATTGACAGATTGAGAGCTCTTTCTTGATTCTATGGG-TGGTGGTGCATGGCCGTTCTTAGTTGGTGGGTTGCCTTGTCAGGTTGATTCCGGTAACGAACGAGACCTCAGCCTGCTAAA-TAGTGCTGCCTAGGGCTTG----CCCTAGGTTATTTGCT-ACTTCTTAGAGGGAC-TATTGG-CGACT---AGCCA-A-T-GGAAGCTTGAGGCAATAACAGGTCTGTGA-TGC-CCTTAGATGTTCTGGGCCGCACG-CGCGCTACACTGATGCATGCAACGAG------CCTAG---CCTTGGC-CGAGA-GG-CCCGGGTAATCTCA--TAACCTGCATCGTGATGGGGATAGATTATTGCAATTATTAATCTTCAACGAGGAATGCCTAGTAAG-CGCAAGTCATCAGCTTGCGTTGATTACGT-CCCTGCCCTTTGTACACACCGCCCGTCGCTCCTACCGATTGGGT-GTGCTGGTGAAGTGTTCGGATTGGC-AGCCGGTCG-T-GG-TTTT-CCGCTC-CCGGCAGCCGA-GAAGTTCATTAAACCCTCC-CACCTAGAGGAAGGAGAAGTCGTAACAAGGTTTCCGTAG-GTGAA-CCTGCAGAAGGATCAA----ATCATCGGCCCTGTTTTAGATATTACCTTTACAGGAAACAAAATGCCTAAAATTTATCACGCATTATCTATAATCGATAAAAATAGTGAAGGTCTTGATATTTTTATAGTTTGTGAAGTTCAACAATTATTAGGTGATCATTGCGTTCGCGCTATTTCTATGAATGCTACAGATGGTTTAAAACGTGGTATGACTGTTTTTGACACTGGAGATGTTTTGAAAGTGCCTGTAGGTAGAAGCACTTTAGGTCGCATTTTTAATGTACTTGGTGAAACGATTGATAATTTAGGTCCTGCAGAT---ACATCGAATCAATTGCCTATTCACCGTTCTGCGCCAAAATTTATAGATTTAGATACAAAACTTTCCATTTTTGAAACGGGTATAAAAGTAGTTGATTTATTAGCACCATACCGAAGAGGCGGTAAAATTGGCTTATTTGGTGGAGCTGGTGTTGGTAAAACAGTATTAATTATGGAATTAATT------AATAATATAGCAAAAACTCATGGCGGGGTTTCTGTGTTTGGTGGTGTAGGTGAGCGTACCCGCGAAGGTAATGATTTATATATGGAAATGAAAGAATCTGGAATTATTAATGAGGCTTTAATATCTGAATCTAAAGTAGCGCTAGTTTACGGCCAAATGAATGAACCTCCTGGCGCACGAATGCGAGTAGGCTTAACAGCTCTTACAATGGCTGAATATTTTAGAGATGTTAGTAGCCAAGACGTTTTATTATTTATTGATAATATTTTTCGATTTTTACAAGCAGGTTCTGAAGTATCCGCCCTGCTAGGTCGATTACCTTCTGCAGTAGGTTATCAACCTACACTTGCATCAGAAATGGGTGCTTTACAGGAGCGTATAACGTCGACTAAAGATGGAAGTATTACATCAATTCAAGCGGTATATATACCTGCTGATGATTTAACTGATCCAGCTCCTGCAACTACATTTGCTCACTTAGATGCTACTACAGTACTTTCACGGGGATTAGCTTCTAAAGGAATATACCCAGCTGTAGATCCATTAGAATCAACATCAACAATGCTACAACCTTGGATTGTAGGTGAAGAACATTATAAATGTTCACAAAATGTGAAGCAAACATTACAACGCTATAAAGAATTGCAAGATATTATTGCAATTTTAGGATTAGACGAATTATCGCCCGATGATCGTTTAATTGTAGCACGTGCTCGAAAAATAGAGCGATTTTTATCTCAACCTTTTTTCGTGGCCGAGCTTTTTACTGGTTTGCCTGGGAAATACGTTAGTTTGGCGAAGACCATTCAAGGCTTTAATCTTATATTATCTGGTGATTTAGATGCTCTGTCGGAGCAAGCGTTTTATTTAGTTGGTGATATTGAAGAA------------------------------------------------------------------------------------------------------------------------------------------------------------------------------------------------------------------------------------------------------------------------------------------------------------------------------------------------------------------------------------------------------------------------------------------------------------------------------------------------------------------------------------------------------------------------------------------------------------------------------------------------------------------------------------------------------------------------------------------------------------------------------------------------------------------------------------------------------------------------------------------------------------------------------------------------------------------------------------------------------------------------------------------------------------------------------------------------------------------------------------------------------------------------------------------------------------------------------------------------------------------------------------------------------------------------------------------------------------------------------------------------------------------------------------------
Pseudendoclonium_akinetum  ----------------------------------------------------GCATGTCTA-GTATA--ACTGC---TTATACT-G-T-GAAACTGCGAATGGCTCATTAAATCAGTTAGAGTTTATTTGATGGTA-CCTTGCTACTTGG-ATAACCGTAGTAATTCTAGAGCTAATACATGCGT-A-AATCCCGACTCAC--G-AAGGGACGTATTTATTAGATCCAAGACCGA---CCGTG-C---TTGCACG--CTCTT-GGT-GAATCATGATAACTTCA-CGAATCGCA-TGGCCT-TGT--GCC--GGCGATGTTTCATTCAACTTTCTGCCCTATCAACTTTCGACGGTAGTATAGAGGACTACCGTGGTAGTAACGGGTGACGGAGGATTAGGGTTCGATTCCGGAGAGGGAGCC-TGAGAAACGGCTACCACATCCA-AGG-AAGGCAGCAGGCGCGCAAATTACCCAA-TCCTGACACAGGG--AGGTAGTGACA-------ATAAATATCAAT-ACTGGGCCTT--CGGGTCCGGTAATTGGAATGAGTACAATC-TAAATC-CCTTAACGAGGATCCATTGGAGGGCAAGTCTGGT-G--CCAGCAGCCGCGGTAATTCCAGCTCCAATAGCGTATATTTAAGTTGTTGCAGTTAAAAAGCTCGTAGTTGGATTT-CGGGTGGGTAC-CGCC-GGTCTCCCA--TT-----GGGTAT-G-TACTGG----CGTGGCCCGCCTTGC-TGTCGGGGA---CGGTC-TCCTGGGCTTTACTGT-CCGGGAATCG--------GA-GTCGACGAGGTTACTTT-GAGTAAA-TTAGAGTG-TTCAAAGCAAGCC--TACG-CT-CTGAATAT-AATAGCATGGGATAACAC-GACA--GGA-CTCTGG-CCTATCGT-GTTGGTCTGT-AG-GACC--GGAGTAATGATT-AAGAGGG-ACAG-TCGGGGGCATT-CGTATTCCATTGTCAGAGGTGAAATTCTTGGATTTATGGAAGACGAACATCTGCGAAA-GCA-TTTGCCAAGGATGTTTTC-ATTGATCAA-GAACGAAAGTTGGGGG-CTCGAAGACGATTAGATACCGTCGTAGTCTCAACCATAAACGATGCCGACTAGGGATTGGCGGGTG-TTTG-TTT-G-ATGACTCCGCCAGCACCTT-ATGAGAAATCA--AA-GTTTTTGGGTTCCGGGGGGAGTATGGTCGCAAGGCTGAAACTTAAAGG-AATTGACGGAAGGGCACCACCAGGCGTGG--AGCCT-GCGGCTTAATTTGACTCAACACGG-GAAAACTTA-CCAGGTCCAGACATAG-GAAGGATTGACAGATTGATAGCTCTTTCTTGATTCTATGGG-TGGTGGTGCATGGCCGTTCTTAGTTGGTGGGTTGCCTTGTCAGGTTGATTCCGGTAACGAACGAGACCTCAGCCTGCTAAA-TAGTGA-CTTCT-GCTTCG-----GC--AGTTG-GCG-C-ACTTCTTAGAGGGAC-TGTTGG-CGTCT---AGCCA-A-T-GGAAGTATGAGGCAATAACAGGTCTGTGA-TGC-CCTTAGATGTTCTGGGCCGCACG-CGCGCTACACTGATACGTTCAACAAG------TT------CCTTGGT-CGAAA-GG-TCCGGGTAATCTT-T-GAAACCGTATCGTGATGGGGATAGAACATTGCAATTATTGTTCTTCAACGAGGAATGCCTAGTAAG-CGTGAGTCATCATCTCGCGTTGATTACGT-CCCTGCCCTTTGTACACACCGCCCGTCGCTCCTACCGATTGAAT-GTGCTGGTGAAGATTTCGGATTGGCTGTTTAGTTA---GG-TTT--CCTAG-CTTTACAGCTGA-GAAGTTATTTAAACCCTCC-CATTTAGAGGAAGGAGAAGTCGTAACAAGGTTTCCGTAG-GTGAA-CCTGCAGAAGGATCATTG--ATTATCGGTCCGGTTATTGACGCTGCTTTCGCGCCTGGACAACTTCCAAATATTTATAACGCTCTTGTTATTAAAGGTACAAACCAAGCGGGTCAAGAAGTTGCAGTAACTTGTGAAGTTCAACAGTTATTAGGAGATCATTGCGTTCGCGCGGTTGCTATGAACGCTACTGATGGACTAATGCGTGGAATGAACATTGTAGATACTGGTAAGCCGTTAACAGTTCCTGTAGGAAAAGTAACTTTAGGACGTATTTTTAATGTATTAGGAGAACCAGTAGATGGACTAGAAGCAGTTGAT---AGCAAAGAAAGTTTACCAATTCATCGTAAAGCTCCAGCTTTCGTCGATTTAGATACAAAACTTGCTATTTTTGAAACCGGTATTAAAGTTGTAGACTTATTAGCTCCTTATCGAAGAGGGGGTAAAATTGGTTTATTTGGAGGGGCTGGGGTTGGAAAAACAGTTCTTATTATGGAACTAATT------AACAATATTGCTAAAGCACACGGAGGTGTATCGGTTTTTGGGGGTGTTGGTGAACGTACTCGTGAAGGGAATGACCTTTACATGGAAATGAAAGAATCAGGTGTTATTCAGGAAAAAAACATGTCTGCATCAAAAGTAGCTCTTGTTTATGGTCAAATGAATGAACCGCCAGGAGCTAGAATGCGCGTTGGATTAACAGCTTTAACAATGGCTGAATATTTCCGTGATATTAATAAGCAAGATGTTCTTTTATTTATCGACAATATTTTCCGTTTCGTTCAAGCGGGTTCAGAAGTTTCAGCCTTACTAGGCCGTATGCCTTCAGCTGTAGGTTATCAGCCAACTCTTGCTACGGAAATGGGTGGATTACAAGAACGTATTACTTCAACTAAAGATGGTTCAATTACATCAATTCAGGCTGTTTACGTACCTGCAGATGATTTAACGGATCCAGCACCAGCGACTACTTTTGCTCACCTAGATGCAACAACAGTATTATCTCGTGGTTTAGCCTCTAAAGGAATTTACCCAGCAGTTGATCCACTAGATTCAACTTCAACTATGTTACAACCTTGGATTGTAGGAGAAGAACATTATTCTTGTGCTCAAAATGTAAAAGAAACTTTACAACGTTATAAAGAATTGCAAGATATTATTGCTATTTTAGGTTTAGATGAACTTTCAGAAGAAGATCGTAAAGTAGTAGCACGTGCGAGAAAAATTGAGCGTTTTTTATCTCAACCATTCTTTGTTGCTGAAGTTTTTACCGGCTCACCTGGAAAATATGTAAGTTTAAAAGAGACGATTCAAGGATTTAATAAAATTCTTACAGGTGAATTAGATGATTTACCGGAACAAGCTTTTTATTTAGTAGGAACTTTAGATGAAATGGCTCCACAAACTGAAACAAAAGCTGGAACAGGCTTCAAAGCGGGTGTAAAAGATTACCGTTTAACTTATTACACACCAGATTACCAAGTAAAAGATACTGATATTCTTGCGGCTTTCCGTATGACTCCTCAACCAGGTGTACCTGTTGAAGAGGCAGGTGCTGCGGTTGCTGCTGAATCTAGTACAGGTACTTGGACTACTGTATGGACAGATGGTTTAACATCTTTAGATCGTTACAAAGGGCGTTGCTATGATATTGAACCGGTTCCTGGTGAAGATAACCAATATATTGCTTACATTGCTTATCCATTAGATTTATTTGAAGAAGGTTCTGTAACAAACTTATTCACTTCAATCGTAGGAAACGTATTCGGTTTTAAAGCATTACGTGCTTTACGTTTAGAAGATTTACGTATTCCGCCAGCTTATACTAAAACTTTCCAAGGACCTCCACATGGTATTCAAGTAGAACGTGACAAATTAAACAAATATGGTCGTGGTTTACTAGGTTGTACAATTAAACCAAAATTAGGTCTTTCAGCTAAAAACTATGGTCGCGCGGTATACGAATGTTTACGTGGTGGTCTAGATTTCACTAAAGATGACGAGAACGTTACTTCACAACCATTTATGCGTTGGAGAGATCGTTTCTTATTCTGTGCTGAAGCTATTTACAAATCACAAGCCGAAACTGGTGAAGTTAAAGGACATTACTTAAACTCAACAGCAGGTACATGTGAAAGCATGATGGATCGTGCACAATTTGCAAAAGATCTTGGTGTACCGATCGTTATGCATGACTATTTAACAGGTGGTTTAACTGCTAACACTTCGTTAGCAATTTACTGTCGTAACAATGGTCTTTTATTACACATTCACCGTGCAATGCACGCGGTAATTGAC------CGTCAACGTAATCACGGTATTCACTTCCGTGTTTTAGCTAAAGCTTTACGTTTATCAGGTGGGGATCACTTACACTCAGGAACTGTTGTAGGTAAACTAGAAGGTGAACGTGAAATTACTTTAGGTTTCGTTGATTTAATGCGTGATGATTACATTGAAAAAGATCGTAGTCGCGGTATTTACTTTACACAAGACTGGGCTTCTTTACCAGGAACAATGCCGGTTGCATCGGGTGGTATTCACGTATGGCACATGCCTGCACTTGTAGACATCTTTGGTGACGATGCTTGTTTACAGTTTGGTGGTGGTACACTAGGCCACCCATGGGGTAACGCATGTGGAGCAGCGGCTAACCGTGTAGCTCTAGAAGCTTGTACTCAAGCTCGTAACGAAGGTCGTGACTTAGCTCGTGAGGGTGGAGACGTAATTCGTGCAGCTTGCAAATGGAGTCCTGAACTAGCAGCAGCTTGCGAA
Scenedesmus_obliquus       ---------------------AGTCATATGCTTGTCTCAAAGATTAAGCCATGCATGTCTAAGTATAA-ACTG-C--TTATACT-G-T-GAAACTGCGAATGGCTCATTAAATCAGTTATAGTTTATTTGGTGGTA-CCTTACTACTCGG-ATAACCGTAGTAATTCTAGAGCTAATACGTGCGT-A-AATCCCGACTTCT--GGAAGGGACGTATATATTAGATAAAAGGCCGA---CCGAG-C--TTTGCTCG--ACCCGCGGT-GAATCATGATATCTTCA-CGAAGCGCA-TGGCCT-TGT--GCC--GGCGCTGTTCCATTCAAATTTCTGCCCTATCAACTTTCGATGGTAGGATAGAGGCCTACCATGGTGGTAACGGGTGACGGAGGATTAGGGTTCGATTCCGGAGAGGGAGCC-TGAGAAACGGCTACCACATCCA-AGG-AAGGCAGCAGGCGCGCAAATTACCCAA-TCCTGATACGGGG--AGGTAGTGACA-------ATAAATAACAAT-ACCGGGCATTTT-ATGTCTGGTAATTGGAATGAGTACAATC-TAAATC-CCTTAACGAGGATCCATTGGAGGGCAAGTCTGGT-G--CCAGCAGCCGCGGTAATTCCAGCTCCAATAGCGTATATTTAAGTTGTTGCAGTTAAAAAGCTCGTAGTTGGATTT-CGGGTGGGTTC-TAGC-GGTCCGCCT--A------TGGTGA-G-TACTGC----TATGGCCTTCCTTTC-TGTCGGGGA---CGGGC-TTCTGGGCTTCACTGT-CCGGGACTCG--------GA-GTCGACGTGGTTACTTT-GAGTAAA-TTAGAGTG-TTCAAAGCAGGC--TTACG-CC-A-GAATAC-TTTAGCATGGAATAACAC-GATA--GGA-CTCTGG-CCTATCTT-GTTGGTCTGT-AG-GACC--GGAGTAATGATT-AAGAGRG-ACAG-TCGGGGGCATT-CGTATTTCATTGTCAGAGGTGAAATTCTTGGATTTATGAAAGACGAACTACTGCGAAA-GCA-TTTGCCAAGGATGTTTTC-ATTAATCAA-GAACGAAAGTTGGGGG-CTCGAAGACGATTAGATACCGTCGTAGTCTCAACCATAAACGATGCCGACTAGGGATTGGCGAATG-TTTT-TTT-A-ATGACTTCGCCAGCACCTT-ATGAGAAATCA--AA-GTTTTTGGGTTCCGGGGGGAGTATGGTCGCAAGGCTGAAACTTAAAGG-AATTGACGGAAGGGCACCACCAGGCGTGG--AGCCT-GCGGCTTAATTTGACTCAACACGG-GAAAACTTA-CCAGGTCCAGACATAG-TGAGGATTGACAGATTGAGAGCTCTTTCTTGATTCTATGGG-TGGTGGTGCATGGCCGTTCTTAGTTGGTGGGTTGCCTTGTCAGGTTGATTCCGGTAACGAACGAGACCTCAGCCTGCTAAA-TAGTCT-CAGTT-GCTTTTT----GC--AGCTG-GCT-G-ACTTCTTAGAGGGAC-TATTGG-CGTTT---AGTCA-A-T-GGAAGTATGAGGCAATAACAGGTCTGTGA-TGC-CCTTAGATGTTCTGGGCCGCACG-CGCGCTACACTGATGCATTCAACAAG------CCTAT---CCTTGAC-CGAAG-GG-TCTGGGTAATCTT-T-GAAACTGCATCGTGATGGGGATAGATTATTGCAATTATTAGTCTTCAACGAGGAATGCCTAGTAAG-CGCAAGTCATCAGCTTGCGTTGATTACGT-CCCTGCCCTTTGTACACACCGCCCGTCGCTCCTACCGATTGGGT-GTGCTGGTGAAGTGTTCGGATTGGCAGCTTAGGG--T--G-GCAA-CACCT-CAGGTCTGCCGA-GAAGTTCATTAAACCCTCC-CACCTAGAGGAAGGAGAAGTCGTAACAAGGTTTCCG------------------------------ATTATTGGGCCTGTATTAGATATTGCTTTTGGTCAAGGTCAAGTTCCAAATATTTACAATGCTTTAACAATTAAAGCAAAAAATGCTGCAGGTTTAGAAATGAGTGTAACTTGTGAAGTTCAACAACTTTTAGGAGATAGTTGTGTACGTGCAGTAGCAATGAATCCAACAGATGGTTTAATGCGTGGTATGGAAGTATTAGACACAGGAAAACCATTAAATGTACCTGTTGGTAAATCAACTTTAGGACGTATTTTTAACGTTTTAGGAGAACCTGTAGATAACCTAGGTCCAGTAAAA---AATGAAGAAAGTCTTCCAATTCACCGTACAGCTCCTGCTTTCGTTGATTTAGACACTCGTCTTTCTATTTTTGAAACTGGTATTAAAGTTGTAGATTTATTAGCTCCTTACCGTCGTGGTGGAAAAATTGGTTTATTTGGTGGTGCTGGTGTAGGAAAAACGGTTCTGATCATGGAACTAATT------AATAATATTGCAAAAGCACACGGTGGGGTTTCTGTATTTGCTGGTGTTGGAGAACGTACTCGTGAAGGGAACGATTTATACACTGAAATGAAAGAATCTGGTGTTATTGTTGAAAAAAATTTAATTGATTCAAAAGTAGCATTAGTATATGGACAAATGAATGAACCACCAGGTGCACGTATGCGTGTTGCTTTAACTGCTTTAACAATGGCTGAATATTTCAGAGATGTTAACAAACAAGACGTATTATTCTTTATTGATAACATTTTCCGATTTGTACAAGCTGGTGCTGAAGTTTCTGCTTTATTAGGACGTATGCCTTCAGCTGTAGGTTACCAACCTACATTAGCAACAGAAATGGGTGCTTTACAAGAACGTATTACTTCAACAAAAGATGGTTCAATTACATCAATTCAAGCTGTTTATGTTCCTGCAGATGACCTTACTGACCCTGCTCCTGCTACAACATTCGCACACTTAGATGCTACAACAGTATTATCACGTGGATTAGCTTCAAAAGGTATTTACCCAGCTGTAGATCCATTAGATTCAACTTCTACAATGTTACAACCTTGGATTTTAGGAGAAAAACACTACGGTTGTGCTCAAAGTGTGAAAAGAACATTACAACGTTACAAAGAATTACAAGATATTATTGCAATTTTAGGTTTAGATGAACTTTCTGAAGAAGATAGACTTGTTGTTGCTCGTGCTCGTAAAATTGAACGTTTCTTATCACAACCATTCTTCGTAGCTGAAGTATTCACAGGATCTCCTGGTAAATATGTAAGTTTAGCTGAAACAATCGAAGGATTTAATAAAATTTTAGCTGGTGAATTAGATGATTTACCAGAGCAAGCTTTCTATTTAGTAGGAAACATTAACGAAATGGTTCCTCAAACAGAAACAAGAGCAGGTGCTGGATTCAAAGCCGGTGTTAAAGATTATCGTTTAACATATTACACTCCAGATTACGTTGTAAAAGATACTGATATTTTAGCAGCATTCCGTATGACTCCACAACCAGGTGTTCCACCTGAAGAATGTGGTGCAGCTGTTGCAGCTGAATCATCAACAGGTACTTGGACAACTGTATGGACTGATGGTCTTACTACATTAGACCGTTACAAAGGTCGTTGTTATGATATCGAGCCGGTACCAGGTGAAGACAACCAATACATTGCTTATGTAGCATACCCTATTGACCTTTTTGAAGAAGGATCAGTAACTAACTTATTCACTTCAATCGTAGGAAACGTATTTGGTTTCAAAGCTCTTCGTGCATTACGTTTAGAAGATTTACGTATCCCTCCTGCTTACGTTAAAACATTCCAAGGACCTCCACATGGTATTCAGGTTGAACGTGACAAATTAAACAAATACGGTCGTGGTTTATTAGGTTGTACTATTAAACCGAAATTAGGTTTATCAGCTAAAAACTATGGACGTGCTGTTTACGAATGTTTACGTGGTGGTTTAGATTTTACAAAAGATGACGAAAACGTAAACTCACAACCATTCATGCGTTGGAGAGACCGTTTCTTATTCGTTGCTGAAGCTACTTACAAAGCTCAGTCTGAAACTGGTGAAATTAAAGGTCACTACTTAAACGCTACTGCTGCTACTTGTGAAGAAATGTTAAAACGTGCTCAATGTGCTAAAGAATTAGGTGTACCTATTATTATGCATGACTACTTAACAGGTGGTTTTACAGCAAACACTTCATTATCTTCTTACTGTCGTGATCATGGTTTATTATTACACATTCACCGTGCTATGCACGCTGTAATTGAC------CGTCAAAGAAACCACGGTATTCACTTCCGTGTATTAGCTAAAGCTCTTCGTCTGTCAGGTGGTGACCACTTACACTCAGGAACTGTAGTTGGTAAATTAGAAGGTGAACGTGAAGTTACTTTAGGTTTCGTAGACTTAATGCGTGATGACTACATCGAAAAAGACCGTAGCCGTGGTATTTACTTCACTCAAGACTGGTGTTCTATGGGTGGTACTATGCCAGTTGCTTCTGGTGGTATTCACGTATGGCACATGCCAGCTTTAGTTGAAATCTTTGGTGATGACGCTTGTTTACAATTCGGTGGAGGTACTTTAGGACACCCTTGGGGTAACGCTCCTGGTGCTGTTGCTAACCGTGTTGCTTTAGAAGCTTGTACTCAAGCTCGTAACGAAGGTCGTGATTTAGCTCGTGAAGGTGGTGATGTTATCCGCTCAGCTTGTAAATGGTCTCCAGAATTAGCTGCTGCTTGTGAA
Siphonocladus_tropicus     -----------------------------------------------GCCATGCATGTGTAGGTATAA-CCTG-----TATACC-G-G-AAAACTGCGAATGGCTCGGTAAATCAGTTATAGTTTATTTGATGGT--GCA-ACTACTCGG-ATAACCGTAGTAACACTAGAGCTAATACGTGCGT-A-AATCCCGACTTTC--TGAAGGGACGTATTTATTAGATTTATGGCTAA-C--CGGG-CT-T--GCCCG--ACCAGCGGT-GAATCATGGTAACTTGA-CGGATTGCA-TGGCCCTCGC--GCC--GGCGACGTGTCATTCAAGTTTCTGCCCCATCAGGTTTCGACTGTAGTGTATTGGACTACAGTGCCTATAACGGGTAGCGGAGGATTAGGGTTCGATTCCGGAGAGGGAGCC-TGAGAAACGGCTACCACATCCA-AGG-AAGGCAGCAGGCGCGCAAATTACCCAA-TCCCAATTCAGGG--AGGTAGTGACA-------AGAAATAGCAAT-GCGGAGCTTCGT---GCTCTGCAATTGGAATGAGAACAATT-TAAACC-ACTTAACGAGTATCAATTGGAGGGCAAGTCTGGT-G--CCAGCAGCCGCGGTAATTCCAGCTCCAATAGCGTATATGTAAGTTGTTGCGATTAAAAAGCCCGTAGCTGAACCT-CGGGTAGCCCT--GAC-GGTCCGCT---TT-----TAGTG-AGTACTGTC--G-T--GGGCTGCCTTTC-TGCTGGGTG---CCGTA-TCC-GGCGTTCACTCG-CCGCGAACGG--------AG-CCCAGCAAGGTTACTTT-GAATAAA-ATAGAGTG-TTCAAAGCAAGC--ATGCG-CT-CTGAATAC-ACTAGCATGGGATAACAC-GACA--TGACCGATGG-TCTATCTT-GTTGGCCTGT-AT--ACC-GTTGGTAATGGCT-AATAGGG-ACGG-TCGGGGGCATT-CGTATTTCGCTGTCAGAGGTGAAATTCTTGGATTTGCGAAAGACGAACTACTGCGAAA-GCA-TTTGCCAAGGACGCTTTC-ATTAGTCAA-GGACGAAAGTCGGGGG-ATCGAAGACGATTAGATACCGTCGTAGTCTCGACCATAAACGATGCCAATTAGGGATTGGAGGGCG-G-AT-AGA-T-ATGCCTCCTCCAGCACCTT-CCGCGAAAGCA--AA-ATTTATGGGCTTCGGGGGGAGTATGGTCGCAAGGCTGAAACTTAAAGG-AATTGACGGAACGGCACCACCAGGCGTGG--AGCCT-GCGGCTTAATTTGACTCAACACGG-GAAAACTTA-CCAGGTCCAGACAGAA-GTAGGATTTACAGATTGATAGCTCTTTAAAGATTTTTTGGA-TGGTGGTGCATGGCCGTTCTTAGTTCGTGGATTGATTTGTCAGGTTGATTCCGGTAACGGACGAGACCCCAACCTACTAAA-TAGCTC-TGTT--TGCATCG-----CA-GACAG--CC-A-GCTTCTTAGAGGGAC-TCTCGG-AATGAA--A-CCG-A-A-GGAGG--TGGGGCAATAACAGGTCTGTGA-TGC-CCTTAGATGTCCTGGGCCGCACG-CGCGCTACACTGATGCATTCAACGAG------CCA-C---CCTGTGC-CGAGA-GG-TATGGGTAATCT-GC-GAAACTGCATCGTGATGGGGCTAGATTATTGCAATTGTTGATCTTCAACGAGGAATGCCTAGTAAG-CGCGAGTCATCAACTCGCGTTGATTACGT-CCCTGCCGTTTGTACACACCGCCCGTCGCTCCTACCGATTGGGT-GTGCTGGTGAAATGTTCGGATTAGACG-GCCTTCC----G-T-CA----GGGGGC--CGTTTGA-GAAGTTCATTGAACCCTCT-CACCTAGAGGAAGGAGA-------------------------------------------------------------------------------------------------------------------------------------------------------------------------------------------------------------------------------------------------------------------------------------------------------------------------------------------------------------------------------------------------------------------------------------------------------------------------------------------------------------------------------------------------------------------------------------------------------------------------------------------------------------------------------------------------------------------------------------------------------------------------------------------------------------------------------------------------------------------------------------------------------------------------------------------------------------------------------------------------------------------------------------------------------------------------------------------------------------------------------------------------------------------------------------------------------------------------------------------------------------------------------------------------------------------------------------------------------------------------------------------------------------------------------------------------------------------------------------------------------------------------------------------------------------------------------------------------------------------------------------------------------------------------------------------------------------------------------------------------------------------------------------------------------------------------------------------------------------------------------------------------------------------------------------------------------------------------------------------------------------------------------------------------------------------------------------------------------------------------------------------------------------------------------------------------------------------------------------------------------------------------------------------------------------------------------------------------------------------------------------------------------------------------------------------------------------------------------------------------------------------------------------------------------------------------------------------------------------------------------------------------------------------------------------------------------------------------------------------------------------------------------------------------------------------------------------------------------------------------------------------------------------------------------
Sphaeroplea_robusta        --------------------------------------AAAGATTAAGCCATGCATGTCTAAGTATAA-ACTG-C--TTATACT-G-T-GAAACTGCGAATGGCTCATTAAATCAGTTATAGTTTATTTGATGGTA-CCTT--TACTCGG-ATAACTCTTGGAAATCTAGAGCTAATACGTGCTT-A-AAGGGTGACTTN---GGAAGCCTTGCANACATTAGACNAAAGGCCGA---CCCGG-C--TCTGCCGG--TTTCTCGGT-GAATCATGATGTTTTCA-CGAATNGCA-TGGCCT-AGC--GCC--GGCGATGTTTCATTCAAATTTCTGCCCTATCAACTNTCGATGGTAGGATAGAGGCCTACCATGGTGGTAACGGGTGACGGAGGATTAGGGTTCGATTCCGGAGAGGGAGCC-TGAGAAACGGCTACCACATCCA-AGG-AAGGCAGCAGGCGCGCAAATTANCCAA-TCCTGATACAGGG--AGGTAGTGACA-------ANAAATAANAA--AGGAGGS-CTTAC-GGCTTTCCTATTGGAATGAGTACAATC-TAAATC-CCTTAACGAAGG-CCATTGGAGGGCAAGTCTGGT-G--CCAGCAGCCGCGGTAATTCCAGCTCCAATAGCGTATATTTAAGTTGTTGCAGTTAAAAAGCTCGTAGTCGGATTT-CGGGCAGGTGT-CAGC-GGTCCGCCC--TTT----GGGTGA-G-TACTGC--T--GATGCTTGCCTTTC-TGTCGGGGA---CGGGC-TCCTGGGCTTCACTGT-CCGGGACTCG--------GA-GTCGGCGAGGTTACTGT-GAGTAAA-TTAGAGTG-TTCAAAGCAGGCC--TACG-CT-CTGAATAC-GTTAGCATGGAATAACAT-GATA--GGA-CTCTGG-CCTATCTT-GTTGGTCTGT-AG-GACC--GGAGTAATGATT-AAGAGGG-ATGG-TGGGGGGCATT-CGTATTTCATTGTCAGAGGTGAAATTCTTGGATTTATGAAAGACGAACTACTGCGAAA-GCA-TTTGCCAACGACATCCTC-ATTGATCAA-GAACGAAAGTTGGGGG-CTCGAAGACGATTAGATACCGTCGTAGTCTCAACCATAAACGATGCCGACTAGGGATTGCAGGGTG-TTTT--TTCG-ATGACCTCTGCAGCACCTT-ATGAGAAATAA--AA-GTTTTTGGGTTCCGGGGGGAGTATGGTCGCAAGGCTGAAACTTAAAGG-AATTNANGNAAGGGCACCACCAGGCGTGG--AGCCT-GCGGCTTAATTTGACTCAACACGG-GAAAACTTA-CCAGGTCCAGACACCG-GGAGGATTGACAGATTGAGAGCTCTTTCTTGATTCGGTGGG-TGGTGGTGCATGGCCGTTCTTAGTTGGTGGGTTGCCTTGTCAGGTTGATTCCGGTAACGAACGAGACCTCAGCCTGCTAAA-TAGTCG-NGCTT-GCCTCTN----GC--AGGTG-GTT-G-ACTTCTTAGAGGGAC-TATTGA-NGNA----AGNCA-A-T-GGAAGTATGAGGCAATAACAGGTCTGTGA-TGC-CCTTAGATGTTCTGGGCCGCACG-CGCGCTACACTGATGCATTCAACAAG------CCTAT---CCTTGGC-CGAAA-GG-CCCGGGTAATCTT-T-GAAACTGCATCGTGATGGGGCTAGANCCTTGCAATTATGGGTCTTCAACGAGGAATGCCTAGTAAG-CGCAAGTCATCAGCTTGCGTTGATTACGT-CCCTGCCCTTTGTACACACCGCCCGTCGCTCCTACCGATTGGGT-GTGCTGGTGAAGTGTTCGGATTGGCGGGGTTGGG--T-GG-TTCG-CCACC--CNCCCTGCTNA-AAAGTTCATTAAACCCTCC-CACCTAGAGGAA---------------------------------------------------------------------------------------------------------------------------------------------------------------------------------------------------------------------------------------------------------------------------------------------------------------------------------------------------------------------------------------------------------------------------------------------------------------------------------------------------------------------------------------------------------------------------------------------------------------------------------------------------------------------------------------------------------------------------------AATGACCCNCCTGGAGCACGTATGCGTGTTGCA-TAACTGCTTTAACAATGGCAGAATA-TTCCGTGATGTTAATAAACAAGACGTTTTATTCTTCATTGATAATATTTTCCGTTTTGTACAAGCAGGTGCTGAAGTATCAGCGTTATTAGGTCGTATGCCATCTGCGGTAGGTTATCAACCTACACTTGCTACAGAAATGGGTGCGCTACAAGAACGTATTACTTCTACAAAAGATGGATCTATTACGTCAATTCAAGCTGTATATGTACCAGCCGATGACTTAACAGACCCTGCTCCAGCAACAACATTTGCTCACTTAGATGCTACTACAGTTCTTTCACGAAACTTAGCAGCAAAAGGAATTTACCCAGCTGTAGATCCATTAGATTCTACTTCAACAATGTTACAACCTTGGATTGTTGGTGAGAAACATTACAGTTGTGCACAAACTATCAAGAAAACACTTCANCGTTATAAAGAACTTCAGGATATCATTGCTATTTTAGGCTTAGATGAATTATCAGAAGAAGATAGGGTAATTGTAACACGTGCTCGTAAAATTGAACGTTTCT-----------------------------------------------------------------------------------------------------------------------------------------------------------------------------------GCAACTGCTGGGTTTAAAGCAGGTGTAAAAGATTATCGTTTAACGTACTACACTCCTGATTATGTTGTAAGAGACACTGATATTCTTGCTGCTTTCCGTATGACTCCTCAACCAGGTGTTCCACCTGAAGAATGTGGTGCTGCTGTAGCTGCTGAGTCTTCAACTGGTACATGGACAACTGTATGGACAGATGGTTTAACTAGTTTAGACAAATATAAAGGTCGTTGTTTCGATATCGAACCAGTTGCTGGTGAAGAAAACCAATATATTGCTTATGTAGCATATCCTCTAGACTTATTTGAAGAAGGTTCTGTTACTAACTTATTCACTTCAATTGTTGGTAACGTATTTGGTTTCAAAGCTCTTCGTGCACTTCGTTTAGAAGATCTTCGTATTCCGCCTGCATACGTAAAAACTTTCCAAGGTCCTCCACACGGTATTCAAGTAGAGCGTGACAAATTAAACAAATATGGTCGTGGTCTTTTAGGTTGTACAATTAAACCAAAATTAGGCCTTTCAGCTAAAAACTACGGTCGTGCTGTTTATGAGTGTTTACGTGGTGGTTTAGACTTCACAAAAGATGACGAAAACGTAACATCACAACCATTCATGCGTTGGAGAGATCGTTTCTTATTCGTATCTGAAGCGATCTATAAAGCACAAGCAGAAACTGGTGAAATTAAAGGTCACTATTTAAACGTTACTGCTGGTACTGCTGAAGAAATGATCAAACGTGCTCAGTGTGCTAAAGAATTAGGTATTCCTATTATTATGCATGACTACTTAACTGGTGGTTTCACTGCTAACACTTCATTATCTT----CTGCCGTGATAATGGTTTATTATTACACATTCACCGTGCGATGCATGCTGTAATTGAC------CGTCAAAGAAACCACGGTATCCACTTCCGTGTTTTAGCGAAAGCTTTACGTTTATCAGGTGGTGACCACCTTCACTCTGGTACTGTTGTAGGTAAATTAGAAGGTGAACGTGAAGTAACTTTAGGTTTCGTTGATTTAATGCGTGATGACTATATCGAAAAAGATCGTAGTCGTGGTATTTACTTTACACAAGACTGGGCTGCTTTACCAGGTACTATGCCAGTTGCTTCTGGTGGTATTCACGTATGGCACATGCCAGCTCTTGTTGAAATTTTCGGTGATGACGCGTGTCTTCAATTCGGTGGTGGTACTTTAGGACACCCTTGGGGTAATGCTCCAGGTGCTGCTGCAAACCGTGTAGCGTTAGAAGCTTGTACACAAGCTCGTAACGAAGGTCGTGACCTTGCTCGCGAAGGTGGCGACGTTATCCGTTCTGCATGCAAATGGAGTCCTGAA------------------
Spirogyra_spp              ------------------------------------------------------------------------------------------------------------------------------------------------------------------------------------------------------------------------------------------------------------------------------------------------------------------------------------------------------------------------------------------------------------------------------------------------------------------------------------------------------------------------------------------------------------------------------------------------------------------------------------------------------------------------------------------------------------------------------------------------------------------------------------------------------------------------------------------------------------------------------------------------------------------------------------------------------------------------------------------------------------------------------------------------------------------------------------------------------------------------------------------------------------------------------------------------------------------------------------------------------------------------------------------------------------------------------------------------------------------------------------------------------------------------------------------------------------------------------------------------------------------------------------------------------------------------------------------------------------------------------------------------------------------------------------------------------------------------------------------------------------------------------------------------------------------------------------------------------------------------------------------------------------------------------------------------------------------------------------------------------------------------------------------------------------------------------------------------------------------------------------------------------------------------------------TTATTGGGCGATAACAAAGTAAGAGCAGTTGCAATGAGTGCTACAGACGGTTTAATGAGAGGTATGGAAGTTGTTGACACTGGAGCTGCTTTAAGTGTACCAGTAGGTGAAGTCACTCTTGGTCGAATATTTAATGTCTTAGGAGAACCTGTAGACAACTTAGGTCCTGTAGAT---GCTGTGACAAAATTTGAAATTCATAGACCAGCACCTGCTTTTACCCAACTAGATACAAAATTGTCTATTTTTGAAACAGGTATAAAAGTAGTTGATTTGTTAGCTCCTTATAGACGAGGTGGAAAAATTGGTTTATTTGGAGGCGCAGGTGTAGGTAAAACTGTACTAATTATGGAGTTAATT------AATAACATTGCAAAAGCTCATGGTGGCGTTTCAGTGTTTGGGGGAGTAGGTGAACGTACTCGTGAAGGTAACGATTTATACATGGAAATGAAAGAATCAAAAGTTATCAACGAAGAAAATATTTCAGAATCTAAAGTAGCTTTGGTCTATGGCCAAATGAATGAACCTCCTGGAGCTAGAATGCGAGTAGGATTAACTGCATTAACCATGGCAGAATATTTTCGTGATGTTAATAAACAAGATGTACTTTTATTTATCGATAATATTTTCCGTTTTGTACAAGCAGGTTCAGAAGTATCTGCTTTATTAGGACGTATGCCTTCTGCGGTAGGTTATCAACCAACTTTGAGTACAGAAATGGGTACTTTACAAGAAAGAATCACTTCAACTAAAGAAGGATCTATCACTTCCATTCAAGCTGTATATGTACCTGCTGATGATTTAACTGATCCAGCGCCAGCTACTACATTTGCTCATTTAGATGCGACAACTGTATTATCTAGAGGTTTAGCTGCTAAAGGTATTTATCCAGCTGTTGATCCTTTAGATTCTACTTCTACAATGCTTCAACCTTGGATCGTTGGTCCAGAACATTATGAAACTGCTCAAGGTGTGAAACAGACATTGCAAAGATATAAAGAATTACAAGATATTATTGCAATTCTTGGATTAGATGAATTGTCAGAAGAAGATCGTCTTGTAGTAGCAAGAGCACGTAAAGTTGAAAGATTTTTATCTCAGCCATTCTTTGTTGCTGAAGTATTTACTGGTTCTCCAGGAAAATATGTAAGTTTGGCACAAACTATCAGTGGATTTAAGATGATTTTATCAGGTGAATTAGATCATCTT-----------------------------------------------ACAAACNgAAACNAAAGCAGGTGCTGGATTTAAAGCAGGAGTAAAAGATTATAGACTTACTTATTATACTCCTGAATACGAGGTTAAAGAAACTGATATTTTGGCTGCATTTCGTATGACTCCTCAGCCTGGAGTACCACCTGAAGAAGCAGGTGCTGCAGTAGCAGCAGAATCTTCTACTGGTACATGGACTACAGTTTGGACTGATGGACTTACAAGTTTAGATCGTTATAAAGGAAGATGTTATGATATTGAACCTGTTGCTGGAGAAGAAAACCAATACATTGCTTATGTAGCTTATCCTCTAGATTTATTTGAAGAAGGTTCTGTTACTAATTTATTTACTTCTATTGTAGGTAACGTATTTGGTTTTAAAGCACTTCGAGCTTTACGTTTAGAAGATTTACGCATTCCTCCTGCATATTCTAAAACTTTTCAAGGGCCTCCTCACGGAATTCAAGTAGAAAGAGATAAACTAAATAAATATGGTCGTCCTTTATTAGGTTGCACTATTAAACCTAAATTGGGTTTATCTGCTAAAAACTATGGTAGAGCTGTTTATGAATGTCTTCGTGGTGGTTTAGATTTCACTAAAGACGATGAAAACGTAAACTCTCAACCATTTATGCGTTGGAGAGACCGTTTTCTATTTGTAGCAGAAGCAATTTACAAATCACAAGCAGAGACTGGAGAAATTAAAGGACATTACTTGAATGCTACTGCTGGTACTTGTGAAGAAATGCTTAAAAGAGCANAATATGCTAAANAATTAGGTGTACCAATTATTATGCATGACTATTTAACAGGTGGTTTtACAGCTAACACTAGTCTAGCTATTTATTGCCGTGATAATGGTCTTCTTTTACATATTCACCGTGCTATGCATGCAGTTATCGAT------AGACAAAAAAATCATGGTATCCATTTCCGTGTTTTAGCTAAAGCTTTACGTATGTCTGGCGGAGATCATATTCATTCTGGTACCGTTGTAGGTAAACTTGAAGGAGAACGTCAAGTAACTCTTGGATTTGTAGATCTTCTTCGTGATGATTATATAGAAAAAGATCGTAGTCGTGGTATCTATTTTACCCAAGACTGGGTATCTATGCCTGGTGTATTACCAGTAGCTTCTGGTGGAATTCATGTTTGGCATATGCCTGCACTTACTGAAATTTTTGGAGATGATTCTGTTCTTCAATTTGGTGGAGGTACTCTTGGACATCCATGGGGGAATGCACCTGGTGCAGCTGCAAACCGTGTAGCTTTAGAAGCTTGTGTACAAGCTCGTAATGAAGGCCGTGACCTTGCTCGTGAAGGAAATGAAGTAATTCGTGAAGCTTGTAAATGGAGTCCTGAGTTAGCTGCTGCTTGTGAA
Staurastrum_punctulatum    AACCTGGTTGATCCTGCCAGTAGTCATATGCTTGTCTCAAAGATTAAGCCATGCATGTCTAAGTATAA-ACT--CTTTTATACT-G-T-GAAACTGCGAATGGCTCATTAAATCAGTTATAGTTTATTTGATGGTA-CC-TACTACTCGG-ATAACCGTAGTAATTCTAGAGCTAATACGTGCACAA-ACTCCCGACTTCT--GGAAGGGACGCATTTATTAGATAAAAGGCCAA--T-CCGAGC---TTG-CTCGGCATTGCGGT-GATTCATAATAACTCCA-CGAATCGCA-TGGCCT-TGC--GCC--GGCGATGTTTCATTCAAATTTCTGCCCTATCAACTTTCGATGGTAGGATAGAGGCCTACCATGGTGGTAACGGGTAACGGAGAATTAG-GTTCGATTCCGGAGAGGGAGCC-TGAGAAACGGCTACCACATCCA-AGG-AAGGCAGCAGGCGCGCAAATTACCCAA-TCCTGATACAGGG--AGGTAGTGACA-------ATAAATAACAAT-TCCGGCC-CTTAT-GGTTTGGTAATTGGAATGAGTACAATC-TAAATC-CCTTAACGAGGATCCATTGGAGGGCAAGTCTGGT-G--CCAGCAGCCGCGGTAATTCCAGCTCCAATAGCGTATATTTAAGTTGTTGCAGTTAAAAAGCTCGTAGTTGGATTTT-GGGTTGGAGG-ATTC-GGTCTGCCT--AC-----CGGT-T-GATACT-G--TTT-CCCCCATCCTTCT-TGCCGGGGA---CGCG--TTCTGGCCTTCACTGG-TCGGGGCGCG--------GA-GTCGGCGATGTTACTTT-GAAAAAA-TTAGAGTG-TTCAAAGCAGGCC--TATG-CT-CTGAATAC-ATTAGCATGGAATAACGT-GATA--GGA-CTCTGGTCCTATTGT-GTTGGTCTTC-GG-GACC--GGAGTAATGATT-AATAGGG-ACAG-TTGGGGGCATT-CGTATTTCATTGTCAGAGGTGAAATTCTTGGATTTATGAAAGACGAACTACTGCGAAA-GCA-TTTGCCAAGGATGTTTTC-ATTAATCAA-GAACGAAAGTTGGGGG-CTCGAAGACGATCAGATACCGTCCTAGTCTCAACCATAAACGATGCCGACTAGGGATTGGCGGAAC-ACA--TTT---ATGACTCCGCCAGCACCTT-GTGAGAAATCA--AA-GTTTTTGGGTTCCGGGGGGAGTATGGTCGCAAGGCTGAAACTTAAAGG-AATTGACGGAAGGGCACCACCAGGTGTGG--AGCCT-GCGGCTTAATTTGACTCA-CACGG-GGAAACTTA-CCAGGTCCAGACATAG-TAAGGATTGACAGATTGAGAGCTCTTTCTTGATTCTATGGGGTGGTGGTGCATGGCCGTTCTTAATTGGTGGAATGATTTGTCTGGTTAATTCCGTTAACGAACGAGACCTCAGCCTGCTAAC-TAGTTA-CGTGAACATTCG-----TGT-TCGCG-GTC-A-ACTTCTTAGAGGGAC-TATCGG-CGTTT---AGCCG-GCT-GGAAGTTTGAGGCAATAACAGGTCTGTGA-TGC-CCTTAGATGTTCTGGGCCGCACG-CGCGCTACACTGATGAATTCAACGAG------CCCCT---CCTGGAT-CGAAA-GG-TTTAGGAAATCTC-T-GAAATTTCATCGTGATGGGGATAGATTATTGCAATTATTGATCTTCAACGAGGAATACCTAGTAAG-CGCGAGTCATCAGCTCGCGTTGATTACGT-CCCTGCCCTTTGTACACACCGCCCGTCGCTCCTACCGATTGAAT-GATCCGGTGAAGTTTTCGGATTGCGGCGACGCTGA-C-GG-TTCG-CCGTTGGTGACGTTGTGA-GAAGTTCATTAAACCTTAT-CATTTAGAGGAAGGAGAAGTCGTAACAAGGTTTCCG-TG-GTGAA-CCTGCAGAAGGATCA-----ATTATTGGTCCTGTTTTAGATGCAGCATTTTTACCTGGTCAGATGCCTAATATTTATAATGCTATAATTGTTAAAGGACAAAATCCAGCTGGTCAAGAAATTAATGTAACCTGTGAGGTACAGCAACTTTTAGGTGATAATAGAGTAAGAGCAGTAGCTATGAGTGCTACTGATGGTTTAACAAGAGGTATGGAAGTTTTCGATACTGGAGCACCTTTAAGTGTTCCGGTAGGTGAAGTAACATTAGGTCGAATTTTTAACGTTCTTGGAGAACCAGTAGATGAACTTGGTCCTGTAAAT---GCTACAATTACATCTGTAATTCATAGATCTGCTCCTGCCTTTACCCAATTAGACACTAAACTTTCTATTTTTGAAACTGGTATTAAAGTTGTAGATTTGTTAGCTCCTTATCGTCGAGGTGGAAAAATTGGACTATTTGGAGGTGCTGGTGTTGGGAAAACTGTATTGATTATGGAATTAATC------AATAATATTGCTAAAGCACATGGTGGTGTTTCCGTGTTTGGTGGAGTAGGTGAACGTACTCGTGAAGGTAATGACCTTTATATGGAAATGAAAGAATCTAAAGTTATTAATGAAGAAAATCTATCCGAATCTAAAGTAGCTTTAGTTTACGGTCAAATGAATGAACCGCCTGGAGCTAGAATGAGAGTTGGTTTGACTGCATTAACTATGGCAGAGTACTTTCGCGATGTTAATAAACAAGATGTACTTCTTTTCATTGATAATATTTTCCGTTTTGTACAAGCCGGTTCGGAAGTTTCTGCGTTGCTAGGTCGTATGCCATCTGCGGTTGGTTACCAACCTACCCTTGGTACAGAAATGGGAGGATTACAAGAAAGAATTACTTCTACAAAAGAAGGTTCAATTACTTCTATTCAAGCTGTTTATGTACCTGCTGATGACTTAACTGACCCAGCTCCAGCTACTACTTTTGCTCACTTGGATGCAACTACCGTTCTTTCTCGTGGTTTAGCAGCAAAAGGAATTTATCCAGCAGTAGATCCTTTAGATTCTACGTCAACTATGTTACAGCCATGGATTGTAGGTGCTGAACATTATGAAACAGCTCAAGGTGTTAAAAAGACATTACAACGTTATAAAGAATTACAAGATATTATCGCTATTCTTGGATTAGATGAATTATCAGAAGATGATCGTTTAACAGTAGCAAGAGCTCGTAAAATAGAAAGATTTTTGTCTCAACCATTCTTTGTAGCAGAAGTTTTTACTGGATCTCCAGGGAAATATGTAAGTTTAGCGGAAACAATTAAAGGTTTTCAGATGATTCTTTCTGGAGAATTAGATCATCTTCCAGAACAAGCGTTTTATCTGGTTGGTAATATTGACGAGATGTCACCACAAACAGAGACTAAAGCTGGTGCTGGCTTTAAAGCAGGGGTTAAAGATTACAGACTTACTTATTACACTCCTGATTATGAAACCAAGGAGACTGACGTCTTGGCTGCATTCCGTATGACTCCGCAACCAGGAGTTCCTCCAGAAGAAGCTGGAGCAGCTGTTGCAGCTGAGTCTTCCACCGGAACATGGACTACTGTTTGGACTGATGGTCTTACTAGCCTAGATCGTTATAAAGGGCGTTGTTACGATATCGAACCTGTACCAGGAGAAGAAAACCAGTACATCGCATACGTAGCTTATCCTCTAGATCTATTCGAAGAAGGTTCCGTCACCAACCTTTTTACTTCCATTGTAGGTAACGTTTTTGGATTTAAAGCTCTTAGAGCTCTACGTCTTGAAGATTTAAGAATTCCAGCAGCTTATGCAAAAACATTCCAAGGACCTCCTCATGGTATTCAAGTAGAAAGAGATAAACTAAATAAATACGGTCGTCCTCTTTTGGGTTGTACTATTAAACCAAAATTGGGTCTATCTGCAAAAAACTATGGTAGAGCTGTCTACGAATGTTTACGCGGTGGTCTTGATTTTACTAAAGATGATGAAAACGTAACCTCCCAACCTTTCATGCGTTGGAGAGATAGATTCTTGTTCGTAGCAGAAGCTACTTTTAAAGCTCAAGCTGAAACTGGGGAAATTAAAGGACACTACCTAAATGCAACTGCAGGTACTTGTGAAGAAATGATGAAGAGAGCTGCATATGCTAGAGAATTAGGTGTACCTATTATCATGCATGACTATTTAACTGGTGGTTTTACTGCTAATACTAGTTTGTCTAATTATTGTCGTGACAATGGTCTTCTTCTTCACATTCACCGTGCTATGCACGCAGTAATTGAT------AGACAAAAAAATCACGGTATCCATTTCCGTGTACTAGCAAAAGCACTACGTATGTCTGGTGGTGACCATATTCACACTGGAACCGTAGTTGGTAAACTAGAAGGTGAGCGTCAAGTAACTTTAGGTTTCGTTGATCTTCTTAGAGATGACTATATTGAAAAAGATCGTAGTCGTGGTATTTACTTTACTCAAGACTGGGTAGCTTTACCTGGTGTACTACCTGTAGCTTCTGGTGGTATCCACGTATGGCATATGCCAGCATTGACTGAAATCTTTGGAGATGATTCCGTACTTCAATTTGGTGGTGGTACTTTAGGTCACCCTTGGGGTAATGCACCTGGAGCTGTAGCTAACCGTGTAGCTTTAGAAGCTTGTGTTCAAGCACGTAACGAAGGTCGTGATCTTGCTCGTCAAGGTAATGACATTATTCGTGAAGCTGCAAAATGGAGTCCTGAACTAGCAGCTGCTTGCGAA
Stigeoclonium_helveticum   -----------------------TCATATGCTTGTCTCAAAGATTAAGCCATGCATGTCTAAGTATAA-ACTG-C--TTATACT-G-T-GAAACTGCGAATGGCTCATTAAATCAGTTATAGTTTATTTGATGGTA-CCTTACTACTCGG-ATAACTGTAGTAATTCTACAGCTAATACGTGCTTCA-AGTCCCAACTTCT--GGAAGGGACGTGGTTATAAGACGTAAGGCCAA---CCNNG-C--TCTGCCCG--ATCTGAGGT-GAACCATTATAAGTCCA-CGAATCGCA-TAGCCT-TGT--GCT--GGCGATGTTTCATTCAAACTTCTGCCCTATCAACTTTCGACGGTAGGATAGAGGCCTACCATGGTGGTGACGGGTGACGGAGGATTAGGGTTCGGTTCCGGAGAGGGAGCC-TGAGAAATGGCTACCACATCCA-AGG-AAGGCAGCAGGCGCGCAAATTACCCAA-TCCTGACACAGGG--AGGTAGTGACA-------ATAAATAACAAT-ACCGGGCATTAA-ATGTCTGGTAATTGGAATGATAACGATC-TAAACC-CACTATAGAGTATCCATTGGAGGGCAAGTCTGGT-G--CCNNCAGCCGCGGTAATTCCAGCTCCAATAGCGTATATTTNAGTTGTTGCAGTTAAAAAGCTCGTAGTTGGATTT-CGGGTGGCTTT-CTGC-GGTCCGCTT--C------GGGTGT-G-CACTGC-----TGTGGCCACCTTTC-TGTCGGGGA---CGGGC-TCCTGGGCTTCACTGT-CCGGGACTCG--------GA-GTCGGCGAGGTTACTTT-GAGTAAA-TTAGAGTG-TTCAAAGCAAGCC--TGAG-CT-CTGAATAC-ATTAGCATGGAATAACAC-GATA--GGA-CTCTGG-CCTATCTT-GTTGGTCTGT-AG-GACC--GGAGTAATGATT-AAGAGGG-ACAG-TCGGGGGCATT-CGTATTTCATTGTCAGAGGTGAAATTCTTGGATTTATGAAAGACGAACTTCTGCGAAA-GCA-TTTGCCAAGTATGTCTTC-ATTAATCAA-GAACGAAAGTTGGGGG-CTCGAAGACGATTAGATACCGTCGTAGTCTCAACCATAAACGATGCCGACTAGGGATCGGTGGGAG-CTTT--TTCG-ATGGCTCCTCCGGCACCTT-ATGAGAAATCA--AA-GTCTTTGGGTTCCGGGGGGAGTATGGTCGCAAGGCTGAAACTTAAAGG-AATTGACGGAAGGGCACCACCAGGCGTGG--ANNCT-GCGGCTTAATTTGACTCAACACGG-GAAAACTTA-CCAGGTCCAGACATAG-TGAGGATTGACAGATTGAGAGCTCTTTCTTGATTCTATGGG-TGGTGGTGCATGGCCGTTCTTAGTTGGTGGGTTGCCTTGTCAGGTTGATTCCGGTAACGAACGAGACCTCAGCCTGCTAAA-TAGTNN-NTGCC-GCTTCTT----GC--GGCAG-GCC-G-ACTTCTTAGAGGGAC-TATTGT-CGTTT---AGGCA-A-T-GGAAGTATGAGGCAATAACAGGTCTGTGA-TGC-CCTTAGATGTTCTGGGCCGCACG-CGCGCTACACTGATGCATTCAACGAG------CCTAT---CCTTGGC-CGAGA-GG-CC-GGGTAATCTT-T-GAAACTGCATCGTGATGGGGATAGATTATTGCAATTATTAGTCTTCAACGAGGAATGCCTAGTAAG-CGCGAGTCATCAGCTCGCGTTGATTACGT-CCCTGCCCTTTGTACACACCGCCCGTCGCTCCTACCGATTGGGT-GTGCTGGTGAAGNNTTCGGATTGAGAGCGGTCGG--G-AG-TCT--CTCCT--GCCGCTGCCGA-GAAGTTCGTTAAACCCTCC-CACCTAGAGGAAGGAGAAGTCGTAACAAGGTTTCC-------------------------------ATTATTGGTCCTGTTGTAGATATTGCTTTTCCAGCTGGGAATGTTCCTAATATTTATAATGCGGTTGTAATCAGTGGAAAAAATACAGCAGGTGAAGACATGTGTGTTACATGCGAAGTTCAACAGCTTTTAGGAGATCGTTGTGTTCGAGCAGTAGCTATGAATCCAACAGAAGGTTTAATGCGTGGTATGGATGCTACGGATACTGGTACACCATTAATGGTACCTGTAGGAAAAACTACTTTAGGTCGTATTTTTAATGTATTAGGCGAACCAGTAGATAATCTAGGTCCAGTAGAA---ACAGAACAAAAATTACCGATTCACCGTTCTGCTCCAGCATTTACAGATTTAGATACACGTCTTGCAATTTTTGAAACAGGTATTAAAGTTGTTGATTTATTAGCACCTTACCGACGTGGTGGTAAAATTGGTTTATTTGGTGGTGCTGGTGTAGGAAAAACTGTTTTAATTATGGAATTAATT------AATAATATTGCAAAAGCACACGGTGGTGTATCAGTTTTTGCTGGTGTTGGTGAACGTACTCGTGAAGGTAATGATTTATATATGGAAATGAAAGAATCAGGTGTAATCAATGAATCAAATTTATCTGAATCAAAAGTAGCTTTAGTTTATGGTCAAATGAATGAACCACCTGGAGCGCGTATGCGTGTAGGTTTAACAGCACTTACTATGGCTGAATATTTCCGTGATATAAATAAACAAGATGTATTATTATTTATTGATAATATTTTCCGTTTTGTTCAAGCAGGTTCTGAAGTGTCAGCTTTATTAGGTCGTATGCCAAGTGCTGTAGGTTATCAGCCGACTCTTGCAACAGAAATGGGTGGTTTACAAGAACGTATTACTTCAACAAAAGATGGTTCTATTACTTCTATTCAAGCCGTTTATGTTCCAGCTGATGATTTAACAGATCCAGCTCCAGCAACAACATTTGCTCACTTAGATGCAACAACTGTATTATCACGTGGTCTAGCAGCAAAAGGTATCTACCCAGCTGTTGATCCTTTAGATTCAACATCTACTATGTTACAACCTTGGATTGTAGGCGATGAGCATTATGCTTGTGCTCAAAAAGTTAAAGAAACTTTACAAAGATATAAAGAATTACAAGATATTATTGCTATTTTAGGGTTAGACGAGCTTTCAGAAGAAGATAGATTATTAGTTGCTCGTGCTCGTAAAATTGAACGTTTTTTATCTCAACCTTTCTTTGTAGCGGAAGTGTTCACGGGCAGTCCAGGAAAATATGTAGCGTTGGCTGAAACTATCCGTGGTTTTAAAATGGTTTTTGCAGGTGAATTAGATTCACTTCCAGAACAAGCATTTTATTTAGTAGGTTCTATTGATGAAATGGTTCCACAAACGGAAACTAAAGCGGGCGCGGGCTTCAAAGCAGGTGTAAAAGATTATCGATTAACTTACTATACACCAGATTATATGGTTAAAGATACTGATATTCTTGCTGCTTTCCGTATGACTCCTCAACCTGGTGTTCCTCCAGAAGAGTGTGGTGCTGCGGTAGCTGCTGAATCTTCTACTGGTACTTGGACTACTGTATGGACAGATGGTCTTACAAGTTTAGACCGTTACAAAGGTCGTTGTTATGATATTGAACCTGTTGCAGGCGAAGATAATCAGTACATCGCATACGTAGCTTACCCTATTGATTTATTTGAAGAAGGTTCTGTTACGAACTTATTCACTTCAATTGTAGGTAACGTATTCGGTTTCAAAGCTTTACGAGCTTTACGTTTAGAGGATCTTCGTATTCCTCCAGCGTATGCTAAAACTTTCCAGGGTCCTCCGCATGGTATTCAAGTTGAGCGTGACAAAATTAACAAATATGGTCGTGGTTTATTAGGTTGTACAATTAAACCGAAATTAGGTTTATCAGCTAAAAACTACGGTCGTGCAGTTTATGAGTGTTTACGTGGTGGTCTTGATTTTACGAAAGATGACGAGAACGTTAACTCTCAACCATTTATGCGTTGGAGAGACCGTTTCACTTTTGTAGCTGAAGCTATCTATAAATCTCAAGCAGAAACGGGTGAAATTAAAGGTCACTACTTAAACGTTACAGCTGCGACTTCTGAAGAAATGATGAAACGTGCAGAATGTGCTAAAGATCTTGGTGTACCTATCATCATGCACGATTACCTAACTGCAGGTTTAACAGCAAATACTTCATTAGCTCACTACTGTAGAGATACTGGTCTTTTATTACATATTCACCGTGCAATGCACGCTGTAATTGAC------CGTCAACGTAACCATGGTATTCACTTCCGTGTTCTTGCTAAAGCATTAAGACTAAGTGGTGGTGACCATTTACACTCTGGTACTGTAGTAGGTAAATTAGAGGGTGAAAGAGAAGTTACATTAGGTTTCGTAGACTTAATGCGCGATGACTATATTGAAAAAGACCGTAGCCGTGGTATTTACTTTACACAAGACTGGTGTTCTTTACCAGGTGTAATGCCAGTTGCTTCAGGTGGTATTCACGTATGGCACATGCCAGCTTTAGTTGAAATCTTTGGTGATGACGCTTGTTTACAATTTGGTGGTGGTACTCTTGGTCACCCATGGGGTAATGCTCCTGGTGCTGCAGCTAACCGTGTAGCATTAGAAGCTTGTACTCAAGCTCGTAACGCTGGGGTTGACTTAGCACGTAAAGGTGGTGATGTTATCCGTGCAGCTTGTAAATGGAGTCCAGAATTAGCAGCAGCGTGTGAG
Struvea_plumosa            -------------------------------------------------------------------------------------G-G-AAAACTGCGAATGGCTCGGTAAATCAGTTATAGTTTATTTGATAGTG--CA-GCTACTCGG-ATAACCGTAGTAACACTAGAGCTAATACGTGCGT-A-AATCCCGACTTTT--GGAAGGGACGTATTTATTGGATTTATGGCTAA-C--CGGG-C---TCGCCCG--ACCAGCGGT-GAATCATGGTAACTTGA-CGGATTGCA-TGGCCTTCGT--GCC--GGCGACGTGTCATTCAAGTTTCTGCCCCATCAGGTTTCGACTGTAGTGTATTGGACTACAGTGCCTATAACGGGTAGCGGAGGATTAGGGTTCGATTCCGGAGAGGGAGCC-TGAGAAACGGCTACCACATCCA-AGG-AAGGCAGCAGGCGCGCAAATTACCCAA-TCCCAACTCAGGG--AGGTAGTGACA-------AGAAATAGCAAT-GCGGAGCGTTTC---GCTCTGCAATTGAAATGAGAACAATT-TAAACC-ACTTAACGAGTATCAATTGGAGGGCAAGTCTGGT-G--CCAGCAGCCGCGGTAATTCCAGCTCCAATAGCGTATATGTAAGTTGTTGCGATTAAAAAGCCCGTAGCTGAACCT-CGGGTAGCCCT--GAC-GGTCCGC-T--TG-----ACGTG-AGTACTGTC--G-T--GGGCTGCCTTTC-TGCTGGGTG---CCGTA-TCC-GGCGTTTGTTCG-CCGTGAACGG--------AG-CCCAGCAAGGTTACTTT-GAGTAAA-ATAGAGTG-TTCAAAGCAAGC--ATGTG-CT-CTGAATAC-ACTAGCATGGGATAACAC-GACA--TGACCGATGG-TCTATCTT-GTTGGCCTGT-AG--ACCCGTTGGTAATGGCT-AATAGGG-ACGG-TCGGGGGCATT-CGTATTTCGCTGTCAGAGGTGAAATTCTTGGATTTGCGAAAGACGAACTACTGCGAAA-GCA-TTTGCCAAGGACGCTTTC-ATTAGTCAA-GGACGAAAGTCGGGGG-ATCGAAGACGATTAGATACCGTCGTAGTCTCGACCATAAACGATGCCAATTAGGGATTGGAGGGCG-G-AT-AGA-T-ATGCCTCCTCCAGCACCTT-CCGCGAAAGCA--AA-ATTTATGGGCTTCGGGGGGAGTATGGTCGCAAGGCTGAAACTTAAAGG-AATTGACGGAACGGCACCACCAGGCGTGG--AGCCT-GCGGCTTAATTTGACTCAACACGG-GAAAACTTA-CCAGGTCCAGACAGAA-GTAGGATTTACAGATTGACAGCTCTTTAAAGATTTTTTGGA-TGGTGGTGCATGGCCGTTCTTAGTTCGTGGATTGATTTGTCAGGTTGATTCCGGTAACGGACGAGACCCCGACCTACTAAC-TAGCTC-TAGC--TGAACTT-----CA-GGTAG--CC-A-GCTTCTTAGAGGGAC-TCTCGG-AATGAA--A-CCG-A-A-GGAAG--TGGGGCAATAACAGGTCTGTGA-TGC-CCTTAGATGTCCTGGGCCGCACG-CGCGCTACACTGATGCATTCAACGAG------CCAAC---CCTGTGC-CGAGA-GG-TACGGGTAATCT-GC-GAAAGTGCATCGTGATGGGGCTAGATTATTGCAATTATTGATCTTCAACGAGGAATGCCTAGTAAG-CGCGAGTCATCAACTCGCGTTGATTACGT-CCCTGCCGTTTGTACACACCGCCCGTCGCTCCTACCGATTGGGT-GTGCTGGTGAAATGTTCGGATTAGACAGCCTACC-----G-T-CA----GGGGGC--CGTTTGA-GAAGTTCATTGAACCCTCT-CACCTAGAGGAAGGAGAAGTCGTAACAA--------------------------------------------------------------------------------------------------------------------------------------------------------------------------------------------------------------------------------------------------------------------------------------------------------------------------------------------------------------------------------------------------------------------------------------------------------------------------------------------------------------------------------------------------------------------------------------------------------------------------------------------------------------------------------------------------------------------------------------------------------------------------------------------------------------------------------------------------------------------------------------------------------------------------------------------------------------------------------------------------------------------------------------------------------------------------------------------------------------------------------------------------------------------------------------------------------------------------------------------------------------------------------------------------------------------------------------------------------------------------------------------------------------------------------------------------------------------------------------------------------------------------------------------------------------------------------------------------------------------------------------------------------------------------------------------------------------------------------------------------------------------------------------------------------------------------------------------------------------------------------------------------------------------------------------------------------------------------------------------------------------------------------------------------------------------------------------------------------------------------------------------------------------------------------------------------------------------------------------------------------------------------------------------------------------------------------------------------------------------------------------------------------------------------------------------------------------------------------------------------------------------------------------------------------------------------------------------------------------------------------------------------------------------------------------------------------------------------------------------------------------------------------------------------------------------------------------------------------------------------------------------------------------------
Tetraselmis_spp            ---------------------AGTCATATGCTTGTCTCAAAGATTAAGCCATGCATGTCTAAGTATAA-ACTG-C--TTATACT-G-T-GAAACTGCGAATGGCTCATTAAATCAGTTATAGTTTATTTGATGGTA-CC-TACTACTCGG-ATAACCGTAGTAATTCTAGAGCTAATACGTGCGT-A-AATCCCGACTTCT--GGAAGGGACGTATTTATTAGATTTAAGGCCGA---CCGAG-C--TTTGCTCG--TCTTGCGGT-GAATCATGATAACTTCA-CGAATCGCA-TGGCCTCCGC--GCC--GGCGATGTTTCATTCAAATTTCTGCCCTATCAATTTGCGATGGTAGGATAGAGGCCTACCATGGTGGTAACGGGTGACGGAGAATTAGGGTTCGATTCCGGAGAGGGAGCC-TGAGAAACGGCTACCACATCCA-AGG-AAGGCAGCAGGCGCGCAAATTACCCAA-TCCTGACACAGGG--AGGTAGTGACA-------ATAAATAACAAT-ACCGGGCTTTT-CAAGTCTGGTAATTGGAATGAGTACAATC-TAAACAACCTTAACGAGGATCCATTGGAGGGCAAGTCTGGT-G--CCAGCAGCCGCGGTAATTCCAGCTCCAATAGCGTATATTTAAGTTGCTGCAGTTAAAAAGCTCGTAGTTGGATTT-CGGATGGGATT-TGCC-GGTCCGCCG--TTT----CGGTGT-G-CACTGG----CCAGTCCCATCTTGT-TGTCGGGGA---CTAGC-TCCTGGGCTTCACTGT-CCGGGACTAG--------GA-GCTGACGAGGTTACTTT-GAGTAAA-TTAGAGTG-TTCAAAGCAAGCC--TACG-CT-CTGAATAC-ATTAGCATGGAATAACAT-GATA--GGA-CTCTGG-CTTATCTT-GTTGGTCTGT-GA-GACC--AGAGTAATGATT-AAGAGGG-ACAG-TCGGGGGCATT-CGTATTTCATTGTCAGAGGTGAAATTCTTGGATTTATGAAAGACGAACTTCTGCGAAA-GCA-TTTGTCAAGGATGTTTTC-ATTAATCAA-GAACGAAAGTTGGGGG-CTCGAAGACGATTAGATACCGTCCTAGTCTCAACCATAAACGATGCCGACTAGGGATTGGCAGACG-TTTT-TTT-G-ATGACTCTGCCAGCACCTT-ATGAGAAATCA--AA-GTTTTTGGGTTCCGGGGGGAGTATGGTCGCAAGGCTGAAACTTAAAGG-AATTGACGGAAGGGCACCACCAGGCGTGG--AGCCT-GCGGCTTAATTTGACTCAACACGG-GAAAACTTA-CCAGGTCCAGACATAG-TGAGGATTGACAGATTGAGAGCTCTTTCTTGATTCTATGGG-TGGTGGTGCATGGCCGTTCTTAGTTGGTGGGTTGCCTTGTCAGGTTGATTCCGGTAACGAACGAGACCTCAGCCTGCTAAA-TAGTTA-CTCCT-ACTTTG-----GT--AGGAG-GTG-A-ACTTCTTAGAGGGAC-TATTGG-CGTTT---AGCCA-A-T-GGAAGTGTGAGGCAATAACAGGTCTGTGA-TGC-CCTTAGATGTTCTGGGCCGCACG-CGCGCTACACTGATGCATTCAACGAG------CCTAG---CCTTGAC-CGAGA-GG-TCCGGGTAATCTT-T-GAAACTGCATCGTGATGGGGCTAGATTATTGCAATTATTAATCTTCAACGAGGAATGCCTAGTAAG-CGTGATTCATCAGATCGCGTTGATTACGT-CCCTGCCCTTTGTACACACCGCCCGTCGCTCCTACCGATTGAAT-GTGTTGGTGAGGAGTTCGGATTGGCAGT-TTGTGG-T-GG-TTCG-CCACTG-CTTACAGCTGA-GAAGTTCTCCAAACCGCCC-CATTTAGAGGAAGGAGAAGTCGTAACAAGGTTGGC-------------------------------------------------------------------------------------------------------------------------------------------------GAAGTTCAACAATTATTAGGCGATCATTGTGTTCGTGCCGTATCTATGAGTGCTACCGATGGTTTAATGCGTGGGATGGACGTTATTGATAATGGGGCGCCATTAACTGTTCCGGTTGGCAAACCCACATTAGGGCGTATCTTTAATGTTCTTGGTCAACCGGTTGATAACTTAGGCCCAGTAGAT---TCAACAGATGGATTAACAATTCACCGAACGGCTCCTGCATTTGTTGACTTAGATACAAAATTAGCGATTTTTGAAACAGGCATTAAAGTTGTCGATTTATTAGCTCCTTACCGCCGTGGCGGTAAAATTGGTTTATTTGGGGGTGCTGGAGTTGGCAAAACCGTTTTAATTATGGAACTTATT------AACAATATTGCTAAAGCTCATGGCGGGGTTTCTGTATTNGGTGGTGTTGGAGAGCGTACTCGTGAAGGAAATGACCTTTATATGGAAATGAAAGAGTCGGGCGTAATTAAAGAATCCAATTT----------------------------------------------------------------------CTAACAGCATTAACAATGGCAGAATATTTTCGAGATATTAATAAACAAGATGTTTTATTATTTATTGATAATATTTTCCGTTTTGTACAAGCAGGGGCTGAAGTATCAGCGTTATTAGGCCGTATGCCATCAGCTGTAGGATATCAGCCAACACTAGCGACTGAAATGGGTGGTTTACAAGAACGTATTACTTCCACAAAAGATGGTTCAATTACCTCAATCCAAGCTGTATATGTACCAGCAGATGATTTAACAGACCCAGCCCCAGCTACAACATTCGCTCACTTAGATGCTACAACTGTATTATCACGAGGGTTAGCATCAAAAGGAATTTACCCAGCTGTAGATCCGTTAGATTCAACATCAACAATGCTACAACCATGGATTTTAGGTGAAGAACATTACTCATGTGCACAAAATGTAAAACAAACACTTCAACGATATAAAGAACTTCAAGATATTATTGCTATTTTAGGTTTAGATGAGTTATCTGAAGAAGACCGCCAAATTGTAGCTCGTGCTCGAAAAATTGAAAGATTTTTATCACAACCATTCTTTGTAGCCGAAGTTTTTACAGGCTCACCTGGCAAATATGTAAGTTTAGCAGAAACAATTCAAGGCTTTACTTTAATTTTA-CAGGTGAATTAGATGATTT----------------------------------------------------------------ACAGGTACTGGCTTCAAAGCTGGTGTAAAAGACTACCGTTTAACATATTACACTCCTGATTACCAAGTAAAAGATACTGATATTCTGGCTGCTTTCCGTTGTAATCCGCAACCCGGTGTTCCTCCTGAAGAGTGTGGTGCAGCTGTAGCAGCTGAATCATCAACTGGGACTTGGACAACTGTATGGACGGATGGTTTAACTAGTTTAGATCGTTACAAAGGGCGTTGTTATGACATCGAACCGGTAGCTGGTGAAGACAACCAATATATTTTCTATATTGCTTACCCTTTAGATTTATTTGAGGAAGGTTCAGTTACAAATTTATTTACTTCTATTGTAGGTAACGTTTTCGGTTTTAAAGCTTTACGTTCCCTTCGTTTAGAAGATTTACGTATTCCAGTTGCTTACTGTAAAACGTTCCAAGGGGCACCACATGGTATCCAAGTAGAACGTGACAAATTAAACAAATATGGTCGTGGTTTATTAGGGTGTACTATTAAACCAAAATTAGGCCTTTCAGCGAAAAACAATGGGCGTGCTTGTTACGAATGTTTACGTGGTGGTCTAGATTTCACTAAAGATGATGAAAACGTAAATTCACAAGCTTTCATGCGTTGGAGAGATCGTTTTTTATTCGTATCTGAAGCTATTTACAAATCACAAGCAGAAACTGGTGAAATTAAAGGTCATTACTTAAATGTAACGGCTGGGACTTGTGAAGAACTGATGAAACGTGCAGAATGTGCTGCAGGGTTTGGTGTACCAATTGTAATGCATGATTACTTAACTGGCGGTTTTACAGCAGATACTTCATTATCTATTTACTGTCGTGATAATGGGTTACTATTACATATTCACCGTGCAATGCACGCTGTTATTGAT------CGTCAACGTAATCATGGGATGCACTTCCGCGTTTTAGCGAAAGCTTTACGTGTGTCAGGTGGAGATCATCTTCATTCCGGAACTGTTGTAGGTAAATTAGAAGGTGAACGTGAAGTAACGTTAGGATTTGTTGATTTAATGCGTGATGCTTATGTTGAAAAAGACCGTTCACGTGGTATTTATTTCACTCAAGATTGGGGTGGCTTACCAGGTGTAATGCCAGTAGCTTCAGGTGGTATTCATGTTTGGCATATGCCAGCGTTGGTTGAGATTTTTGGTGACGATGCATGTTTACAATTTGGTGGTGGAACTTTAGGCCACCCATGGGGGAACGCCCCAGGTGCCGTAGCTAACCGTGTTGCTTTAGAAGCTTGTACTCAAGCTCGTAATGAAGGCCGTAACTTAGCACGTGTAGGTGGAGACATCATCCGTACAGCTTGTAAATGGAGTCCTGAATTAGCAGCAGCATGTGAA
Tetraspora_sp              -----------------------TAATATGCTTGTCTCAAAGATTAAGCCATGCATGTCTAAGTATAA-ACTG-C--TTATACT-G-T-GAAACTGCGAATGGCTCATTAAATCAGTTATAGTTTATTTGATGGTA-CC-TACTACTCGG-ATAACCGTAGTAATTCTAGAGCTAATACGTGCGT-A-AAACCCGACTTCT--GGAAGGGTCGTATTTATTAGATCCAAGGCCAA-G--CGGG-C---TTGCCCG--ACTCGCGGT-GAATCATGATAACTTCA-CGAATCGCA-TGGCCT-TGC--GCC--GGCGATGCTTCATTCAAATTTCTGCCCTATCAACTTTCGATGGTAGGATAGAGGCCTACCATGGTGGTAACGGGTGACGGAGGATTAGGGTTCGATTCCGGAGAGGGAGCC-TGAGAGATGGCTACCACATCCA-AGG-AAGGCAGCAGGCGCGCAAATTACCCAA-TCCCGACACGGGG--AGGTAGTGACA-------ATAAATAACAAT-GCCGGGCGCTTA-GCGTCTGGTAATTGGAATGAGTACAATC-TAAATC-CCTTAACGAGGATCCATTGGAGGGCAAGTCTGGT-G--CCNNCAGCCGCGGTAATTCCAGCTCCAATAGCGTATATTTAAGTTGTTGCAGTTAAAAAGCTCGTAGTTGGATTT-CGAGTGGGAGT-GGGC-GGTCCGCCA--C------GGGTGTAG-CACTGC----TCCGCTCCACCTTCC-TGCCGGGGA---CGGGC-TCCTGGGCTTCACTGT-CCGGGACTCG--------GA-GTCGGCGACGTAACTTT-GAGTAAA-TTAGAGTG-TTCAAAGCAGGCC--TACG-CT-CTGAATAC-ATTAGCATGGAATAACAC-GATA--GGA-CTCTGG-CTTATC-T-GTTGGTCTGT-GA-GACC--GGAGTAATGATT-AAGAGGG-ACAG-TCGGGGGCATT-CGTATTCCATTGTCAGAGGTGAAATTCTTGGATTTGTGGAAGACGAACATCNGCGAAA-GCA-TTTGCCAAGGATGTTTTC-ATTGATCAA-GAACGAAAGTTGGGGG-CTCGAAGACGATTAGATACCGTCGTAGTCTCAACCATAAACGATGCCGACTAGGGATTGGCAGATG-TTCC-CTT-G-ATGACTCTGCCAGCACCTT-ATGAGAAATCA--AA-GTTTTTGGGTTCCGGGGGGAGTATGGTCGCAAGGCTGAAACTTAAAGG-AATTGACGGAAGGGCACCACCAGGCGTGG--AGCCT-GCGGCTTAATTTGACTCAACACGG-GGAAACTTA-CCAGGTCCAGACACGG-GAAGGATTGACAGATTGAGAGCTCTTTCTTGATTCTGTGGG-TGGTGGTGCATGGCCGTTCTTAGTTGGTGGGTTGCCTTGTCAGGTTGATTCCGGTAACGAACGAGACCTCAGCCTGCTAAA-TAGTCA-GCATC---GCAC------C----TGCGGCTGG-ACTTCTTAGAGGGAC-TATTGG-CGTTT---AGCCA-A-T-GGAAGTATGAGGCGATAACAGGTNTGTGA-TGC-CCTTAGATGTTCTGGGCCGCACG-CGCGCTACACTGATGCGACCAACGAG------CCTAT---CCTTGGC-CGAGA-GG-CCCGGGTAATCTTGT--AAACCGCATCGTGATGGGGATAGATTATTGCAATTATTAGTCTTCAACGAGGAATGCCTAGTAAG-CGCGAGTCATCAGCTCGCGTTGATTACGT-CCCTGCCCTTTGTACACACCGCCCGTCGCTCCTACCGATTGGGT-GTACTGGTGAAATGTTCGGATCGGNTTT-GCTTG----GA-GCAA-TC--T-GGGCATCGCTGA-AAAGTTCATTAAACCCTCC-CACCTAGAGGAAGGAGAAGTCGTAACAAGGTTTCC-------------------------------------------------------------------------------------------------------------------------------------------------------------------------------------------------------------------------------------------------------------------------------------------------------------------------------------------------------------------------------------------------------------------------------------------------------------------------------------------------------------------------------------------------------------------------------------------------------------------------------------------------------------------------------------------------------------------------------------GTTGCATTAACAGCGTTAACAATGGCAGAATATTTCCGTGATGTAAATTTNCAAGACGTATTATTCTTCATTGATAACATTTTCCGTTTCGTTCAAGCTGGTGCTGAAGTTTCTGCTCTTTTAGGTCGTATGCCATCAGCTGTAGGTTACCAACCTACACTAGCAACTGAAATGGGTGGTCTTCAAGAACGTATTACTTCTACAAAAGATGGTTCAATTACATCTATTCAAGCTGTTTACGTTCCTGCGGATGACCTTACAGACCCTGCTCCTGCAACAACATTTGCACACTTAGATGCTACGACAGTACTTTCACGNAACTTAGCAGCTAAAGGTATTTATCCAGCTGTAGACCCTTTAGAATCAACATCAACAATGTTACAGCCTTGGATCGTTGGTGAAAACCACTACGAAAAAGCACAAACTGTAAAAAAAACATTACAACGTTNCAAAGAATTACANGATATTATNGCTATTTTAGGTCTTGATGAATTATCTGAAGAAGATAGACTTATTGTAGCACGTGCTCGTAAAATTGAACGTTTNTTATCTCAACCATTCTTCGTAGCTGAAGAATTTACTGGTTCTCCTGGTAAATATGTTTCACTANCAGAAACTNTTGAAGGTTTCAATAAAATTTT-----------------------------------------------------------------------AAACAGAAACTAAAGCAGGTGCTGGGTTCAAAGCCGGTGTAAAAGACTATCGTTTAACTTATTACACACCTGATTACGTTGTAAAAGATACTGATATTTTAGCTGCATTCCGTATGACTCCACAACCTGGTGTACCACCAGAAGAGTGTGGTGCTGCTGTAGCTGCTGAATCATCAACAGGTACTTGGACAACAGTATGGACTGACGGTTTAACTAGTTTAGACCGTTACAAAGGTCGTTGCTATGACATTGAGCCAGTTCCGGGCGAAGAAAATCAGTACATTGCTTATGTAGCTTACCCAANCGACTTATTCGAAGAAGGTTCANTAACTAACCTGTTCNCTTCAATTGTAGGTAACGTATTTGGTTTCAAAGCGTTACGTGCTCTACGTCTTGAAGACCTTCGTATTTCTGCAGCTTAC-GTAAAACGTTCCAAGGTCCACCTCACGGTATCCAAGTAGAACGTGACAAACTAAACAAATATGGTCGTGGTCTTTTAGGTTGTACAATTAAACCTAAATTAGGTCTTTCAGCTAAAAACTACGGTCGTGCTGTTTATGAGTGTTTACGTGGTGGTCTAGATTTCACAAAAGATGACGAAAACGTTAACTCACAACCATTCATGCGTTGGAGAGACCGTTTCCTTTTCGTAGCTGAAGCTATCTATAAAGCACAATCTGAAACAGGTGAAGTAAAAGGTCACTACTTAAACGCTACTGCAGGTAACTGTGATGAAATGATGAAACGTGCAGTATGTGCTA-AAGATTTGGTGTACCAATCGTAATGCACGACTACCTTACTGGTGGTTTCACTGCTAACACTACATTAGCTTCTTATTGCCGTGACAATGGTCTTCTTCTTCACATCCACCGTGCAATGCACGCGGTTATTGAC------CGTCAACGTAACCACGGTATTCACTTCCGTGTTCTAGCTAAAACACTTCGTATGTCAGGTGGTGACCACCTTCACTCAGGTACTGTTGTAGGTAAACTAGAAGGTGAACGTGAAGTTACTTTAGGTTTCGTAGACTTAATGCGTGACGACTACGTAGAAAAAGACCGT------------------------------------------------------------------------------------------------------------------------------------------------------------------------------------------------------------------------------------------------------------------------------------------------------------------
Trebouxia_magna            ---------------------AGTCATATGCTTGTCTCAAAGATTAAGCCATGCATGTCTAAGTATAA-ACTG---MTTATACT-G-T-GAAACTGCGAATGGCTCATTAAATCAGTTATAGTTTATTTGATGGTG-CCCC-TTACACGG-ATAACCGTAGTAATTCTAGAGCTAATACGTGCGT-A-AATCCCGACTCTT--GGAAGGGACGTATTTATTAGATAAAAGACCGA---CCGGG-C---TTGCCCG--ACTCGCGGT-GAATCATGATAACTTCA-CGAATCGCA-TGGC-T-TCT--GCC--GGCGATGTTTCATTCAAATTTCTGCCCTATCAACTTTCGATGGTTGGATAGAGGCCAACCATGGTGGTAACGGGTAACGGAGGATTAGGGTTCGATTCCGGAGAGGGAGCC-TGAGAGACGGCTACCACATCCA-AGG-AAGGCAGCAGGCGCGCAAATTACCCAA-TCCTGACACAGGG--AGGTAGTGACA-------ATAAATAACAAT-ACTGGGCTTTTTCAAGTCTGGTAATTGGAATGAGTACAATC-TAAACC-CCTTAACGAGGATCAATTGGAGGGCAAGTCTGGT-G--CCAGCAGCCGCGGTAATTCCAGCTCCAATAGCGTATATTTAAGTTGTTGCAGTTAAAAAGCTCGTAGTCGGATTT-CGGGTGGGCGCCGCGT-GGTC-GGCG--TTC----CGGT-C-G-TACTAC----CGGCACCCATCCTGC-TGCCGGGGA---CGGGC-TGCTGGGCTTCACTGT-CTGGCACCCG--------GA-GTCGGCGAGGTTACTTT-GAGTAAA-TTAGAGTG-TTCAAAGCAGGCC--TACG-CT-CTGAATAC-ATTAGCATGGAATAACAC-GATA--GGA-CTCTGG-CCTATCCA-GTTGGTCTGT-GG-GACC--GGAGTAATGATT-AAGAGGG-ACAG-TCGGGGGCATT-CATATTTCATTGTCAGAGGTGAAATTCTTGGATTTATGAAAGATGAACTTCTGCGAAA-GCA-TTTGCCAAGGATGTTTTC-ATTGATCAA-GAACGAAAGTTGGGGG-CTCGAAGACGATTAGATACCGTCCTAGTCTCAACCATAAACGATGCCGACTAGGGATTGGCGGGTG-TTTC--TTCG-ATGACCCCGCCAGCACCTT-ACGAGAAATCA--AA-GTTTTTGGGTTCCGGGGGGAGTATGGTCGCAAGGCTGAAACTTAAAGG-AATTGACGGAAGGGCACCACCAGGCGTGG--AGCGT-GCGGCTTAATTTGACTCAACACGG-GAAAACTTA-CCAGGTCCAGACATAG-TAAGGATTGACAGATTGAGAGCTCTTTCTTGATTCTATGGG-TGGTGGTGCATGGCCGTTCTTAGTTGGTGGGTTGCCTTGTCAGGTTGATTCCGGTAACGAACGAGACCTCAACCTGCTAAA-TAGTCA-CGCTT-GCTTCG-----GC--AGGTG-GCC-G-GCTTCTTAGAGGGAC-TTTTGG-CGATT---AGCCA-A-A-GGAAGTGTGAGGCGATAACAGGTCTGTGA-TGC-CCTTAGATGTTCTGGGCCGCACG-CGCGCTACACTGACGCATTCAACGAG------CCCAC---CCTTGGC-CGACA-GG-CCCGGGTAATCT-GC-GAAACTGCGTCGTGATGGGGATAGATTATTGCAATTATTAATCTTCAACGAGGAATGCCTAGTAAG-CGCGAGTCATCAGCTCGCGTTGATTACGT-CCCTGCCCTTTGTACACACCGCCCGTCGCTCCTACCGATTGGAC-GTGCTGGTGAGATGTTCGGACTGGCGGCAAT-GGG-C-GG-TCTC-CCGT---AATGCTGTTGG-GAAGTTCATCAAACCCTCC-CGTCTAGAGGAAGGAGAAGTCGTAACAAGGTTTCC-------------------------------------------------------------------------------------------------------------------------------------------------------------------GGAGACCATTGTGTGCGAGCAGTTTCAATGAATGCGACAGATGGACTAATGCGCGGCATGGAAGTTAAGAACACAGGAAAGCCACTTACTGTTCCGGTTGGTCAAGCTACTCTTGGTCGTATCTTTAACGTATTAGGTGAACCGGTAGACAATTTAGGCCCTGTAGAT---AACAAAGACAGTTTTCCGATTCATAGGTCTGCACCAGCTTTTGTAGATTTAGATACAAAACTTTCTATTTTTGAAAGTGGGATTAAAGTAGTGGACCTTTTGGCGCCATATCGTCGTGGTGGCAAAATTGGTTTGTTTGGCGGAGCTGGTGTTGGAAAAACAGTTTTAATTATGGAATTAATT------AACAACATCGCTAAAGCTCACGGAGGCGTTTCTGTTTTTGGTGGAGTAGGTGAAAGAACACGTGAAGGTAATGACCTTTACATGGAAATGAAAGAATCCAAGGTTATAGATTCTAGTAACATCTCAGAATCTAAGGTGGCCCTAGTTTATGGTCAAATGAACGAGCCTCCAGGAGCTAGAATGCGAGTAGGGTTGACTGCTTTAACAATGGCAGAGTATTTTAGAGATGTTAACAAGCAAGATGTGCTTTTATTTATCGACAACATATTCCGTTTCGTTCAAGCGGGTTCTGAAGTTTCTGCTTTGTTAGGGCGTATGCCTTCTGCTGTAGGGTATCAACCTACTCTTGCAACAGAAATGGGATGTCTTCAAGAAAGAATCACATCTACAAAAGATGGGTCTATTACTTCTATTCAAGCTGTTTATGTGCCCGCTGATGACTTAACCGACCCAGCACCAGCAACTACATTTGCCCATTTGGACGCAACAACTGTGCTTTCTCGTGCGTTGGCGTCAAAAGGTATTTATCCAGCTGTGGACCCTCTAGACTCTACTTCAACAATGTTACAACCTTGGATCGTTGGCGACGAACATTATGATTGTGCGCAAAACGTAAAACAAACATTGCAACGTTATAAAGAACTTCAAGATATTATCGCCATTTTGGGTCTAGATGAATTGTCTGAAGAGGATAGACAAATTGTTGCTCGAGCGCGTAAGATTGAACGTTTCTTGTCTCAACCTTTCTTTGTTGCAGAGGTATTCACAGGTTCTCCAGGTAAATACGTGAGTTTAGCAGAAACTATACAAGGCTTTAATTTG--------------------------------------------------------------------------------------------------------------------------------------------------------------------------------------------------------------------------------TGGCGCAGCAGTTGCTGCAGAATCTTCGACCGGTACTTGGACTACTGTATGGACTGATGGTTTAACTAGTCTGGATCGTTACAAAGGTCGTTGTTATGATATCGAACCTGTTGCAGGTGAAGAGAACCAACACATTGCTTACGTTGCTTACCCTTTAGATCTTTTTGAAGAGGGTTCTGTTACAAACCTGTTTACTTCTATTGTTGGTAACGTTTTTGGGTTTAAAGCTCTGCGTGCACTGCGTTTAGAAGACCTTCGAATCCCGCCAGCTTATGTAAAAACATTCCAAGGACCTCCTCACGGCATCCAAGTAGAGCGTGACAAACTAAACAAATACGGCCGTTCTCTTTTAGGTTGTACAATTAAACCAAAATTAGGCCTTTCTGCGAAAAACTATGGTCGTGCAGTTTACGAATGTTTACGTGGTGGTTTAGACTTTACTAAAGACGACGAGAACGTAAACTCTCAGCCTTTTATGCGTTGGAGAGACCGTTTCTTATTCGTTGCAGAAGCGATCTATAAGTCTCAAGCAGAGACGGGTGAAATCAAAGGACATTACCTAAACGCAACTGCTGGTACTTGTGAAGAGATGCTTAAACGTGCAGAATCAGCTCGAGACTTTGGTGTTCCAATCGTTATGCACGACTACTTAACTGGTGGTTTTACTGCAAACACTACTTTAGCACACTACTGTCGTGACAACGGTTTGTTGCTTCACATTCACAGAGCTATGCACGCTGTTATTGAC------CGTCAAAGAAACCACGGCATGCACTTCCGTGTTCTAGCGAAAGCTTTACGTTTGTCTGGTGGTGACCACCTTCACTCAGGTACTGTTGTAGGTAAACTAGAAGGTGAGCGTGAGGTAACATTAGGGTTTGTTGATCTGATGCGTGACGACTATATCGAAAAAGACCGTAGTCGTGGTGTTTATTTCACTCAAGACTGGGTTTCTCTTCCAGGAACAATGCCAGTTGCTTCTGGTGGTATCCACGTTTGGCACATGCCTGCCCTAGTAGAGATCTTTGGAGATGATGCCTGTCTTCAATTCGGTGGTGGTACGTTAGGCCACCCTTGGGGCAATGCTCCAGGTGCAGCTGCAAACCGTGTAGCGCTTGAAGCTTGTGTTCAAGCCCGAAACGAGGGCCGTGACCTAGCTCGCGA-------------------------------------------------------------
Trentepohlia_aurea         -------------CTGCCAGTAGTCATATGCTTGTCTCAAAGACTAAGCCATGCATGTCTAAGTATAA-GCT-----TTATACT-G-T-GAAACTGCGAATGGCTCATTAAATCAGTTATAGTTTATTTGATGGTG-TTTCT-TACTCGG-ATAACCGTAGGAAAACTAGAGCTAATACGTGCGT-A-AATCCCGACTTTC--G-AAGGGACGTATTTATTAGATAAGAGGCCGA---CCGGG-TT-TTT-CCCG--ACCTTCGGT-GAATCATGATAACTTCA-CGAATCGCA-TGGTCT-TGC--ACC--GGCGATGTTTCATTCAAATTTCTGCCCTATCAACTTTCGACGGTAGGGTAGTGGCCTACCGTGGTGGTAACGGGTAACGGAGGATTAGGGTTCGATTCCGGAGAGGGAGCC-TGAGAAACGGCTACCACATCCA-AGG-AAGGCAGCAGGCGCGCAAATTACCCAAATCCCAACTC-GGG-GAGGTAGTGACA-------AGAAATAACGATGCTCCGACCTTT---GGTCGGGTAATCGGAATGAGAACAATT-TAAATC-CCTTATCGAGGATCAATTGGAGGGCAAGTCTGGT-G--CCAGCAGCCGCGGTAATTCCAGCTCCAATAGCGTATATTTAAGTTGCTGCGGTTAAAAAGCTCGTAGTCGGATTT-CGGGTGGCGCC-TACC-GGTCCGCCT--T------TGGTG-AGTACTGGT--A-G--GTACCACCTTTC-TGCCGAGGA---CGGGG-TTCTGGGCTTAATTGT-CTGGGCCCCG--------GA-GTCGGCGATGTCACTTT-GAGTAAA-TTAGGGTG-TTCAAAGCAGGC--TTATG-CT-CTGTATAC-ACTAGCATGGGATGACAC-GATA--GGA-CTTCGG-TTTATCTT-GTCGGTCTGT-AA--ATC--GGAGTAATGATA-AAGAGGG-ACAG-TCGGGGGCATT-CGTATTTCGTAGTCAGAGGTGAAATTCTTGGATTTACGGAAGACGAACTTCTGCGAAA-GCA-TTTGCCAAGGATGTTTTC-ATTGATCAA-GAACGAAAGTCGGGGG-CTCGAAGACGATTAGATACCGTCGTAGTCTCGACCATAAACGATGCCGACTAGGGATCGGAGGTGG-TTTT-TTT-A--TGACCTCTCCGGCACCTT-ACGAGAAATCA--AA-GTTTCTGGGTTCCGGGGGGAGTATGGTCGCAAGGCTGAAACTTAAAGG-AATTGACGGAAGGGCACCACCAGGCGTGG--AGCCT-GCGGCTTAATTTGACTCAACACGG-GGAAACTTA-CCAGGTCCAGACATGG-GTAGGATTGACAGATTGATAGCTCTTTCTTGATTCTATGGG-TGGTGGTGCATGGCCGTTCTTAGTTGGTGGGTTGGCTTGTCAGGTTGATTCCGGTAACGAACGAGACCTCAGCCTGCTAAA-TAGTAG-CTTTC-GGTTCG-----CCG--GAAG-GCA-G-ACTTCTTAGAGGGAC-TATTAG-CGACTATCAGCTA-ATT-G-AAGTATGAGGCAATAACAGGTCTGTGA-TGC-CCTTAGATGTTCTGGGCCGCACG-CGCGCTACACTGACGCAATCAACGAG-------CCT----CCTGGTCTCGAGA-GG-ACCGGGTAATCTTGT--AAACTGCGTCGTGATGGGGCTAGAGCTTTGTAATTATTGCTCTTTAACGAGGAATGCCTAGTAAG-CGCGAGTCATCAGCTCGCGTTGATTACGT-CCCTGCCCTTTGTACACACCGCCCGTCGCTCCTTCCGATTGGGT-GTGCTGGTGAAGAGTTCGGACTGGACCATGGCTA-----G-CGA------TAGCCCCGGTACGG-GAAGTTCTTTGAACCCTCT-CGCCTAGAGGAAGGAGAAGTCGTAACAAGGTTTCCG-TG-GTGAACCCTGCAG----------------------------------------------------------------------------------------------------------------------------------------------------------------------------------------------------------------------------------------------------------------------------------------------------------------------------------------------------------------------------------------------------------------------------------------------------------------------------------------------------------------------------------------------------------------------------------------------------------------------------------------------------------------------------------------------------------------------------------------------------------------------------------------------------------------------------------------------------------------------------------------------------------------------------------------------------------------------------------------------------------------------------------------------------------------------------------------------------------------------------------------------------------------------------------------------------------------------------------------------------------------------------------------------------------------------------------------------------------------------------------------------------------------------------------------------------------------------------------------------------------------------------------------------------------------------------------------------------------------------------------------------------------------------GATGGAATTACTTCATTAGACCGTTACAAAGGTCGTTGTTATGACATCGAAGCAATTCCAGGAGAAGATGATAGTTTCTTTGCTTATGTAGCTTACCCAATTGACTTATTCGAGGAAGGATCGGTAACAAACTTATTAACTTCTGTTGTAGGTAACGTATTTGGTTTCAAAGCATTACGAGCTTTACGTCTAGAAGATTTACGTATTTCTAAAGCATATGCTAAAACTTTCTTTGGACCACCACACGGTATCCAAGTTGAACGTGATAAATTAAACAAATACGGTCGTGCATTCTTAGGATGTACAATTAAACCTAAATTAGGATTATCAGCTAAAAACTACGGTCGTGCTTGTTATGAGTGTCTACGTGGGGGGTTAGATTTCACAAAAGATGATGAAAATGTAAACTCACAACCTTTCATGCGTTGGAGAGACCGTTTTGCATTTGTAGCTGAAGGAATTTACAAATCACAAGCAGAAACTGGAGAAATTAAAGGACACTACTTAAATGCAACAGCTCCAACTTCAGAAGAAATGTTATTCCGTGCACAAACAGCAAAAGATTTTGGGGTTCCAATTATCATGCACGACTATCTAACAGGAGGATATACAGCTAATACTTCTTTAGCTAACTATGCACGAAACCATGGATTACTTCTTCACATTCACCGTGCTATGCACGCGGTAATTGAC------CGTCAACGTAATCACGGTATTCACTTCCGTGTATTAGCAAAAACTCTAAGAATGTCTGGGGGAGACCACTTACATTCAGGAACTGTTGTAGGAAAACTAGAAGGAGATAGAGATATTACTTTAGGATTCGTTGATTTAATGCGTGATAACTATATTGAACGTGACCGTCACAGAGGAGTATTCTTTACTCAAGAATGGATTGGTCTTGGTGGAGTTATGCCTGTTGCGAGTGGTGGTATTCACATTTGGCACATGCCCGCACTGGTTGATATTTTCCAAGACGACGCATGTTTACAATTCGGAGGAGGAACTTTAGGTCACCCTTGGGGTAATGCAGCAGGAGCAGTAGCAAACCGTGTTGCTCTAGAAGCATGTGTAATGGCGCGTAACGAAGGACGTAACTTAGCACGTGAAGCTGGAGAAATTATCCGT------------------------------------------
Triticum_aestivum          -----GGTTGATCCTGCCAGTAGTCATATGCTTGTCTCAAAGATTAAGCCATGCATGTGCAAGTATGA-ACC-AA-TTTGAACT-G-T-GAAACTGCGAATGGCTCATTAAATCAGTTATAGTTTGTTTGATGGTA--CGTGCTACTCGG-ATAACCGTAGTAATTCTAGAGCTAATACGTGCAACA-AACCCCGACTTCT--GGGAGGGGCGCATTTATTAGATAAAAGGCTGA--CGCGGG-C--TCT-GCTCGCTGATCCGAT-GATTCATGATAACTCGA-CGGATCGCA-CGGCCTTCGT--GCC--GGCGACGCATCATTCAAATTTCTGCCCTATCAACTTTCGATGGTAGGATAGGGGCCTACCATGGTGGTGACGGGTGACGGAGAATTAGGGTTCGATTCCGGAGAGGGAGCC-TGAGAAACGGCTACCACATCCA-AGG-AAGGCAGCAGGCGCGCAAATTACCCAA-TCCTGACACGGGG--AGGTAGTGACA-------ATAAATAACAAT-ACCGGGCGCATTAGTGTCTGGTAATTGGAATGAGTACAATC-TAAATC-CCTTAACGAGGATCCATTGGAGGGCAAGTCTGGT-G--CCAGCAGCCGCGGTAATTCCAGCTCCAATAGCGTATATTTAAGTTGTTGCAGTTAAAAAGCTCGTAGTTGGACCTT-GGGCCGGGTC-GGCC-GGTCCGCCT--CAC-----GGCGA-G-CACCGA----CCTACTCGACCCTTC-GGCCGGCAT---CGCGC-TCCTAGCCTTAATTGG-CCGGGTCGTG--------TT-TCCGGCATCGTTACTTT-GAAGAAA-TTAGAGTG-CTCAAAGCAAGCC--ATCG-CT-CTGGATAC-ATTAGCATGGGATAACAT-CATA--GGA-TTCCGGTCCTATT-GTGTTGGCCTTC-GG-GATC--GGAGTAATGATT-AATAGGG-ACAG-TCGGGGGCATT-CGTATTTCATAGTCAGAGGTGAAATTCTTGGATTTATGAAAGACGAACAACTGCGAAA-GCA-TTTGCCAAGGATGTTTTC-ATTAATCAA-GAACGAAAGTTGGGGG-CTCGAAGACGATCAGATACCGTCCTAGTCTCAACCATAAACGATGCCGACCAGGGATCGGCGGATG-TTGC-TTA-T-AGGACTCCGCCGGCACCTT-ATGAGAAATCA--AA-GTCTTTGGGTTCCGGGGGGAGTATGGTCGCAAGGCTGAAACTTAAAGG-AATTGACGGAAGGGCACCACCAGGCGTGG--AGCCT-GCG-CTTAATTTGACTCAACACGG-GGAAACTTA-CCAGGTCCAGACATAG-CAAGGATTGACAGACTGAGAGCTCTTTCTTGATTCTATGGG-TGGTGGTGCATGGCCGTTCTTAGTTGGTGGAGCGATTTGTCTGGTTAATTCCGTTAACGAACGAGACCTCAGCCTGCTAAC-TAGCTA-TGCGGAGCCATC-----CCT-CCGCA-GCT-A-GCTTCTTAGAGGGAC-TATGGC-CGTTT---AGGCC-A-C-GGAAGTTTGAGGCAATAACAGGTCTGTCA-TGC-CCTTAGATGTTCTGGGCCGCACG-CGCGCTACACTGATGTATTCAACGAG------TATATAG-CCTTGGC-CGACA-GG-CCCGGGTAATCTT-GGGAAATTTCATCGTGATGGGGATAGATCATTGCAATTGTTGGTCTTCAACGAGGAATGCCTAGTAAG-CGCGAGTCATCAGCTCGCGTTGACTACGT-CCCTGCCCTTTGTACACACCGCCCGTCGCTCCTACCGATTGAAT-GGTCCGGTGAAGTGTTCGGATCGCGGCGACGGGGG-C-GG-TTCG-CCGCCCCCGACGTCGCGA-GAAGTCCATTGAACCTTAT-CATTTAGAGGAAGCAGAAGTCGTAACAAGGTTTCCG-TG-GTGAA-CCTGCGGAAGGATCATTG--ATTATTGGACCCGTGCTGGATGTCACTTTTCCCCCAGGCAAGTTACCTTATATTTATAACGCTTTGGTAGTCCAGAGTAGAGACACTGACGATAAGCAAATTAATGTGACTTGTGAGGTACAACAATTATTAGGAAATAATCGAGTTAGAGCTGTAGCTATGAGTGCTACGGACGGGTTGATGAGAGGAATGGAAGTGATTGACACGGGAGCTCCTCTCAGTGTTCCGGTCGGTGGAGCTACTCTTGGACGAATTTTCAACGTTCTTGGGGAGCCTGTTGACAATTTGGGTCCTGTAGAT---AGTAGTGCAACGTTCCCTATTCATAGATCTGCGCCTGCCTTTATCGAGTTAGATACGAAATTATCCATCTTTGAAACAGGTATTAAGGTCGTCGATCTTTTAGCTCCTTATCGACGTGGAGGAAAAATAGGACTATTTGGGGGGGCTGGAGTAGGTAAAACAGTACTGATCATGGAATTAATC------AATAACATTGCTAAAGCTCATGGGGGCGTATCCGTATTCGGTGGAGTAGGGGAACGGACTCGTGAAGGAAATGATCTTTATATGGAAATGAAGGAATCCGGAGTAATTAATGAAAAAAATATTGAGGAATCAAAGGTAGCTCTAGTCTATGGCCAAATGAATGAACCACCGGGAGCTCGTATGAGAGTTGGTTTAACTGCCCTAACTATGGCGGAATATTTCCGAGATGTTAATAAGCAAGACGTGCTTTTATTTATCGATAATATCTTTCGTTTTGTTCAAGCAGGATCAGAGGTATCCGCTTTATTAGGGAGAATGCCCTCCGCAGTGGGTTATCAACCTACTCTTAGTACAGAAATGGGTTCTTTGCAAGAAAGAATTGCTTCTACTAAAAAGGGATCTATAACTTCGATTCAAGCAGTTTATGTACCTGCAGACGATTTGACCGACCCTGCCCCTGCCACAACATTTGCACATTTGGATGCTACTACCGTACTTTCCAGAGGATTAGCTTCCAAGGGTATTTATCCAGCAGTAGATCCTTTAGATTCAACCTCGACTATGTTACAGCCTCGGATCGTTGGCAACGAACATTATGAAACTGCGCAAAGAGTTAAGGAAACTTTACAACGTTACAAAGAACTTCAGGACATTATTGCAATTCTTGGCTTGGATGAATTATCGGAAGAGGATCGTTTAACTGTAGCAAGAGCAAGAAAAATTGAGCGTTTCTTATCACAACCGTTCTTTGTGGCAGAAGTTTTTACTGGTTCTCCAGGAAAGTATGTTGCTCTTGCGGAAACTATTAGGGGATTTCAACTAATCCTTTCCGGAGAATTAGACGGCCTACCTGAACAGGCTTTTTATTTGGTGGGTAACATCGATGAAATGTCACCACAAACAGAAACTAAAGCAGGTGTTGGATTTAAAGCTGGTGTTAAAGATTATAAATTGACTTACTACACCCCAGAGTATGAAACTAAGGATACTGATATCTTGGCAGCATTCCGAGTAAGTCCTCAGCCTGGGGTTCCGCCCGAAGAAGCAGGGGCTGCAGTAGCTGCCGAATCTTCTACTGGTACATGGACAACTGTTTGGACTGATGGACTTACCAGTCTTGATCGTTACAAAGGACGATGCTATCACATCGAGCCTGTTGCTGGGGAAGACAGCCAATGGATCTGTTATGTAGCTTATCCATTAGACCTATTTGAAGAGGGTTCCGTTACTAACATGTTTACTTCCATTGTAGGTAACGTATTTGGTTTCAAAGCCCTACGTGCTCTACGTTTGGAGGATCTACGAATTCCCCCTACTTATTCAAAAACTTTCCAAGGCCCGCCTCATGGTATCCAAGTTGAAAGAGATAAGTTGAACAAGTATGGTCGTCCTTTATTGGGATGTACTATTAAACCAAAATTGGGATTATCCGCAAAAAATTATGGTAGAGCGTGTTATGAGTGTCTACGTGGTGGACTTGATTTTACCAAAGATGATGAAAACGTAAACTCACAACCATTTATGCGCTGGAGAGACCGTTTTGTCTTTTGTGCCGAAGCTATTTATAAATCACAGGCCGAAACCGGTGAAATCAAGGGGCATTACTTGAATGCGACTGCGGGTACATGTGAAGAAATGATTAAGAGAGCTGTATTTGCAAGAGAATTAGGGGTTCCTATTGTAATGCATGACTACTTAACTGGGGGATTCACCGCAAATACTACTTTGGCTCATTATTGCCGCGACAATGGCCTACTTCTTCACATTCACCGTGCAATGCATGCAGTTATTGAT------AGACAGAAAAATCATGGTATGCATTTCCGTGTATTAGCTAAAGCATTGCGTATGTCTGGGGGAGATCATATCCACTCCGGTACAGTAGTAGGTAAGTTAGAAGGGGAACGCGAAATGACTTTAGGTTTTGTTGATTTATTGCGCGATGATTTTATTGAAAAAGATCGTGCTCGCGGTATCTTTTTCACTCAGGACTGGGTATCCATGCCAGGTGTTATACCGGTAGCTTCAGGTGGTATTCATGTTTGGCATATGCCAGCTCTGACCGAAATCTTTGGGGACGATTCTGTATTACAATTTGGTGGAGGAACTTTAGGACATCCTTGGGGAAATGCACCTGGTGCAGCAGCTAATCGAGTGGCTTTAGAAGCCTGTGTACAAGCTCGTAACGAAGGGCGCGATCTTGCTCGCGAAGGTAATGAAATTATCCGAGCAGCTTGCAAATGGAGTCCTGAACTAGCCGCAGCTTGTGAA
Ulothrix_zonata            --------------------------TATGCTTGTCTCAAAGATTAAGCCATGCATGTCTAAGTATAA-ACTGC---TTATACT-G-T-GAAACTGCGAATGGCTCATTAAATCAGTTAGAGTTTATTTGATGGTA-CCTTGCTACTCGG-ATAACCGTAGTAATTCTAGAGCTAATACGTGCGT-A-AATCCCGACTCAC--G-AAGGGACGTATTTATTAGATCCAAGACCGA---CCGTG-C---TTGCACG---CTCTTGGT-GAATCATGATAACTTCA-CGAATCGCA-TGGCCT-TGT--GCC--GGCGATGTTTCATTCAACTTTCTGCCCTATCAACTTTCGACGGTAGTATAGAGGACTACCGTGGTAGTAACGGGTGACGGAGGATTAGGGTTCGATTCCGGAGAGGGAGCC-TGAGAAACGGCTACCACATCCA-AGG-AAGGCAGCAGGCGCGCAAATTACCCAA-TCCTGACACAGGG--AGGTAGTGACA-------ATAAATATCAAT-ACTGGGCCTT--CGGGTCCGGTAATTGGAATGAGTACAATC-TAAATC-CCTTAACGAGGATCCATTGGAGGGCAAGTCTGGT-G--CCAGCAGCCGCGGTAATTCCAGCTCCAATAGCGTATATTTAAGTTGTTGCAGTTAAAAAGCTCGTAGTTGGATTT-CGGGTGGGTAC-CGCC-GGTCTCCCT--TT-----GGGTA-TGTACTGGC--G-T--GGCCCGCCTTGC-TGTCGGGGA---CGATC-TCCTGGGCTTTACTGT-CCGGGAATCG--------GA-GTCGACGAGGTTACTTT-GAGTAAA-TTAGAGTG-TTCAAAGCAAGCC--TACG-CT-CTGAATAT-AATAGCATGGGATAACAC-GACA--GGA-CTCTGG-CCTATCGT-GTTGGTCTGT-AG-GACC--GGAGTAATGATT-AAGAGGG-ACAG-TCGGGGGCATT-CGTATTCCATTGTCAGAGGTGAAATTCTTGGATTTATGGAAGACGAACATCTGCGAAA-GCA-TTTGCCAAGGATGTTTTC-ATTGATCAA-GAACGAAAGTTGGGGG-CTCGAAGACGATTAGATACCGTCGTAGTCTCAACCATAAACGATGCCGACTAGGGATTGGCGGGTG-TTTG-TTT-G-ATGACTCCGCCAGCACCTT-ATGAGAAATCA--AA-GTTTTTGGGTTCCGGGGGGAGTATGGTCGCAAGGCTGAAACTTAAAGG-AATTGACGGAAGGGCACCACCAGGCGTGG--AGCGT-GCGGCTTAATTTGACTCAACACGG-GAAAACTTA-CCAGGTCCAGACATAG-GAAGGATTGACAGATTGATAGCTCTTTCTTGATTCTATGGG-TGGTGGTGCATGGCCGTTCTTAGTTGGTGGGTTGCCTTGTCAGGTTGATTCCGGTAACGAACGAGACCTCAGCCTGCTAAA-TAGTGA-CTTCT-GCTTCG-----GC--AGTTG-GCA-C-ACTTCTTAGAGGGAC-TGTTGG-CGTCT---AGCCA-A-T-GGAAGTATGAGGCAATAACAGGTCTGTGA-TGC-CCTTAGATGTTCTGGGCCGCACG-CGCGCTACACTGATACGTTCAACAAG------TT------CCTTGGT-CGAAA-GG-TCCGGGTAATCTT-T-GAAACCGTATCGTGATGGGGATAGAACATTGCAATTATTGTTCTTCAACGAGGAATGCCTAGTAAG-CGTGAGTCATCATCTCGCGTTGATTACGT-CCCTGCCCTTTGTACACACCGCCCGTCGCTCCTACCGATTGAAT-GTGCTGGTGAAGATTTCGGATTGGCTGTTCAGTTA---GG-TTT--CCTAGCTCCTACAGCTGA-GAAGTTGTTTAAACCCTC--CATTTAGAGGAAGGAGAAGTCGTAACAAGGTTTCCGGTG-GTGAA-CCTGCGGAAGGATCATTG--------------------------------------------------------------------------------------------------------------------------------------------------------------------------------------------------------------------------------------------------------------------------------------------------------------------------------------------------------------------------------------------------------------------------------------------------------------------------------------------------------------------------------------------------------------------------------------------------------------------------------------------------------------------------------------------------------------------------------------------------------------------------------------------------------------------------------------------------------------------------------------------------------------------------------------------------------------------------------------------------------------------------------------------------------------------------------------------------------------------------------------------------------------------------------------------------------------------------------------------------------------------------------------------------------------------------------------------------------------------------------------------------------------------------------------------------------------------------------------------------------------------------------------------------------------------------------------------------------------------------------------------------------------------------------------------------------------------------------------------------------------------------------------------------------------------------------------------------------------------------------------------------------------------------------------------------------------------------------------------------------------------------------------------------------------------------------------------------------------------------------------------------------------------------------------------------------------------------------------------------------------------------------------------------------------------------------------------------------------------------------------------------------------------------------------------------------------------------------------------------------------------------------------------------------------------------------------------------------------------------------------------------------------------------------------------------------------------------------------------------------------------------------------------------------------------------------------------------------------------------------
Ulva_fenestrata            ---------------------------------------------------------------------------------------------------------------------------------------------------------------------------------------------------------------------------------------------------------------------------------------------------------------------------------------------------------------------------------------------------------------------------GGAGAGGGAGCC-TGAGAAACGGCTACCACATCCA-AGG-AAGGCAGCAGGCGCGCAAATTACCCAA-TCCTGACACAGGG--AGGTAGTGACA-------ATAAATATCAAT-TCTGGGCCA-CA-TGGTCCGGTAATTGGAATGAGTACAATG-TAAACG-CCTTAACGAGGATCCATTGGAGGGCAAGTCTGGT-G--CCAGCAGCCGCGGTAATTCCAGCTCCAATAGCGTATATTTAAGTTGTTGCAGTTAAAAAGCTCGTAGTTGGATTT-CGGGTGGGACG-CAGC-GGTCTCGCA--TT------GCGTTTG-TACTGCT----GCAGCCCTCCTTCT-TGCCGGGGG---CGGCC-CTTCGGACTTCACTGT-CTGGGGGTCA--------GA-ATCGGCGATGTTACTTT-GAGTAAA-TTAGAGTG-TTCAAAGCAAGCT--TACG-CT-CTGAATAT-AATAGCATGGGATAACAC-GACA--GGA-CTCTGG-CCTATCGT-GTTGGTCTAT-AG-GACC--AGAGTAATGATT-AAGAGGG-ACAG-TCGGGGGCATT-CGTATTCCGTTGTCAGAGGTGAAATTCTTGGATTTACGGAAGACGAACATCTGCGAAA-GCA-TTTGCCAAGGATGTTTTC-ATTGATCAA-GAACGAAAGTTGGGGG-CTCGAAGACGATTAGATACCGTCGTAGTCTCAACCATAAACGATGCCGACTAGGGATTGGCGGGTG-TTTT-TTT-G-ATGACCCCGCCAGCACCTC-ATGAGAAATCA--AA-GTTTTTGGGTTCCGGGGGGAGTATGGTCGCAAGGCTGAAA---------------------------------------------------------------------------------------------------------------------------------------------------------------------------------------------------------------------------------------------------------------------------------------------------------------------------------------------------------------------------------------------------------------------------------------------------------------------------------------------------------------------------------------------------------------------------------------------------------------------------------------------------------------------------------------------------------------------------------------------------------------------------------------------------------------------------------------------------------------------------------------------------------------------------------------------------------------------------------------------------------------------------------------------------------------------------------------------------------------------------------------------------------------------------------------------------------------------------------------------------------------------------------------------------------------------------------------------------------------------------------------------------------------------------------------------------------------------------------------------------------------------------------------------------------------------------------------------------------------------------------------------------------------------------------------------------------------------------------------------------------------------------------------------------------------------------------------------------------------------------------------------------------------------------------------------------------------------------------------------------------------------------------------------------------------------------------------------------------------------------------------------------------------------------------------------------------------------AGGTACTGGCTTTAAAGCTGGTGTAAAAGATTACCGTTTAACTTATTACACGCCTGATTATCAAGTAAAAGATACTGATATTTTAGCAGCGTTTCGTATGACTCCTCAACCAGGAGTACCAGCAGAAGAAGCAGGTGCAGCTGTTGCTGCTGAATCATCAACAGGTACTTGGACAACTGTATGGACTGATGGTTTAACATCGTTAGATCGTTATAAAGGTCGTTGTTACGATATTGAACCATTA---GGAGAAGACGATCAATATATCGCTTATATTGCTTATCCTTTAGACTTATTTGAAGAAGGATCAGTTACAAACTTATTTACTTCAATTGTAGGTAACGTTTTTGGTTTTAAAGCTTTACGTGCTTTACGTTTAGAAGATTTACGTATTCCACCAGCTTATGTTAAAACATTCCAAGGTCCACCTCATGGTATCCAAGTTGAACGTGATAAATTAAACAAATACGGTCGTGGTTTATTAGGTTGTACAATTAAACCAAAATTAGGTCTTTCAGCTAAAAACTATGGACGTGCTGTTTATGAATGTTTACGAGGCGGTCTTGATTTTACAAAAGATGATGAAAACGTAAACTCACAACCTTTCATGCGTTGGCGTGATCGTTTCTTATTTGTTGCTGAAGCAATTTATAAATCTCAATCTGAAACTGGTGAGGTGAAAGGACATTACTTAAATGCAACAGCAGGTACATGTGAAGAAATGATGGAACGTGGTCAATTTGCTAAAGATTTAGGTGTTCCAATTGTTATGCATGACTATATTACTGGTGGTTTTACAGCTAACACTTCATTATCTCGTTTCTGTCGTGCTAGTGGATTATTATTACATATTCACCGTGCTATGCACGCTGTTATTGAT------CGTCAACGTAATCACGGTATTCACTTCCGAGTATTAGCGAAAATTTTACGTATGTCAGGTGGTGACCACTTACACTCAGGAACAGTAGTAGGTAAATTAGAAGGTGAACGTGAAATTACTTTAGGTTTCGTTGACTTAATGCGTGATGACTACATTGAAAAAGATCGTAGTCGTGGTATTTACTTTACTCAAGATTGGGTTAGTTTACCTGGTACAATGCCTGTAGCGTCAGGTGGTATTCACGTGTGGCACATGCCTGCATTAGTTGAAATCTTTGGTGATGATGCATGTTTACAATTCGGTGGTGGTACATTAGGACACCCTTGGGGTAACGCTCCAGGAGCCGCTGCAAACCGTGTAGCTTTAGAAGCTTGTACACAAGCCCGAAACGAAGGGCGTGATTTAGCGTCTGAAGGCGGTGATGTAATTCGTGCTGCTTGTAAATGGAGTCCTGAATTAGCTGCAGCTTGTG--
Ulva_intestinalis          ---CTGGTTGATCCTGCCAGTAGTCATATGCTTGTCTCAAAGATTAAGCCATGCATGTCTAAGTATAA-ACAG---TTTATACT-G-T-GAAACTGCGAATGGCTCATTAAATCAGTTAGAGTTTATTTGATGGTA-CCACACTACTCGG-ATAACCGTAGTAAAGCTACAGCTAATACGTGCGT-A-ACTCCCGACTCAC--G-AAGGGACGTATTTATTAGATTCAAGACCGA---CCGTG-C---TTGCACG---TCTTTGGT-GAATCATGGTAACTTCA-CGAATCGCA--GGG-TTTAC--CCC--GGCGATGTTTCATTCAACTTTCTGCCCTATCAACTTTCGACGGTTGTATAGAAGACTACCGTGGTGGTAACGGGTGACGGAGGATTAGGGTTCGATTCCGGAGAGGGAGCC-TGAGAAACGGCTACCACATCCA-AGG-AAGGCAGCAGGCGCGCAAATTACCCAA-TCCTGACACAGGG--AGGTAGTGACA-------ATAAATATCAAT-TCTGGGCCACT--TGGTCCGGTAATTGGAATGAGTACAATG-TAAACG-CCTTAACGAGGATCCATTGGAGGGCAAGTCTGGT-G--CCAGCAGCCGCGGTAATTCCAGCTCCAATAGCGTATATTTAAGTTGTTGCAGTTAAAAAGCTCGTAGTTGGATTT-CGGGTGGGACG-CAGC-GGTCTCGCA--T------TGCGTTTG-TACTGC----TGCAGCCCTCCTTCT-TGCCGGGGG---CGGCC-CTCCGGACTTTACTGT-CTGGGGGTCA--------GA-ATCGGCGATGTTACTTT-GAGTAAA-TTAGAGTG-TTCAAAGCAAGC--TTACG-CT-CTGAATAT-AATAGCATGGGATAACAC-GACA--GGA-CTCTGG-CCTATCGT-GTTGGTCTAT-AG-GACC--AGAGTAATGATT-AAGAAGG-ACAG-TCGGGGGCATT-CGTATTCCGTTGTCAGAGGTGAAATTCTTAGATTTACGGAAGACGAACATCTGCGAAA-GCA-TTTGCCAAGGATGTTTTC-ATTGATCAA-GAACGAAAGTTGGGGG-CTCGAAGACGATTAGATACCGTCGTAGTCTCAACCATAAACGATGCCGACTAGGGATTGGCGGGTG-TTTT-TTT-G-ATGACTCCGCCAGCACCTC-ATGAGAAATCA--AA-GTTTTTGGGTTCCGGGGGGAGTATGGTCGCAAGGCTGAAACTTAAAGG-AATTGACGGAAGGGCACCACCAGGCGTGG--AGCCT-GCGGCTTAATTTGACTCAACACGG-GAAAACTTA-CCAGGTCCAGACATAG-GAAGGATTGACAGATTGAGAGCTCTTTCTTGATTCTATGGG-TGGTGGTGCATGGCCGTTCTTAGTTGGTGGGTTGCCTTGTCAGGTTGATTCCGGTAACGAACGAAACCTCAGCCTGCTAAA-TAGTGA-CGATT-GCTGCG-----GC--AGTCG--CG-C-GCTTCTTAGAGGGAC-TGTTGG-CGTCT---AGCCA-A-T-GGAAGTATGAGGCAATAACAGGTCTGTGA-TGCTCCTAAGATGTTCTGGGCCGCACG-CGCGCTACACTGATACGTTCAACGAG------CT------CCTTGAC-CGAGA-GG-CCCGGGTAATCTT-T-GAAACCGTATCGTGATGGGGATAGAACATTGCAATTATTGTTCTTCAACGAGGAATGCCTAGTAAG-CGCGAGTCATCATCTCGCGTTGATTACGT-CCCTGCCCTTTGTACACACCGCCCGTCGCTCCTACCGATTGAAC-GTGCTGGTGAAGCGTTAGGACTGGAACCTTGGGC--C-GG-TCT--CCTGCCCATGGTTTC-GG-GAATTTCGTTGAACCCTCC-CGTTTAGAGGAAGGAGAAGTCGTAACAAGGTCTCCG-TG-GTGAA-CCTGCAG----------------------------------------------------------------------------------------------------------------------------------------------------------------------------------------------------------------------------------------------------------------------------------------------------------------------------------------------------------------------------------------------------------------------------------------------------------------------------------------------------------------------------------------------------------------------------------------------------------------------------------------------------------------------------------------------------------------------------------------------------------------------------------------------------------------------------------------------------------------------------------------------------------------------------------------------------------------------------------------------------------------------------------------------------------------------------------------------------------------------------------------------------------------------------------------------------------------------------------------------------------------------------------------------------------------------------------------------------------------------------------------------------------------------------------------------------------------------------GGTACTGGCTTTAAAGCTGGTGTAAAAGATTACCGTTTAACTTATTACACGCCTGATTATCAAGTAAAAGATACTGATATTTTAGCAGCGTTTCGTATGACTCCTCAACCAGGAGTACCAGCAGAAGAAGCAGGTGCAGCTGTTGCTGCTGAATCATCAACAGGTACTTGGACAACTGTATGGACTGATGGTTTAACATCTTTAGATCGTTACAAAGGTCGTTGTTACGATATTGAACCATT---AGGAGAAGATGATCAATATATTGCTTACATTGCTTATCCTTTAGATTTATTTGAAGAAGGATCAGTTACAAACTTATTTACTTCAATTGTAGGTAACGTTTTTGGTTTTAAAGCTTTACGTGCTTTACGTTTAGAAGATTTACGTATTCCACCAGCTTATGTTAAAACATTCCAAGGTCCACCTCATGGTATTCAGGTTGAACGTGACAAATTAAATAAATATGGTCGTGGTTTATTAGGTTGTACAATTAAACCAAAATTAGGTCTTTCAGCTAAAAACTATGGACGTGCTGTTTATGAATGTTTACGAGGTGGTCTTGATTTTACAAAAGATGATGAAAACGTAAACTCACAACCTTTTATGCGTTGGCGTGACCGTTTCTTATTTGTTGCTGAAGCAATTTATAAATCTCAATCTGAAACTGGTGAGGTTAAAGGACATTACTTAAATGCAACGGCAGGTACATGTGAAGAAATGATGGAACGTGGTCAATTTGCTAAAGATTTAGGTGTTCCAATTGTTATGCATGACTATATTACTGGTGGTTTTACAGCTAACACTACATTATCTCGTTTCTGTCGTGCTAGTGGATTATTATTACATATTCACCGTGCCATGCACGCTGTTATTGAC------CGTCAACGTAATCACGGTATTCACTTCCGAGTATTAGCGAAGATTTTACGTATGTCAGGTGGTGACCACTTACACTCAGGAACAGTAGTAGGTAAATTAGAAGGTGAACGTGAAATTACTTTAGGTTTCGTTGACTTAATGCGTGATGACTATATTGAAAAAGATCGTAGTCGTGGTATTTACTTTACTCAAGATTGGGTTAGTTTACCTGGTACAATGCCTGTAGCTTCGGGTGGTATTCACGTTTGGCATATGCCGGCATTAGTTGAAATTTTTGGTGATGATGCATGTTTACAATTCGGTGGTGGTACATTAGGACACCCTTGGGGTAACGCTCCAGGAGCCGCTGCAAACCGTGTAGCTTTAGAAGCTTGTACACAAGCTCGAAACGAAGGACGCGATTTAGCATCTGAAGGTGGTGATGTAATTCGTGCTGCTTGTAAATGGAGCCCTGAATTAGCTGCAGCTTGTGAA
Uronema_belkae             ------------------------------------------------CCATGCATGTCTAAGTATAA-ATTG-C--TTATACT-A-T-GAAACTGCGAATGGCTCATTAAATCAGTTGTAGTTTATTTGATGATA-CCTTTCTACTCGG-ATAACCGTAGTAATTCTAGAGCTAATACGTGCG-CA-ACTCCCGACTTCT--GGAAGGGACGTGGTTATTAGATCTAAGGCCAA---CCGGG-C--TCTGCCCG--ACCTGAGGT-GAATCATTGTAACTCCA-CGAATCGCA-TGGCCT-CGC--GCC--GGCGATGTTTCATTCAAACTTCTGCCCTATCAACTTTCGATGGTAGGATAGAGGCCTACCATGGTGGTAACGGGTGACGGAGGATTAGGGTTCGATTCCGGAGAGGGAGCC-TGAGAAACGGCTACCACATCCA-AGG-AAGGCAGCAGGCGCGCAAATTACCCAA-TCCCGACACGGGG--AGGTAGTGACA-------ATAAATAACAAT-ACCGGGCATTTT-ATGTCTGGTAATTGGAATGAGTACAATC-TAAATC-CCTTAACGAGTATCCATTGGAGGGCAAGTCTGGT-G--CCAGCAGCCGCGGTAATTCCAGCTCCAATAGCGTATATTTAAGTTGTTGCAGTTAAAAAGCTCGTAGTTGGATTT-CGGGTGGCTGT-CTGC-GGTCCGCCT--TA-----CGGTGT-G-CACTGC----TGTCGGCCACCTTTC-TGTCGGGGA---CGGGC-TCCTGGGCTTCACTGT-CCGGGACTCG--------GA-GTCGGCGAGGTTACTTT-GAGTAAA-TTAGAGTG-TTCAAAGCAAGCC--TGAG-CT-CTGAATAC-ATTAGCATGGAATAACAC-GATA--GGA-CTCTGG-CCTATCTT-GTTGGTCTGT-AG-GACC--GGAGTAATGATT-AAGAGGG-ACAG-TCGGGGGCATT-CGTATTTCATTGTCAGAGGTGAAATTCTTGGATTTATGAAAGACGAACTTCTGCGAAA-GCA-TTTGCCAAGTATGTCTTC-ATTAATCAA-GAACGAAAGTTGGGGG-CTCGAAGACGATTAGATACCGTCGTAGTCTCAACCATAAACGATGCCGACTAGGGATCGGTGGGAG-TTTT-TTT-G-ATGACTCCGTGGGCACCTT-ATGAGAAATCA--AA-GTCTTTGGGTTCCGGGG-GAGTATGGTCGCAAGGCTGAAACTTAAAGG-AATTGACGGAAGGGCACCACCAGGCGTGG--AGCCT-GCGGCTTAATTTGACTCAACACGG-GAAAACTTA-CCAGGTCCAGACATAG-TGAGGATTGACAGATTGAGAGCTCTTTCTTGATTCTATGGG-TGGTGGTGCATGGCCGTTCTTAGTTGGTGGGTTGCCTTGTCAGGTTGATTCCGGTAACGAACGAGACCTCAGCCTGCTAAA-TAGTCA-CTGCC-GCTTTTT----GC--GGCAG-GCA-G-ACTTCTTAGAGGGAC-TATTGT-CGTTT---AGGCA-A-T-GGAAGTATGTGGCAATAACAGGTCTGTGA-TGC-CCTTAGATGTTCTGGGCCGCACG-CGCGCTACACTGACGCATTCAACGAG------CCTAT---CCTTGGC-CGAGA-GG-CCCGGGTAATCTT-T-GAAACTGCGTCGTGATGGGGATAGATTATTGCAATTATTAGTCTTCAACGAGGAATGCCTAGTAAG-CGCGAGTCATCAGCTCGCGTTGATTACGT-CCCTGCCCTTTGTACACACCGCCCGTCGCTCCTACCGATTGGGT-GTGCTGGTGAAGCGCTCGGATCGGGGGCGGTCGG--G-AG-TCT--CTCCC--ACCGTCCCTGA-GAAGTCCGTTAAAC------------------------------------------------------------------------------------------------------------------------------------------------------------------------------------------------------------GGTGATCGTTGTGTTCGAGCAGTAGCTATGAACCCAACAGAAGGTTTAATGCGTGGTATGGACGCGGTAGATACTGGTAAACCTTTAATGGTTCCAGTAGGAAAACCGACTTTAGGTCGTATTTTTAATGTTTTAGGTGAACCAGTAGACAATTTAGGTCCTGTAGAA---ACAGAACAAAAACTACCAATTCACCGTTCGGCTCCTGCTTTTACAGACTTAGATACACGTTTAGCAATTTTTGAAAGAGGTATTAAAGTTGTTGACTTATTAGCTCCTTATCGTCGTGGTGGTAAAATTGGTTTATTCGGAGGTGCTGGTGTAGGAAAAACAGTTTTAATTATGGAATTAATT------AATAATATTGCTAAAGCACATGGTGGTGTATCTGTATTTGCTGGTGTTGGTGAACGTACACGTGAAGGTAATGATTTATATATGGAAATGAAAGAATCAGGTGTTATTGTAGAATCTAACTTATCTGAATCAAAAGTAGCATTAGTATATGGGCCAATGAATGAGCCACCTGGNGCTCGTATGCGTGTAGGTTTAACAGCTTTAACAATGGCTGAATATTTCCGTGATGTGAACAAACAGGATGTATTATTATTTATTGATAATATTTTCCGTTTTGTTCAAGCAGGTTCAGAAGTATCAGCTTTATTAGGTCGTATGCCTAGTGCTGTAGGTTACCAACCAACTTTAGCTACAGAAATGGGTGGTTTACAAGAACGTATTACTTCAACAAAAGATGGGTCTATTACATCTATTCAAGCAGTATATGTTCCAGCAGATGATTTAACAGATCCTGCTCCAGCAACAACATTTGCTCACTTAGATGCTACAACAGTATTATCTCGTGGTTTAGCTGCAAAAGGTATTTATCCAGCGGTAGATCCTTTAGATTCTACTTCTACGATGTTACAACCTTGGATTGTAGGTGATGAACATTATGGTGTTGCACAGAAAGTAAAACAAACTTTACAACGTTATAAGGAGTTACAGGATATTATTGCTATTTTAGGTCTGGATGAATTATCTGAGGAGGACAGACTATTAGTAGCTCGTGCTCGTAAAATCGAACGATTCCTGGTCCAGCCTTTCTTCGTTGCTGAGGTATTTCCAGGTTCGCCAGGGAAGTATGTATCTTTAGCG---------------------------------------------------------------------------------------------------------------------------------------------------------------------------------------------------------------------------------------------------------------------------------------------------------------------------------------------------------------------------------------------------------------------------------------------------------------------------------------------------------------------------------------------------------------------------------------------------------------------------------------------------------------------------------------------------------------------------------------------------------------------------------------------------------------------GAAATTAAAGGTCACTATTTAAATGCTACAGCTGCTACTTGTGAAGAAATGTTAAAACGTGCAGAATGTGCTAAAGATTTAGGTGTACCTATTATCATGCATGACTACTTAACAGCTGGTTTCACATCTAACACTTCATTAGCTCACTACTGTAGAGATAATGGTTTATTATTACACATTCACCGTGCTATGCACGCTGTAATTGAC------CGTCAACGTAACCACGGTATTCACTTCCGTGTTCTTGCGAAAGCATTACGTATGTCGGGTGGTGACCATTTACACTCAGGTACTGTTGTAGGTAAATTAGAAGGTGAACGTGAAGTAACATTAGGTTTCGTAGACTTAATGCGTGATGATTACATCGAAAAAGACCGTAGCCGTGGTATCTATTTTACTCAAGATTGGTGTTCACTTCCTGGTGTAATGCCAGTTGCTTCAGGTGGTATTCACGTATGGCACATGCCAG-----------------------------------------------------------------------------------------------------------------------------------------------------------------------------------------------------------------------
Valonia_utricularis        -------------------------------------------------------------------------------------G-G-AAAACTGCGAATGGCTCGGTAAATCAGTTATAGTTTATTTGATAGTG--CA-GCTACTCGG-ATAACCGTAGTAACACTAGAGCTAATACGTGCGT-A-AATCCCGACTTTT--GGAAGGGACGTATTTATTAGATTTATGGCTAA-C--CGGG-C---TTGCCCG--ACCAGCGGT-GAATCATGGTAACTTGA-CGGATTGCA-TGGCCTTGGT--GCC--GGCGACGTGTCATTCAAGTTTCTGCCCCATCAGGTTTCGACTGTAGTGTATTGGACTACAGTGCCTATAACGGGTAGCGGAGGATTAGGGTTCGATTCCGGAGAGGGAGCC-TGAGAAACGGCTACCACATCCA-AGG-AAGGCAGCAGGCGCGCAAATTACCCAA-TCCCAATTCAGGG--AGGTAGTGACA-------AGAAATAGCAAT-GCGGGGGTTTTA---CTTCTGCAATTGGAATGAGAACAATT-TAAACC-ACTTAACGAGTATCAATTGGAGGGCAAGTCTGGT-G--CCAGCAGCCGCG-TAATTCCAGCTCCAATAGCGTATATGTAAGTTGTTGCGATTAAAAAGCCCGTAGCTGAACCT-CGGGTAGCCCT--GAC-GGTCCGCCT--A------AGGTG-AGTACTGTC--G-T--GGGCTGCCTTTC-TGCTGGGTG---CCGTA-TCC-GGCGTTTGCTCG-CTGCGAACGG--------AG-CCCAGCAAGGTTACTTT-GAGTAAA-ATAGAGTG-TTCAAAGCAAGC--ATGTG-CT-CTGAATAC-ACTAGCATGGGATAACAC-GACA--TGACCGATGG-TCTATCTT-GTTGGCCTGT-AG--ACCTGTTGGTAATGGCT-AATAGAG-ACGG-TCGGGGGCATT-CGTATTTCGCTGTCAGAGGTGAAATTCTTGGATTTGCGAAAGACGAACTACTGCGAAA-GCA-TTTGCCAAGGACGCTTTC-ATTAGTCAA-GGACGAAAGTCGGGGG-ATCGAAGACGATTAGATACCGTCGTAGTCTCGACCATAAACGATGCCAATTAGGGATTGGAGGGCG-G-AA-CAA-T-ATGCCTCCTCCAGCACCTT-CCGCGAAAGCA--AA-ATTTATGGGCTTCGGGGGGAGTATGGTCGCAAGGCTGAAACTTAAAGG-AATTGACGGAACGGCACCACCAGGCGTGG--AGC-T-GCGGCTTAATTTGACACAACACGG-GAAAACTTA-CCAGGTCCAGACAGAA-GTAGGATTTACAGATTGATAGCTCTTTAAAGATTTTTTG-A-TGGTGGTGCATGGCCGTTCTTAGTTCGTGGAATGATTTGTCAGGTTGATTCCGGTAACGGACGAGACCCCAACCTACTAAC-TAGCTC-TGCT--TGAACCT-----CA-GGCAG--TC-A-GCTTCTTAGAGGGAC-TCTCGG-AATGAA--A-CCG-A-T-GGAAG--TGGGGCAATAACAGGTCTGTGA-TGC-CCTTAGATGTCCTGGGCCGCACG-CGCGCTACACTGATGCATTCAACGAG------CCAAC---CCTGCGC-CGAGA-GG-TGCGGGTAATCT-GC-GAAAGTGCATCGTGATGGGGCTAGATTATTGCAATTATTGATCTTCAACGAGGAATGCCTAGTAAG--GCGAGTCATCAACTCGCGTTGATTACGT-CCCTGCCGTTTGTACACACCGCCCGTCGCTCCTACCGATTGGGT-GTGCTGGTGAAATGTTCGGATTAGACAACCTACC-----G-T-C-----------------------------------------------------------------------------------------------------------------------------------------------------------------------------------------------------------------------------------------------------------------------------------------------------------------------------------------------------------------------------------------------------------------------------------------------------------------------------------------------------------------------------------------------------------------------------------------------------------------------------------------------------------------------------------------------------------------------------------------------------------------------------------------------------------------------------------------------------------------------------------------------------------------------------------------------------------------------------------------------------------------------------------------------------------------------------------------------------------------------------------------------------------------------------------------------------------------------------------------------------------------------------------------------------------------------------------------------------------------------------------------------------------------------------------------------------------------------------------------------------------------------------------------------------------------------------------------------------------------------------------------------------------------------------------------------------------------------------------------------------------------------------------------------------------------------------------------------------------------------------------------------------------------------------------------------------------------------------------------------------------------------------------------------------------------------------------------------------------------------------------------------------------------------------------------------------------------------------------------------------------------------------------------------------------------------------------------------------------------------------------------------------------------------------------------------------------------------------------------------------------------------------------------------------------------------------------------------------------------------------------------------------------------------------------------------------------------------------------------------------------------------------------------------------------------------------------------------------------------------------------------------------------------------------------------------------------------------------------------
Zygnema_spp                --------------------TAGTCATATGCTTGTCTCAAAGATTAAGCCATGCATGTCTAAGTATAA-ACT--CTTTTATACT-G-T-GAAACTGCGAATGGCTCATTAAATCAGTTATACTTTATTTGATGGTA-CCTTACTACTCGG-ATAACCGTAGTAATTCTAGAGCTAATACGTGCACAA-AATCCCGACTTTT--GGAAGGGACGCTTTTATTAGATAAAAGGCCAA--TGCGGG-C---TTG-CCCGGTATTGCGGT-GAATCATAATAACTCCT-CGAATCGCA-CGGCCT-AGC--GCC--GGCGATGTTTCATTCAAATTTCTGCCCTATCAACTTTCGATGGTACGTTAGAGGCTTACCATGGTGGTAACGGGTGACGGAGAATTAGGGTTCGATTCCGGAGAGGGAGCC-TGAGAAACGGCTACCACATCCA-AGG-AAGGCAGCAGGCGCGCAAATTACCCAA-TCCTGACACAGGG--AGGTAGTGACA-------ATAAATAACAAT-ACCGGGCTCTATAGAGTCAGGTAATTGGAATGAGTACAATC-TAAATC-CCTTAACGAGGACCCATTGGAGGGCAAGTCTGGT-G--CCAGCAGCCGCGGTAATTCCAGCTCCAATAGCGTATATTTAAGTTGTTGCAGTTAAAAAGCTCGTAGTTGGATTTT-GGGTTGGAGC-GGTC-GGTCTGCCT--CTT----TGGT-T-G-AACTGG----CCTCTCCATCCTTCT-TGCCGGGGA---CGCGT-T-CTGGCCTTCATTGG-CTGGGAGGCG--------GA-TTCGGCGATGTTACTTT-GAAAAAA-TTAGAGTG-TTCAAAGCAGGCC--TTTG-CT-CTGAATAC-ATTAGCATGGAATAACGT-GATA--GGA-CTCTGGTTCTATTGT-GTTGGTCTTC-GG-GACC--GGAGTAATGATT-AAGAGGG-ACAG-TTGGGGGCATT-CGTATTTCATTGTCAGAGGTGAAATTCTTGGATTTATGAAAGACGAACTTCTGCGAAA-GCA-TTTGCCAAGGATGTTTTC-ATTAATCAA-GAACGAAAGTTGGGGG-CTCGAAGACGATCAGATACCGTCCTAGTCTCAACCATAAACGATGCCGACTAGGGATTGGCGGATG-TTTC-ATT-G-ATGACTTCGCCAGCACCTT-ATGAGAAATCA--AA-GTTTTTGGGTTCCGGGGGGAGTATGGTCGCAAGGCTGAAACTTAAAGG-AATTGACGGAAGGGCACCACCAGGTGTGG--AGCCT-GCGGCTTAATTTGACTCAACACGG-GGAAACTTA-CCAGGTCCAGACATGG-CAAGGATTGACAGATTGAGAGCTCTTTCTTGATTCTATGGG-TGGTGGTGCATGGCCGTTCTTAGTTGGTGGAGTGATTTGTCTGGTTAATTCCGTTAACGAACGAGACCTCAGCCTGCTAAC-TAGTTA-CACGAAGATTTT-----TCT-CCGTG-GTC-A-ACTTCTTAGAGGGAC-TATTGG-CGTAT---AGCCATG-T-GGAAGTTTGAGGCAATAACAGGTCTGTGA-TGC-CCTTAGATGTTCTGGGCCGCACG-CGCGCTACACTGATGAATTCAACGAG------CCTATAA-CCTGGAT-CGAAA-GG-TCTGGGAAATCTT-T-GAAATTTCATCGTGATGGGGATAGATTATTGCAATTATTAATCTTCAACGAGGAATACCTAGTAAG-CGCGAGTCATCAGCTCGCGTTGATTACGT-CCCTGCCCTTTGTACACACCGCCCGTCGCTCCTACCGATTGAAT-GATCCGGTGAAGTTTTCGGATTTTGGCGACGCTGG-C-GG-TTCG-CCGCTGGTGACGCCGAGA-GAAGTTCATTAAACCTTAT-CATTTAGAGGAAGGAGAAGTCGTAACAAGGT-----------------------------------ATTATAGGCCCTGTTTTAGATGCATCGTTTCCTCCAGGAAAAATGCCTAATATCTATAATGCTTTGATTATCAAAGGGCAAAATCCAGCTGGTCAAGAAATTAATATTACTTGTGAAGTACAACAGCTATTGGGTGACAATAAAGTGAGAGCAGTAGCTATGAGTGCTACTGACGGTTTAATGAGAGGGATGGAAGTGACTGACACTGGAGCTCCATTAAGTGTTCCAGTAGGAGAATCAACTCTGGGTCGAATTTTTAATGTGCTTGGAGAACCAATAGACAACCTTGGTCCTGTTGAT---GCTGCTACTACTCTCCCAATTCATCGATCTGCTCCAGCATTTACTCAATTAGATACCAAATTATCTATTTTTGAGACAGGTATAAAAGTAGTAGATTTGTTAGCACCATATCGTCGAGGTGGTAAAATTGGTTTATTTGGTGGAGCAGGTGTAGGTAAAACAGTGTTAATTATGGAATTAATT------AACAATATTGCAAAAGCCCACGGAGGAGTATCTGTATTCGGTGGAGTAGGTGAACGAACTCGTGAAGGAAATGACCTCTACATGGAAATGAAGGAGTCAAAAGTAATTAATGAAGAAAATATTTCTGAATCTAAAGTAGCTTTAGTATATGGTCAAATGAATGAACCACCTGGAGCTCGTATGCGTGTAGGTTTGACTGCACTTACAATGGCAGAATATTTTAGAGATATTAATAAACAAGATGTACTATTGTTTATTGATAATATATTCCGTTTTGTGCAAGCAGGTTCAGAAGTGTCTGCACTACTAGGTAGAATGCCTTCTGCAGTTGGTTATCAGCCTACTTTAAGTACTGAAATGGGTAGTTTACAAGAAAGAATCACTTCTACAAAAGAGGGGTCAATTACATCTATTCAAGCTGTATATGTACCGGCTGATGATTTAACAGATCCAGCTCCAGCTACCACTTTTGCTCACTTAGACGCTACTACTGTACTATCAAGAGGTCTAGCCGCTAAAGGAATTTATCCAGCAGTTGATCCCCTTGATTCTACTTCTACAATGCTACAACCATGGATTGTGGGAACAGAACATTATGATACAGCTCAAGGAGTTAAACAAACCCTTCAGCGATACAAAGAGCTACAAGATATTATTGCGATTCTTGGACTAGATGAGTTGTCAGAAGAAGATCGTTTAGTTGTAGCAAGAGCTCGTAAAGTAGAACGATTTTTGTCTCAACCATTTTTTGTGGCAGAAGTATTTACAGGATCACCAGGTAAATATGTAAGCTTAGCAGAAACTATCAAAGGGTTTCAAATGATTTTAGCTGGTGAATTGGACCATTTACCAGAACAGGCGTTCTACTTAGTAGGAAATATTAATGAAATGTCACCACAAACGGAAACTAAAGCAGGTGTTGGATTTAAAGCAGGGGTAAAAGATTATAGACTTACCTACTATACTCCTGATTATGAGACCAAAGAAACCGACATTTTAGCTGCATTCCGCATGACTCCTCAAGCTGGAGTTCCACCCGAAGAAGCAGGCGCTGCTGTAGCAGCAGAATCTTCTACTGGTACATGGACTACTGTTTGGACCGATGGCTTAACTAGTCTAGATCGCTACAAAGGTAGATGCTATGATATTGAACCAGTTCCTGGCGAAGAAAACCAATACATTGTATATGTAGCGTATCCTCTAGACCTATTCGAAGAAGGCTCTGTAACCAACTTGTTCACCTCTATTGTAGGAAACGTATTTGGATTCAAAGCACTTCGAGCTCTGCGTTTAGAAGATTTGCGTATTCCTCCAGCTTACTCCAAAACCTTCCAAGGTCCTCCTCATGGTATTCAGGTAGAAAGAGATAAGATCAACAAATATGGACGTCCTTTGCTAGGTTGTACTATTAAACCTAAATTAGGTCTATCTGCAAAAAACTACGGTAGAGCAGTTTATGAAGTTTTACGTGGTGGCTTGGACTTCACTAAAGATGATGAAAACGTAACTTCTCAACCATTCATGCGTTGGAGAGATCGATTCTTGTTCTGTGCTGAAGCAATTTACAAAGCTCAAGCTGAGACTGGAGAAATCAAAGGACATTACTTAAACGCTACTGCAGGTACTTGTGAAGAAATGCTGAAAAGAGCAGAATATGCTAAAGAACTTGGAGTACCTATTGTTATGCATGACTACTTAACAGGTGGTTTTACTGCTAACACCAGTTTGGCTCATTATTGTCGTGATAATGGTCTACTTCTACACATTCACCGTGCTATGCACGCAGTTATTGAT------AGACAAAAAAATCACGGTATTCATTTCCGTGTACTAGCGAAAGCACTTCGTATGTCCGGTGGAGATCATATTCACTCTGGAACTGTTGTAGGTAAACTTGAAGGTGAACGTGAAGTAACTCTTGGATTTGTAGACTTACTTCGTGATGATTATATTGAAAAAGACCGTAGTCGTGGAATTTACTTCACCCAAGATTGGGTATCTATGCCAGGTGTATTGCCTGTAGCATCTGGTGGTATTCACGTTTGGCATATGCCTGCTCTTACCGAAATTTTCGGTGATGACTCTGTATTACAGTTTGGTGGCGGTACTTTAGGCCATCCTTGGGGTAATGCACCTGGAGCAGTTGCAAACCGTGTTGCATTAGAAGCATGTGTTCAAGCTCGTAATGAAGGACGTGATCTTGCTCGTGAAGGTAATGACGTAATTCGTGAGGCTACCAAATGGAGTCCTGAATTAGCAGCTGCATGTGAA
;
end;

begin mrbayes;

	CHARSET  LOOP = 1-21 25 37-47 51 55-56 59-62 65-69 72-85 87 89-92 95 98-103 107-113 117-118 121-122 125-128 132-147 150-155 157-158 162-166 170-171 173-178 181-190 195-196 199-203 206-207 212-216 223-230 234-239 244-251 256-263 267-273 280-289 294-295 300-307 311-312 318-321 325-327 332-333 337 341 343-344 348-351 360 362-364 366 378-381 383 387-389 398-401 406-408 416 419 424-432 437 440 442 446-448 451 453 455-457 464-470 472 476-479 485-487 493-495 500-501 506-520 525 535-538 549 553-558 561-579 582-590 600-603 608-618 622-630 641 652-658 661 663 665-671 673 676-678 682-758 765-770 775-776 785-790 793 804-815 822-824 828-841 844-845 848-849 854-855 862-867 869 872-873 875-877 880-888 893 899-900 904-908 910 917 924 926 928-937 940 942 945-946 952-959 962-963 967 971-977 982-984 988-989 995 997-999 1003-1008 1012-1017 1019 1025-1026 1030-1035 1039-1043 1047-1049 1054-1058 1064 1066-1067 1073-1076 1079 1081-1084 1092-1095 1097-1099 1104-1112 1117-1119 1128-1137 1144 1148-1149 1158 1160 1163-1173 1185-1186 1190-1192 1196-1199 1203-1207 1211-1214 1218 1220 1222 1225 1230 1236-1239 1245-1246 1251-1259 1264 1273-1278 1284-1287 1291 1293 1299-1302 1307-1314 1318 1320-1328 1334 1336-1339 1345-1349 1356 1360-1367 1371 1374-1375 1385-1388 1391 1394-1395 1406 1409 1413-1414 1419-1422 1427 1429 1432-1437 1441-1446 1450-1454 1459 1463 1468-1470 1475-1476 1478 1480 1482 1484-1494 1496-1497 1499 1501 1503-1507 1509 1513-1514 1522-1526 1532 1534-1541 1546 1548 1550-1557 1562-1563 1566 1570 1575-1578 1580 1584 1588-1592 1594 1600-1602 1605 1608 1611 1615-1619 1626-1631 1635-1648 1652 1656 1658-1662 1665 1668 1672-1675 1679-1686 1693-1703 1710-1719 1726-1735 1741-1745 1748 1755-1761 1770-1781 1792 1795-1806 1812 1815-1816 1818 1823 1825 1827-1828 1832-1833 1838-1839 1841-1843 1851-1861 1864-1869 1872-1880 1888-1891 1893-1894 1899-1900 1904-1905 1907-1908 1915-1916 1919 1925-1974;
	CHARSET  STEM = 22-24 26-36 48-50 52-54 57-58 63-64 70-71 86 88 93-94 96-97 104-106 114-116 119-120 123-124 129-131 148-149 156 159-161 167-169 172 179-180 191-194 197-198 204-205 208-211 217-222 231-233 240-243 252-255 264-266 274-279 290-293 296-299 308-310 313-317 322-324 328-331 334-336 338-340 342 345-347 352-359 361 365 367-377 382 384-386 390-397 402-405 409-415 417-418 420-423 433-436 438-439 441 443-445 449-450 452 454 458-463 471 473-475 480-484 488-492 496-499 502-505 521-524 526-534 539-548 550-552 559-560 580-581 591-599 604-607 619-621 631-640 642-651 659-660 662 664 672 674-675 679-681 759-764 771-774 777-784 791-792 794-803 816-821 825-827 842-843 846-847 850-853 856-861 868 870-871 874 878-879 889-892 894-898 901-903 909 911-916 918-923 925 927 938-939 941 943-944 947-951 960-961 964-966 968-970 978-981 985-987 990-994 996 1000-1002 1009-1011 1018 1020-1024 1027-1029 1036-1038 1044-1046 1050-1053 1059-1063 1065 1068-1072 1077-1078 1080 1085-1091 1096 1100-1103 1113-1116 1120-1127 1138-1143 1145-1147 1150-1157 1159 1161-1162 1174-1184 1187-1189 1193-1195 1200-1202 1208-1210 1215-1217 1219 1221 1223-1224 1226-1229 1231-1235 1240-1244 1247-1250 1260-1263 1265-1272 1279-1283 1288-1290 1292 1294-1298 1303-1306 1315-1317 1319 1329-1333 1335 1340-1344 1350-1355 1357-1359 1368-1370 1372-1373 1376-1384 1389-1390 1392-1393 1396-1405 1407-1408 1410-1412 1415-1418 1423-1426 1428 1430-1431 1438-1440 1447-1449 1455-1458 1460-1462 1464-1467 1471-1474 1477 1479 1481 1483 1495 1498 1500 1502 1508 1510-1512 1515-1521 1527-1531 1533 1542-1545 1547 1549 1558-1561 1564-1565 1567-1569 1571-1574 1579 1581-1583 1585-1587 1593 1595-1599 1603-1604 1606-1607 1609-1610 1612-1614 1620-1625 1632-1634 1649-1651 1653-1655 1657 1663-1664 1666-1667 1669-1671 1676-1678 1687-1692 1704-1709 1720-1725 1736-1740 1746-1747 1749-1754 1762-1769 1782-1791 1793-1794 1807-1811 1813-1814 1817 1819-1822 1824 1826 1829-1831 1834-1837 1840 1844-1850 1862-1863 1870-1871 1881-1887 1892 1895-1898 1901-1903 1906 1909-1914 1917-1918 1920-1924;

	charset atpB1 = 1975-3354\3;
	charset atpB2 = 1976-3354\3;
	charset atpB3 = 1977-3354\3;
		
	charset rbcL1 = 3355-4740\3;
	charset rbcL2 = 3356-4740\3;
	charset rbcL3 = 3357-4740\3;

	partition allpart = 8: LOOP, STEM, atpB1, atpB2, atpB3, rbcL1, rbcL2, rbcL3;
	set partition = allpart;
	
	lset applyto=(all) nst=6 rates=gamma ngammacat=8; 
    prset applyto=(all) ratepr=variable;
    unlink statefreq=(all) revmat=(all) shape=(all);
	
	mcmcp ngen=5000000 nruns=2 nchains=4 samplefreq=1000 printfreq=1000 savebrlens=yes filename=SSU_atpB_rbcL;
    mcmc;
	
	sumt burnin=3000 nruns=2 contype=allcompat filename=SSU_atpB_rbcL;
	
end;
